# Supplementary material for: Extracellular vesicle storm during the course of Ebola virus infection in primates
Source: Front Cell Infect Microbiol. 2023 Nov 15;13:1275277. doi: 10.3389/fcimb.2023.1275277 (PMC10684970; doi:10.3389/fcimb.2023.1275277)
Supplement: Supplementary file 2 [file DataSheet_2.xlsx]

## Sheet: Refseq - Macaca Mulatta
Andrea_20190325_Refseq_Macaca_Mulatta_20190403_0404_0405_ExoNHP_SCAFF4_Edited Version, Samples report created on 05/27/2019
Experiment: Andrea_20190325_Refseq_Macaca_Mulatta_20190403_0404_0405_ExoNHP_SCAFF4_Edited Version
	Peak List Generator: unknown
		Version: unknown
		Charge States Calculated: unknown
		Deisotoped: unknown
		Textual Annotation: unknown
	Database Set: 1 Database
		Database Name: Refseq_Macaca_Mulatta
			Version: unknown
			Taxonomy: All Entries
			Number of Proteins: 0
		Explain Database w/ < 1000 entries:
		Does database contain common contaminants?: unknown
	Search Engine Set: 1 Search Engine
		Search Engine: Mascot
			Version: Mascot in Proteome Discoverer 2.3.0.523
			Samples: All Samples
			Fragment Tolerance: 0.020 Da (Monoisotopic)
			Parent Tolerance: 10.0 PPM (Monoisotopic)
			Fixed Modifications: +57 on C (Carbamidomethyl)
			Variable Modifications: +16 on M (Oxidation)
			Database: Refseq_Macaca_Mulatta (unknown version, 0 entries)
			Digestion Enzyme: Trypsin
			Max Missed Cleavages: 1
			Probability Model:
				QE_20190403_OLI_01 A Day 5: Peptide Prophet with Delta Mass Correction [+2 and below,+3,+4 and above]
				QE_20190403_OLI_02 A Day 4: Peptide Prophet with Delta Mass Correction [+2 and below,+3,+4 and above]
				QE_20190403_OLI_03 A Day 3: Peptide Prophet with Delta Mass Correction [+2 and below,+3,+4 and above]
				QE_20190403_OLI_04 A Day 0: Peptide Prophet with Delta Mass Correction [+2 and below,+3,+4 and above]
				QE_20190404_OLI_01 A Day 7: Peptide Prophet with Delta Mass Correction [+2 and below,+3,+4 and above]
				QE_20190404_OLI_02 A Day 6: Peptide Prophet with Delta Mass Correction [+2 and below,+3,+4 and above]
				QE_20190404_OLI_03 B Day 3: Peptide Prophet with Delta Mass Correction [+2 and below,+3,+4 and above]
				QE_20190404_OLI_04 B Day 0: Peptide Prophet with Delta Mass Correction [+2 and below,+3,+4 and above]
				QE_20190405_OLI_01 B Day 4: Peptide Prophet with Delta Mass Correction [+2 and below,+3,+4 and above]
				QE_20190405_OLI_02 B Day 5: Peptide Prophet with Delta Mass Correction [+2 and below,+3,+4 and above]
				QE_20190405_OLI_03 B Day 6: Peptide Prophet with Delta Mass Correction [+2 and below,+3,+4 and above]
				QE_20190405_OLI_04_2 B Day 7: Peptide Prophet with Delta Mass Correction [+2 and below,+3,+4 and above]
	Scaffold: Version: Scaffold_4.8.9
		Modification Metadata Set: 2334 modifications
			Source: D:\Program Files\Scaffold 4\parameters\unimod.xml
			Comment:
		Protein Grouping Strategy: Experiment-wide grouping with protein cluster analysis
		Peptide Thresholds: 95.0% minimum
		Protein Thresholds: 95.0% minimum and 2 peptides minimum
		Peptide FDR: 0.0% (Decoy)
		Protein FDR: 0.0% (Decoy)
		GO Annotation Source(s):
		Alternate ID Source(s):
							Total Spectrum Count	Total Spectrum Count			Total Spectrum Count	Total Spectrum Count			Total Spectrum Count	Total Spectrum Count			Total Spectrum Count	Total Spectrum Count			Total Spectrum Count	Total Spectrum Count			Total Spectrum Count	Total Spectrum Count
Andrea_20190325_Refseq_Macaca_Mulatta_20190403_0404_0405_ExoNHP_SCAFF4_Edited Version							Day 0				Day 3				Day 4				Day 5				Day 6				Day 7
#	Visible?	Starred?	Identified Proteins (689/768)	Accession Number	Alternate ID	Molecular Weight	NHP 2401 D0	NHP 2441 D0	D0 AVERAGE	D0 SD	NHP 2401 D3	NHP 2441 D3	D3 AVERAGE	D3 SD	NHP 2401 D4	NHP 2441 D4	D4 AVERAGE	D4 SD	NHP 2401 D5	NHP 2441 D5	D5 AVERAGE	D5 SD	NHP 2401 D6	NHP 2441 D6	D6 AVERAGE	D6 SD	NHP 2401 D7	NHP 2441 D7	D7 AVERAGE	D7 SD
1	TRUE	Empty	Cluster of PREDICTED: apolipoprotein B-100 [Macaca mulatta] (XP_001097500.2)	XP_001097500.2 [2]		515 kDa	1839	2714	2276.5	618.718	1614	2176	1895	397.394	1689	2442	2065.5	532.451	1051	1672	1361.5	439.113	1297	2736	2016.5	1017.53	2137	2195	2166	41.0122
1.1	TRUE	Empty	PREDICTED: apolipoprotein B-100 [Macaca mulatta]	XP_001097500.2		515 kDa	1779	2608	2193.5	586.192	1563	2099	1831	379.009	1632	2350	1991	507.703	1013	1613	1313	424.264	1250	2648	1949	988.535	2068	2115	2091.5	33.234
1.2	TRUE	Empty	hypothetical protein EGK_05097 [Macaca mulatta]	EHH21924.1		513 kDa	1750	2584	2167	589.727	1533	2074	1803.5	382.545	1599	2335	1967	520.431	998	1595	1296.5	422.143	1221	2607	1914	980.05	2018	2101	2059.5	58.6899
2	TRUE	Empty	Cluster of alpha-2-macroglobulin precursor [Macaca mulatta] (AFE67113.1)	AFE67113.1 [2]		164 kDa	2175	2196	2185.5	14.8492	2056	2452	2254	280.014	2290	2354	2322	45.2548	2194	2070	2132	87.6812	2246	1936	2091	219.203	1519	1538	1528.5	13.435
2.1	TRUE	Empty	alpha-2-macroglobulin precursor [Macaca mulatta]	AFE67113.1		164 kDa	2132	2150	2141	12.7279	2010	2412	2211	284.257	2224	2280	2252	39.598	2130	2006	2068	87.6812	2188	1882	2035	216.375	1483	1501	1492	12.7279
2.2	TRUE	Empty	Alpha-2-macroglobulin [Macaca mulatta]	EHH20475.1		164 kDa	2086	2118	2102	22.6274	1960	2376	2168	294.156	2189	2228	2208.5	27.5772	2102	1970	2036	93.3381	2138	1847	1992.5	205.768	1441	1458	1449.5	12.0208
3	TRUE	Empty	complement C3 precursor [Macaca mulatta]	AFE67095.1		187 kDa	945	730	837.5	152.028	1154	912	1033	171.12	1416	1115	1265.5	212.839	1729	1312	1520.5	294.864	1246	1312	1279	46.669	1107	989	1048	83.4386
4	TRUE	Empty	Cluster of immunoglobulin gamma-2 heavy chain constant region, partial [Macaca mulatta] (AAQ57567.1)	AAQ57567.1 [189]		35 kDa	881	805	843	53.7401	1067	802	934.5	187.383	1144	1065	1104.5	55.8614	1228	1132	1180	67.8823	1086	904	995	128.693	810	738	774	50.9117
4.1	TRUE	Empty	immunoglobulin gamma-2 heavy chain constant region, partial [Macaca mulatta]	AAQ57567.1		35 kDa	172	159	165.5	9.19239	294	183	238.5	78.4889	329	259	294	49.4975	339	297	318	29.6985	299	240	269.5	41.7193	251	186	218.5	45.9619
4.2	TRUE	Empty	Mamu IgG-rh3 heavy chain, partial [Macaca mulatta]	AAF14059.1		38 kDa	120	97	108.5	16.2635	202	106	154	67.8823	213	168	190.5	31.8198	243	187	215	39.598	204	145	174.5	41.7193	178	111	144.5	47.3762
4.3	TRUE	Empty	immunoglobulin heavy chain [Macaca mulatta]	ADX62854.1		52 kDa	289	283	286	4.24264	439	312	375.5	89.8026	423	429	426	4.24264	516	489	502.5	19.0919	436	392	414	31.1127	389	337	363	36.7696
4.4	TRUE	Empty	immunoglobulin heavy chain variable region, partial [Macaca mulatta]	AHN94930.1		13 kDa	39	0	19.5	27.5772	26	0	13	18.3848	39	18	28.5	14.8492	31	19	25	8.48528	29	16	22.5	9.19239	17	13	15	2.82843
4.5	TRUE	Empty	immunoglobulin heavy chain gamma CH3-CHS domain, partial [Macaca mulatta]	ATV91177.1		12 kDa	65	0	32.5	45.9619	116	60	88	39.598	120	109	114.5	7.77817	146	123	134.5	16.2635	129	95	112	24.0416	100	71	85.5	20.5061
4.6	TRUE	Empty	immunoglobulin heavy chain variable region, partial [Macaca mulatta]	ATV91207.1		11 kDa	9	12	10.5	2.12132	17	17	17	0	15	14	14.5	0.707107	19	14	16.5	3.53553	15	15	15	0	11	12	11.5	0.707107
4.7	TRUE	Empty	immunoglobulin heavy chain, partial [Macaca mulatta]	AAR84006.1		16 kDa	43	45	44	1.41421	48	50	49	1.41421	52	50	51	1.41421	55	52	53.5	2.12132	45	49	47	2.82843	49	42	45.5	4.94975
4.8	TRUE	Empty	immunoglobulin heavy chain variable region, partial [Macaca mulatta]	ARO71172.1		11 kDa	16	29	22.5	9.19239	10	33	21.5	16.2635	14	25	19.5	7.77817	12	22	17	7.07107	17	21	19	2.82843	11	15	13	2.82843
4.9	TRUE	Empty	immunoglobulin heavy chain variable region, partial [Macaca mulatta]	ATV91232.1		11 kDa	16	7	11.5	6.36396	9	8	8.5	0.707107	12	6	9	4.24264	12	5	8.5	4.94975	14	0	7	9.89949	9	3	6	4.24264
4.1	TRUE	Empty	immunoglobulin heavy chain variable region, partial [Macaca mulatta]	ASR74610.1		14 kDa	16	14	15	1.41421	14	11	12.5	2.12132	15	13	14	1.41421	12	16	14	2.82843	15	13	14	1.41421	10	13	11.5	2.12132
4.11	TRUE	Empty	immunoglobulin gamma-4 heavy chain constant region, partial [Macaca mulatta]	AAQ57572.1		35 kDa	33	36	34.5	2.12132	48	42	45	4.24264	52	51	51.5	0.707107	50	54	52	2.82843	55	44	49.5	7.77817	44	41	42.5	2.12132
4.12	TRUE	Empty	immunoglobulin heavy chain variable region, partial [Macaca mulatta]	AKC54321.1		11 kDa	16	5	10.5	7.77817	9	0	4.5	6.36396	10	6	8	2.82843	11	0	5.5	7.77817	10	0	5	7.07107	6	0	3	4.24264
4.13	TRUE	Empty	immunoglobulin heavy chain variable region, partial [Macaca mulatta]	AKE97608.1		14 kDa	6	5	5.5	0.707107	8	0	4	5.65685	8	6	7	1.41421	7	11	9	2.82843	7	7	7	0	5	6	5.5	0.707107
4.14	TRUE	Empty	immunoglobulin heavy chain variable region, partial [Macaca mulatta]	ARO71094.1		14 kDa	57	68	62.5	7.77817	42	0	21	29.6985	61	77	69	11.3137	51	57	54	4.24264	47	44	45.5	2.12132	30	0	15	21.2132
4.15	TRUE	Empty	immunoglobulin G heavy chain variable region, partial [Macaca mulatta]	AMS24956.1		13 kDa	0	0	0	0	0	0	0	0	0	0	0	0	0	0	0	0	0	0	0	0	14	0	7	9.89949
4.16	TRUE	Empty	immunoglobulin heavy chain variable region, partial [Macaca mulatta]	AHN94721.1		13 kDa	0	0	0	0	0	0	0	0	6	6	6	0	0	0	0	0	0	3	1.5	2.12132	0	4	2	2.82843
4.17	TRUE	Empty	immunoglobulin G heavy chain variable region, partial [Macaca mulatta]	AMS25007.1		13 kDa	6	11	8.5	3.53553	5	13	9	5.65685	10	8	9	1.41421	9	10	9.5	0.707107	10	8	9	1.41421	8	9	8.5	0.707107
4.18	TRUE	Empty	immunoglobulin G heavy chain variable region, partial [Macaca mulatta]	AMS25029.1		14 kDa	10	4	7	4.24264	11	0	5.5	7.77817	13	6	9.5	4.94975	14	6	10	5.65685	14	0	7	9.89949	11	4	7.5	4.94975
4.19	TRUE	Empty	immunoglobulin heavy chain variable region, partial [Macaca mulatta]	ARO71158.1		11 kDa	61	83	72	15.5563	41	57	49	11.3137	68	90	79	15.5563	0	70	35	49.4975	54	54	54	0	0	43	21.5	30.4056
4.2	TRUE	Empty	immunoglobulin heavy chain variable region, partial [Macaca mulatta]	ANZ54640.1		11 kDa	62	81	71.5	13.435	43	55	49	8.48528	69	87	78	12.7279	53	68	60.5	10.6066	56	51	53.5	3.53553	34	44	39	7.07107
4.21	TRUE	Empty	immunoglobulin heavy chain variable region, partial [Macaca mulatta]	ATV91236.1		11 kDa	19	30	24.5	7.77817	0	24	12	16.9706	17	24	20.5	4.94975	0	22	11	15.5563	0	20	10	14.1421	8	12	10	2.82843
4.22	TRUE	Empty	immunoglobulin G heavy chain variable region, partial [Macaca mulatta]	AMS24926.1		13 kDa	12	12	12	0	12	19	15.5	4.94975	0	18	9	12.7279	16	18	17	1.41421	13	13	13	0	13	15	14	1.41421
4.23	TRUE	Empty	hypothetical protein EGK_21557 [Macaca mulatta]	EHH25646.1		22 kDa	0	20	10	14.1421	0	26	13	18.3848	27	25	26	1.41421	22	34	28	8.48528	30	18	24	8.48528	18	17	17.5	0.707107
4.24	TRUE	Empty	immunoglobulin heavy chain variable region, partial [Macaca mulatta]	AHN95145.1		13 kDa	4	0	2	2.82843	0	0	0	0	0	6	3	4.24264	0	5	2.5	3.53553	4	4	4	0	0	3	1.5	2.12132
4.25	TRUE	Empty	immunoglobulin heavy chain, partial [Macaca mulatta]	AER46734.1		15 kDa	10	9	9.5	0.707107	11	10	10.5	0.707107	15	13	14	1.41421	20	16	18	2.82843	16	12	14	2.82843	0	10	5	7.07107
4.26	TRUE	Empty	immunoglobulin heavy chain variable region, partial [Macaca mulatta]	AHN95095.1		13 kDa	4	5	4.5	0.707107	6	6	6	0	5	9	7	2.82843	11	8	9.5	2.12132	6	7	6.5	0.707107	5	6	5.5	0.707107
4.27	TRUE	Empty	immunoglobulin heavy chain variable region, partial [Macaca mulatta]	AHN94817.1		14 kDa	5	8	6.5	2.12132	0	8	4	5.65685	4	5	4.5	0.707107	0	8	4	5.65685	4	6	5	1.41421	0	5	2.5	3.53553
4.28	TRUE	Empty	immunoglobulin heavy chain variable region, partial [Macaca mulatta]	AHN95001.1		14 kDa	5	5	5	0	6	0	3	4.24264	7	0	3.5	4.94975	9	4	6.5	3.53553	9	4	6.5	3.53553	5	3	4	1.41421
4.29	TRUE	Empty	immunoglobulin heavy chain variable region, partial [Macaca mulatta]	AHN94733.1		15 kDa	14	0	7	9.89949	11	5	8	4.24264	13	5	9	5.65685	10	6	8	2.82843	12	0	6	8.48528	6	0	3	4.24264
4.3	TRUE	Empty	immunoglobulin heavy chain, partial [Macaca mulatta]	ACN96951.1		23 kDa	26	0	13	18.3848	34	0	17	24.0416	36	34	35	1.41421	40	38	39	1.41421	33	36	34.5	2.12132	35	0	17.5	24.7487
4.31	TRUE	Empty	immunoglobulin G heavy chain variable region, partial [Macaca mulatta]	AMS25006.1		13 kDa	59	73	66	9.89949	45	0	22.5	31.8198	66	82	74	11.3137	53	65	59	8.48528	54	50	52	2.82843	33	46	39.5	9.19239
4.32	TRUE	Empty	immunoglobulin heavy chain variable region, partial [Macaca mulatta]	AHN95085.1		13 kDa	24	0	12	16.9706	14	0	7	9.89949	18	0	9	12.7279	21	0	10.5	14.8492	24	0	12	16.9706	15	0	7.5	10.6066
4.33	TRUE	Empty	immunoglobulin heavy chain variable region, partial [Macaca mulatta]	AHN95135.1		14 kDa	54	65	59.5	7.77817	39	0	19.5	27.5772	60	75	67.5	10.6066	48	57	52.5	6.36396	47	45	46	1.41421	0	40	20	28.2843
4.34	TRUE	Empty	immunoglobulin heavy chain variable region, partial [Macaca mulatta]	AKE98076.1		13 kDa	42	0	21	29.6985	24	0	12	16.9706	27	18	22.5	6.36396	0	19	9.5	13.435	27	15	21	8.48528	14	0	7	9.89949
4.35	TRUE	Empty	immunoglobulin G heavy chain variable region, partial [Macaca mulatta]	AMS24986.1		13 kDa	0	0	0	0	0	0	0	0	0	0	0	0	0	0	0	0	0	5	2.5	3.53553	0	0	0	0
4.36	TRUE	Empty	immunoglobulin heavy chain, partial [Macaca mulatta]	AAR84008.1		16 kDa	26	0	13	18.3848	35	44	39.5	6.36396	37	0	18.5	26.163	41	41	41	0	32	39	35.5	4.94975	36	32	34	2.82843
4.37	TRUE	Empty	immunoglobulin heavy chain variable region, partial [Macaca mulatta]	AHN94842.1		14 kDa	7	2	4.5	3.53553	5	0	2.5	3.53553	7	0	3.5	4.94975	7	4	5.5	2.12132	7	0	3.5	4.94975	7	0	3.5	4.94975
4.38	TRUE	Empty	immunoglobulin heavy chain variable region, partial [Macaca mulatta]	AHN94563.1 (+2)		13 kDa	19	16	17.5	2.12132	15	20	17.5	3.53553	22	15	18.5	4.94975	17	20	18.5	2.12132	19	13	16	4.24264	0	17	8.5	12.0208
4.39	TRUE	Empty	immunoglobulin heavy chain variable region, partial [Macaca mulatta]	ARO71166.1		11 kDa	0	11	5.5	7.77817	0	22	11	15.5563	9	12	10.5	2.12132	11	11	11	0	0	9	4.5	6.36396	8	9	8.5	0.707107
4.4	TRUE	Empty	immunoglobulin heavy chain variable region, partial [Macaca mulatta]	AHN95013.1		14 kDa	0	76	38	53.7401	0	46	23	32.5269	0	82	41	57.9828	60	66	63	4.24264	0	51	25.5	36.0624	0	46	23	32.5269
4.41	TRUE	Empty	immunoglobulin heavy chain variable region, partial [Macaca mulatta]	AHN94530.1		13 kDa	0	66	33	46.669	0	0	0	0	58	0	29	41.0122	0	0	0	0	48	43	45.5	3.53553	0	0	0	0
4.42	TRUE	Empty	immunoglobulin heavy chain variable region, partial [Macaca mulatta]	AHN94948.1 (+1)		14 kDa	0	0	0	0	4	0	2	2.82843	4	3	3.5	0.707107	3	6	4.5	2.12132	3	3	3	0	0	0	0	0
4.43	TRUE	Empty	immunoglobulin heavy chain variable region, partial [Macaca mulatta]	ARO71156.1		11 kDa	26	20	23	4.24264	20	0	10	14.1421	21	21	21	0	23	19	21	2.82843	15	18	16.5	2.12132	17	0	8.5	12.0208
4.44	TRUE	Empty	immunoglobulin heavy chain variable region, partial [Macaca mulatta]	AKE97658.1		14 kDa	0	3	1.5	2.12132	5	3	4	1.41421	5	0	2.5	3.53553	6	4	5	1.41421	5	4	4.5	0.707107	4	4	4	0
4.45	TRUE	Empty	immunoglobulin heavy chain variable region, partial [Macaca mulatta]	AHN95286.1		13 kDa	10	0	5	7.07107	8	6	7	1.41421	8	11	9.5	2.12132	10	13	11.5	2.12132	7	0	3.5	4.94975	0	0	0	0
4.46	TRUE	Empty	Chain H, JC57-14 Heavy chain	pdb|6C6X|H (+1)		24 kDa	76	54	65	15.5563	55	33	44	15.5563	56	45	50.5	7.77817	62	47	54.5	10.6066	43	48	45.5	3.53553	0	0	0	0
4.47	TRUE	Empty	immunoglobulin heavy chain variable segment precursor, partial [Macaca mulatta]	AAF89365.1		13 kDa	0	13	6.5	9.19239	0	12	6	8.48528	0	13	6.5	9.19239	0	11	5.5	7.77817	11	10	10.5	0.707107	0	8	4	5.65685
4.48	TRUE	Empty	immunoglobulin heavy chain variable region, partial [Macaca mulatta]	AKE97513.1		13 kDa	13	11	12	1.41421	13	22	17.5	6.36396	12	0	6	8.48528	0	0	0	0	11	0	5.5	7.77817	0	0	0	0
4.49	TRUE	Empty	immunoglobulin heavy chain variable region, partial [Macaca mulatta]	AHN95299.1		14 kDa	39	0	19.5	27.5772	0	0	0	0	0	17	8.5	12.0208	28	18	23	7.07107	0	0	0	0	0	0	0	0
4.5	TRUE	Empty	immunoglobulin heavy chain variable region, partial [Macaca mulatta]	ASA69405.1		14 kDa	0	70	35	49.4975	0	47	23.5	33.234	0	77	38.5	54.4472	56	61	58.5	3.53553	57	46	51.5	7.77817	0	42	21	29.6985
4.51	TRUE	Empty	immunoglobulin heavy chain, partial [Macaca mulatta]	ACN96947.1		23 kDa	0	35	17.5	24.7487	0	39	19.5	27.5772	0	42	21	29.6985	0	46	23	32.5269	0	41	20.5	28.9914	0	37	18.5	26.163
4.52	TRUE	Empty	immunoglobulin heavy chain variable region, partial [Macaca mulatta]	AHN94348.1		13 kDa	53	27	40	18.3848	24	0	12	16.9706	23	0	11.5	16.2635	24	0	12	16.9706	12	0	6	8.48528	0	0	0	0
4.53	TRUE	Empty	immunoglobulin heavy chain variable region, partial [Macaca mulatta]	ANZ54649.1 (+1)		10 kDa	41	0	20.5	28.9914	28	0	14	19.799	31	0	15.5	21.9203	31	0	15.5	21.9203	30	0	15	21.2132	16	0	8	11.3137
4.54	TRUE	Empty	immunoglobulin heavy chain variable region, partial [Macaca mulatta]	AKE97784.1		13 kDa	0	6	3	4.24264	0	6	3	4.24264	0	8	4	5.65685	0	8	4	5.65685	0	5	2.5	3.53553	0	7	3.5	4.94975
4.55	TRUE	Empty	immunoglobulin heavy chain variable region, partial [Macaca mulatta]	AKE97482.1		14 kDa	0	0	0	0	4	0	2	2.82843	3	0	1.5	2.12132	3	0	1.5	2.12132	2	2	2	0	0	0	0	0
4.56	TRUE	Empty	immunoglobulin heavy chain variable region, partial [Macaca mulatta]	AHN94645.1		14 kDa	0	8	4	5.65685	0	12	6	8.48528	0	7	3.5	4.94975	0	7	3.5	4.94975	0	7	3.5	4.94975	0	9	4.5	6.36396
4.57	TRUE	Empty	immunoglobulin G heavy chain variable region, partial [Macaca mulatta]	AMS25035.1		14 kDa	0	2	1	1.41421	0	0	0	0	0	0	0	0	4	0	2	2.82843	0	0	0	0	2	0	1	1.41421
4.58	TRUE	Empty	immunoglobulin heavy chain variable region, partial [Macaca mulatta]	ANZ54899.1		11 kDa	69	0	34.5	48.7904	47	0	23.5	33.234	68	0	34	48.0833	56	0	28	39.598	57	0	28.5	40.3051	0	0	0	0
4.59	TRUE	Empty	immunoglobulin heavy chain variable region, partial [Macaca mulatta]	AHN94492.1		13 kDa	5	0	2.5	3.53553	0	0	0	0	0	8	4	5.65685	11	5	8	4.24264	0	0	0	0	0	0	0	0
4.6	TRUE	Empty	immunoglobulin heavy chain variable region, partial [Macaca mulatta]	AHN94653.1		13 kDa	0	0	0	0	0	10	5	7.07107	0	0	0	0	27	15	21	8.48528	0	0	0	0	0	0	0	0
4.61	TRUE	Empty	immunoglobulin heavy chain variable region, partial [Macaca mulatta]	AHN94354.1		14 kDa	42	0	21	29.6985	28	0	14	19.799	31	0	15.5	21.9203	30	0	15	21.2132	30	0	15	21.2132	18	0	9	12.7279
4.62	TRUE	Empty	immunoglobulin G heavy chain variable region, partial [Macaca mulatta]	AMS25235.1		14 kDa	0	8	4	5.65685	5	0	2.5	3.53553	5	9	7	2.82843	4	10	7	4.24264	0	7	3.5	4.94975	0	6	3	4.24264
4.63	TRUE	Empty	immunoglobulin heavy chain variable region, partial [Macaca mulatta]	AHN95111.1		14 kDa	0	64	32	45.2548	0	42	21	29.6985	0	74	37	52.3259	0	58	29	41.0122	46	0	23	32.5269	0	38	19	26.8701
4.64	TRUE	Empty	anti-SIV env immunoglobulin ITS53 heavy chain variable region, partial [Macaca mulatta]	AMZ04037.1		12 kDa	53	0	26.5	37.4767	0	41	20.5	28.9914	0	0	0	0	0	0	0	0	46	0	23	32.5269	0	0	0	0
4.65	TRUE	Empty	immunoglobulin heavy chain variable region, partial [Macaca mulatta]	AHN95120.1		14 kDa	0	0	0	0	13	0	6.5	9.19239	13	0	6.5	9.19239	0	0	0	0	0	0	0	0	9	0	4.5	6.36396
4.66	TRUE	Empty	immunoglobulin heavy chain variable region, partial [Macaca mulatta]	ATV91262.1		10 kDa	2	0	1	1.41421	0	0	0	0	2	12	7	7.07107	4	7	5.5	2.12132	4	0	2	2.82843	0	4	2	2.82843
4.67	TRUE	Empty	immunoglobulin heavy chain variable region, partial [Macaca mulatta]	AHN94777.1 (+1)		13 kDa	0	0	0	0	3	0	1.5	2.12132	6	0	3	4.24264	6	4	5	1.41421	0	0	0	0	0	0	0	0
4.68	TRUE	Empty	immunoglobulin heavy chain, partial [Macaca mulatta]	AAC02642.1		16 kDa	0	0	0	0	0	0	0	0	0	4	2	2.82843	0	0	0	0	0	0	0	0	0	0	0	0
4.69	TRUE	Empty	immunoglobulin heavy chain variable region, partial [Macaca mulatta]	AHN94974.1 (+1)		13 kDa	0	0	0	0	0	0	0	0	0	0	0	0	18	17	17.5	0.707107	15	14	14.5	0.707107	0	0	0	0
4.7	TRUE	Empty	immunoglobulin heavy chain variable region, partial [Macaca mulatta]	ATV90968.1		13 kDa	0	0	0	0	0	0	0	0	0	0	0	0	5	0	2.5	3.53553	0	0	0	0	0	0	0	0
4.71	TRUE	Empty	anti-SIV env immunoglobulin ITS06.01 heavy chain variable region, partial [Macaca mulatta]	AMZ04000.1 (+1)		13 kDa	0	0	0	0	5	0	2.5	3.53553	5	5	5	0	7	4	5.5	2.12132	7	0	3.5	4.94975	5	0	2.5	3.53553
4.72	TRUE	Empty	immunoglobulin heavy chain variable region, partial [Macaca mulatta]	ATV91245.1		10 kDa	62	0	31	43.8406	45	0	22.5	31.8198	0	0	0	0	0	0	0	0	0	0	0	0	0	0	0	0
4.73	TRUE	Empty	immunoglobulin heavy chain variable region, partial [Macaca mulatta]	ATV91294.1		9 kDa	0	7	3.5	4.94975	0	0	0	0	0	0	0	0	0	0	0	0	0	0	0	0	0	0	0	0
4.74	TRUE	Empty	immunoglobulin heavy chain variable region, partial [Macaca mulatta]	ANZ54626.1 (+1)		11 kDa	0	78	39	55.1543	0	63	31.5	44.5477	0	87	43.5	61.5183	0	70	35	49.4975	0	0	0	0	0	0	0	0
4.75	TRUE	Empty	immunoglobulin heavy chain variable region, partial [Macaca mulatta]	ARO71170.1		11 kDa	0	0	0	0	0	7	3.5	4.94975	0	12	6	8.48528	4	8	6	2.82843	0	7	3.5	4.94975	0	0	0	0
4.76	TRUE	Empty	immunoglobulin heavy chain variable region, partial [Macaca mulatta]	ATV90971.1		13 kDa	0	0	0	0	0	0	0	0	11	14	12.5	2.12132	0	0	0	0	0	0	0	0	0	0	0	0
4.77	TRUE	Empty	immunoglobulin heavy chain variable region, partial [Macaca mulatta]	AHN95010.1 (+1)		13 kDa	0	9	4.5	6.36396	0	15	7.5	10.6066	0	9	4.5	6.36396	0	10	5	7.07107	0	9	4.5	6.36396	0	8	4	5.65685
4.78	TRUE	Empty	immunoglobulin heavy chain variable region, partial [Macaca mulatta]	AHN95016.1		13 kDa	24	0	12	16.9706	0	0	0	0	0	0	0	0	18	7	12.5	7.77817	0	0	0	0	14	0	7	9.89949
4.79	TRUE	Empty	immunoglobulin heavy chain, partial [Macaca mulatta]	AER46899.1		15 kDa	0	6	3	4.24264	0	0	0	0	2	0	1	1.41421	3	0	1.5	2.12132	0	3	1.5	2.12132	0	0	0	0
4.8	TRUE	Empty	immunoglobulin heavy chain variable region, partial [Macaca mulatta]	AHN94624.1		13 kDa	0	0	0	0	0	0	0	0	21	0	10.5	14.8492	24	0	12	16.9706	11	0	5.5	7.77817	0	11	5.5	7.77817
4.81	TRUE	Empty	immunoglobulin heavy chain variable region, partial [Macaca mulatta]	AHN94654.1		13 kDa	0	66	33	46.669	0	0	0	0	58	77	67.5	13.435	46	0	23	32.5269	47	0	23.5	33.234	0	0	0	0
4.82	TRUE	Empty	immunoglobulin heavy chain, partial [Macaca mulatta]	AAS19722.1 (+1)		16 kDa	0	0	0	0	36	0	18	25.4558	41	0	20.5	28.9914	44	0	22	31.1127	38	0	19	26.8701	0	0	0	0
4.83	TRUE	Empty	immunoglobulin heavy chain variable region, partial [Macaca mulatta]	ATV91244.1		11 kDa	0	0	0	0	0	0	0	0	2	0	1	1.41421	3	0	1.5	2.12132	4	0	2	2.82843	0	0	0	0
4.84	TRUE	Empty	immunoglobulin heavy chain variable region, partial [Macaca mulatta]	AHN94544.1		13 kDa	55	0	27.5	38.8909	29	0	14.5	20.5061	25	0	12.5	17.6777	27	0	13.5	19.0919	15	0	7.5	10.6066	0	0	0	0
4.85	TRUE	Empty	immunoglobulin heavy chain variable region, partial [Macaca mulatta]	AKE97894.1		14 kDa	0	10	5	7.07107	0	13	6.5	9.19239	0	19	9.5	13.435	0	20	10	14.1421	0	0	0	0	0	0	0	0
4.86	TRUE	Empty	immunoglobulin heavy chain variable region, partial [Macaca mulatta]	AFH76871.1 (+2)		14 kDa	0	0	0	0	0	12	6	8.48528	0	0	0	0	0	14	7	9.89949	11	0	5.5	7.77817	0	0	0	0
4.87	TRUE	Empty	immunoglobulin heavy chain variable region, partial [Macaca mulatta]	AKE97878.1		14 kDa	0	6	3	4.24264	0	0	0	0	0	0	0	0	0	0	0	0	0	0	0	0	0	0	0	0
4.88	TRUE	Empty	immunoglobulin heavy chain variable region, partial [Macaca mulatta]	AHN94355.1		13 kDa	0	0	0	0	0	0	0	0	0	16	8	11.3137	0	0	0	0	0	15	7.5	10.6066	0	0	0	0
4.89	TRUE	Empty	immunoglobulin heavy chain variable region, partial [Macaca mulatta]	AKE98054.1		13 kDa	0	0	0	0	12	0	6	8.48528	11	0	5.5	7.77817	0	0	0	0	12	0	6	8.48528	0	0	0	0
4.9	TRUE	Empty	immunoglobulin heavy chain, partial [Macaca mulatta]	ACN96942.1		22 kDa	0	30	15	21.2132	0	31	15.5	21.9203	0	0	0	0	0	0	0	0	0	0	0	0	0	0	0	0
4.91	TRUE	Empty	immunoglobulin heavy chain variable region, partial [Macaca mulatta]	AHN95080.1		13 kDa	0	0	0	0	26	0	13	18.3848	29	0	14.5	20.5061	30	0	15	21.2132	29	0	14.5	20.5061	15	0	7.5	10.6066
4.92	TRUE	Empty	immunoglobulin heavy chain variable region, partial [Macaca mulatta]	AHN95276.1		14 kDa	12	14	13	1.41421	0	0	0	0	0	20	10	14.1421	0	0	0	0	0	0	0	0	0	0	0	0
4.93	TRUE	Empty	immunoglobulin heavy chain variable region, partial [Macaca mulatta]	AHN94571.1		13 kDa	0	0	0	0	0	6	3	4.24264	0	0	0	0	0	0	0	0	5	0	2.5	3.53553	0	0	0	0
4.94	TRUE	Empty	immunoglobulin heavy chain variable region, partial [Macaca mulatta]	AHN94759.1		13 kDa	0	0	0	0	0	0	0	0	14	0	7	9.89949	9	0	4.5	6.36396	10	0	5	7.07107	0	0	0	0
4.95	TRUE	Empty	immunoglobulin G heavy chain variable region, partial [Macaca mulatta]	AMS25305.1		13 kDa	40	0	20	28.2843	26	0	13	18.3848	29	0	14.5	20.5061	0	0	0	0	29	0	14.5	20.5061	0	0	0	0
4.96	TRUE	Empty	immunoglobulin G heavy chain variable region, partial [Macaca mulatta]	AMS25218.1		13 kDa	0	0	0	0	0	0	0	0	10	0	5	7.07107	11	0	5.5	7.77817	11	0	5.5	7.77817	0	0	0	0
4.97	TRUE	Empty	immunoglobulin heavy chain variable region, partial [Macaca mulatta]	AHN94658.1		13 kDa	53	0	26.5	37.4767	0	0	0	0	0	0	0	0	0	0	0	0	0	0	0	0	0	0	0	0
4.98	TRUE	Empty	immunoglobulin heavy chain variable region, partial [Macaca mulatta]	ARO71143.1		11 kDa	0	0	0	0	42	0	21	29.6985	0	0	0	0	52	0	26	36.7696	0	0	0	0	0	0	0	0
4.99	TRUE	Empty	immunoglobulin heavy chain variable region, partial [Macaca mulatta]	AHN95047.1		13 kDa	0	69	34.5	48.7904	0	0	0	0	0	0	0	0	0	0	0	0	0	0	0	0	0	0	0	0
4.1	TRUE	Empty	Ig heavy chain variable region, partial [Macaca mulatta]	AAB09463.1 (+1)		13 kDa	0	36	18	25.4558	0	0	0	0	0	28	14	19.799	0	28	14	19.799	0	0	0	0	0	22	11	15.5563
4.101	TRUE	Empty	immunoglobulin G heavy chain variable region, partial [Macaca mulatta]	AMS24988.1		13 kDa	0	0	0	0	6	0	3	4.24264	0	0	0	0	7	0	3.5	4.94975	0	0	0	0	5	0	2.5	3.53553
4.102	TRUE	Empty	immunoglobulin heavy chain variable region, partial [Macaca mulatta]	AIN43907.1		13 kDa	0	0	0	0	0	13	6.5	9.19239	0	16	8	11.3137	0	18	9	12.7279	0	0	0	0	0	0	0	0
4.103	TRUE	Empty	immunoglobulin heavy chain variable region, partial [Macaca mulatta]	AKE97474.1		13 kDa	0	0	0	0	0	6	3	4.24264	0	7	3.5	4.94975	0	0	0	0	0	0	0	0	0	0	0	0
4.104	TRUE	Empty	immunoglobulin heavy light chain variable region, partial [Macaca mulatta]	ASR74630.1		13 kDa	0	30	15	21.2132	0	0	0	0	0	16	8	11.3137	0	0	0	0	0	0	0	0	0	0	0	0
4.105	TRUE	Empty	immunoglobulin G heavy chain variable region, partial [Macaca mulatta]	AMS25280.1		13 kDa	0	0	0	0	0	0	0	0	0	19	9.5	13.435	0	20	10	14.1421	0	0	0	0	0	0	0	0
4.106	TRUE	Empty	immunoglobulin heavy chain variable region, partial [Macaca mulatta]	AKE98177.1		14 kDa	0	27	13.5	19.0919	0	0	0	0	0	0	0	0	0	0	0	0	0	0	0	0	0	0	0	0
4.107	TRUE	Empty	immunoglobulin heavy chain gamma constant region 4, partial [Macaca mulatta]	ATV90897.1		41 kDa	0	0	0	0	42	0	21	29.6985	0	0	0	0	46	0	23	32.5269	0	0	0	0	0	0	0	0
4.108	TRUE	Empty	immunoglobulin G heavy chain variable region, partial [Macaca mulatta]	AMS24992.1		14 kDa	0	0	0	0	6	0	3	4.24264	0	0	0	0	0	0	0	0	2	0	1	1.41421	0	0	0	0
4.109	TRUE	Empty	immunoglobulin heavy chain variable region, partial [Macaca mulatta]	AHN95164.1		13 kDa	0	0	0	0	0	0	0	0	0	23	11.5	16.2635	0	0	0	0	14	0	7	9.89949	0	0	0	0
4.11	TRUE	Empty	immunoglobulin heavy chain variable region, partial [Macaca mulatta]	ATV91288.1		9 kDa	0	0	0	0	0	0	0	0	0	0	0	0	0	0	0	0	0	0	0	0	8	0	4	5.65685
4.111	TRUE	Empty	immunoglobulin heavy chain variable region, partial [Macaca mulatta]	ARO71155.1		11 kDa	0	15	7.5	10.6066	0	0	0	0	0	0	0	0	0	0	0	0	0	0	0	0	0	0	0	0
4.112	TRUE	Empty	immunoglobulin heavy chain variable region, partial [Macaca mulatta]	AHN94352.1		14 kDa	0	0	0	0	8	0	4	5.65685	0	0	0	0	17	0	8.5	12.0208	13	0	6.5	9.19239	0	0	0	0
4.113	TRUE	Empty	immunoglobulin gamma variable region, partial [Macaca mulatta]	AWN00206.1		13 kDa	0	0	0	0	5	0	2.5	3.53553	0	0	0	0	7	0	3.5	4.94975	0	0	0	0	3	0	1.5	2.12132
4.114	TRUE	Empty	immunoglobulin heavy chain variable region, partial [Macaca mulatta]	AKE97798.1		14 kDa	0	0	0	0	0	10	5	7.07107	0	0	0	0	0	0	0	0	6	0	3	4.24264	0	0	0	0
4.115	TRUE	Empty	immunoglobulin heavy chain variable region, partial [Macaca mulatta]	ANZ54740.1		11 kDa	39	0	19.5	27.5772	0	0	0	0	0	0	0	0	0	0	0	0	26	0	13	18.3848	0	0	0	0
4.116	TRUE	Empty	immunoglobulin heavy chain variable region, partial [Macaca mulatta]	ARO71181.1		11 kDa	40	0	20	28.2843	0	0	0	0	0	19	9.5	13.435	0	0	0	0	0	0	0	0	0	0	0	0
4.117	TRUE	Empty	immunoglobulin heavy chain variable region, partial [Macaca mulatta]	AKE97669.1		14 kDa	0	0	0	0	0	0	0	0	27	0	13.5	19.0919	0	0	0	0	0	0	0	0	0	0	0	0
4.118	TRUE	Empty	hypothetical protein EGK_21564 [Macaca mulatta]	EHH25651.1		13 kDa	0	0	0	0	5	0	2.5	3.53553	0	0	0	0	0	0	0	0	0	0	0	0	0	0	0	0
4.119	TRUE	Empty	immunoglobulin heavy chain variable region, partial [Macaca mulatta]	AHN94776.1 (+1)		13 kDa	0	5	2.5	3.53553	0	0	0	0	0	0	0	0	0	0	0	0	0	0	0	0	0	0	0	0
4.12	TRUE	Empty	immunoglobulin heavy chain, partial [Macaca mulatta]	ACN96915.1		22 kDa	41	0	20.5	28.9914	0	0	0	0	0	0	0	0	0	0	0	0	0	0	0	0	0	0	0	0
4.121	TRUE	Empty	immunoglobulin G heavy chain variable region, partial [Macaca mulatta]	AMS25261.1		14 kDa	0	0	0	0	0	0	0	0	0	0	0	0	0	12	6	8.48528	12	0	6	8.48528	0	0	0	0
4.122	TRUE	Empty	immunoglobulin G heavy chain variable region, partial [Macaca mulatta]	AMS25221.1		13 kDa	0	0	0	0	0	0	0	0	67	0	33.5	47.3762	56	0	28	39.598	0	0	0	0	0	0	0	0
4.123	TRUE	Empty	immunoglobulin heavy chain variable region, partial [Macaca mulatta]	AHN95052.1		13 kDa	0	0	0	0	9	0	4.5	6.36396	9	0	4.5	6.36396	0	0	0	0	0	0	0	0	0	0	0	0
4.124	TRUE	Empty	immunoglobulin heavy chain variable region, partial [Macaca mulatta]	AKE97596.1 (+1)		13 kDa	0	70	35	49.4975	0	0	0	0	0	0	0	0	0	0	0	0	0	0	0	0	0	0	0	0
4.125	TRUE	Empty	immunoglobulin heavy chain variable segment precursor, partial [Macaca mulatta]	AAF89366.1 (+1)		13 kDa	8	0	4	5.65685	0	0	0	0	0	0	0	0	0	0	0	0	0	0	0	0	0	0	0	0
4.126	TRUE	Empty	immunoglobulin heavy chain variable region, partial [Macaca mulatta]	AVN88741.1		14 kDa	0	0	0	0	0	0	0	0	0	0	0	0	18	0	9	12.7279	0	0	0	0	0	0	0	0
4.127	TRUE	Empty	immunoglobulin heavy chain, partial [Macaca mulatta]	AAC02643.1		16 kDa	0	0	0	0	43	0	21.5	30.4056	0	0	0	0	0	0	0	0	0	0	0	0	0	0	0	0
4.128	TRUE	Empty	immunoglobulin heavy chain variable region, partial [Macaca mulatta]	AHN95252.1		13 kDa	0	19	9.5	13.435	0	0	0	0	0	0	0	0	0	0	0	0	0	0	0	0	0	0	0	0
4.129	TRUE	Empty	immunoglobulin G heavy chain variable region, partial [Macaca mulatta]	AMS24925.1		13 kDa	0	0	0	0	0	0	0	0	0	0	0	0	0	11	5.5	7.77817	0	0	0	0	0	0	0	0
4.13	TRUE	Empty	immunoglobulin heavy chain variable region, partial [Macaca mulatta]	ATV91124.1		13 kDa	0	0	0	0	0	0	0	0	0	4	2	2.82843	0	0	0	0	0	0	0	0	0	0	0	0
4.131	TRUE	Empty	immunoglobulin heavy chain, partial [Macaca mulatta]	AER46744.1		15 kDa	0	0	0	0	0	8	4	5.65685	0	0	0	0	0	0	0	0	0	0	0	0	0	0	0	0
4.132	TRUE	Empty	immunoglobulin heavy chain variable region, partial [Macaca mulatta]	AKE97478.1		13 kDa	0	0	0	0	0	0	0	0	0	24	12	16.9706	0	0	0	0	0	0	0	0	0	0	0	0
4.133	TRUE	Empty	immunoglobulin heavy chain variable region, partial [Macaca mulatta]	ARO71081.1		13 kDa	0	0	0	0	0	0	0	0	26	0	13	18.3848	0	0	0	0	0	0	0	0	0	0	0	0
4.134	TRUE	Empty	anti-HIV immunoglobulin heavy chain variable region, partial [Macaca mulatta]	AIT16780.1 (+1)		15 kDa	0	0	0	0	0	0	0	0	0	0	0	0	4	0	2	2.82843	0	0	0	0	0	0	0	0
4.135	TRUE	Empty	immunoglobulin G heavy chain variable region, partial [Macaca mulatta]	AMS25009.1		14 kDa	0	0	0	0	0	0	0	0	0	0	0	0	0	0	0	0	0	20	10	14.1421	0	0	0	0
4.136	TRUE	Empty	immunoglobulin heavy chain variable region, partial [Macaca mulatta]	ANZ54652.1		10 kDa	0	0	0	0	0	14	7	9.89949	0	0	0	0	0	0	0	0	0	0	0	0	0	0	0	0
4.137	TRUE	Empty	immunoglobulin heavy chain variable region, partial [Macaca mulatta]	AHN95196.1		13 kDa	0	0	0	0	0	0	0	0	0	0	0	0	0	56	28	39.598	0	0	0	0	0	0	0	0
4.138	TRUE	Empty	immunoglobulin heavy chain variable region, partial [Macaca mulatta]	ANZ54631.1		11 kDa	0	10	5	7.07107	0	0	0	0	0	0	0	0	0	0	0	0	0	0	0	0	0	0	0	0
4.139	TRUE	Empty	immunoglobulin heavy chain variable region, partial [Macaca mulatta]	AKC54351.1		10 kDa	0	0	0	0	0	0	0	0	0	14	7	9.89949	0	0	0	0	0	0	0	0	0	0	0	0
4.14	TRUE	Empty	immunoglobulin heavy chain variable region, partial [Macaca mulatta]	AHN94932.1		13 kDa	0	0	0	0	0	0	0	0	0	0	0	0	0	0	0	0	0	11	5.5	7.77817	0	0	0	0
4.141	TRUE	Empty	immunoglobulin heavy chain variable region, partial [Macaca mulatta]	AHN94369.1		14 kDa	0	0	0	0	0	0	0	0	0	0	0	0	0	0	0	0	57	0	28.5	40.3051	0	0	0	0
4.142	TRUE	Empty	immunoglobulin heavy chain variable region, partial [Macaca mulatta]	ATV91258.1		11 kDa	59	0	29.5	41.7193	0	0	0	0	0	0	0	0	0	0	0	0	0	0	0	0	0	0	0	0
4.143	TRUE	Empty	immunoglobulin heavy chain variable region, partial [Macaca mulatta]	AHN94873.1		13 kDa	0	0	0	0	0	0	0	0	18	0	9	12.7279	0	0	0	0	0	0	0	0	0	0	0	0
4.144	TRUE	Empty	Chain H, DH522UCA Fab fragment heavy chain	pdb|5UKN|H		24 kDa	0	0	0	0	0	0	0	0	61	0	30.5	43.1335	0	0	0	0	0	0	0	0	0	0	0	0
4.145	TRUE	Empty	immunoglobulin heavy chain variable region, partial [Macaca mulatta]	AHN94737.1		14 kDa	0	0	0	0	0	0	0	0	0	0	0	0	0	4	2	2.82843	0	0	0	0	0	0	0	0
4.146	TRUE	Empty	immunoglobulin heavy chain variable region, partial [Macaca mulatta]	AHN95068.1		13 kDa	0	0	0	0	0	0	0	0	0	0	0	0	0	0	0	0	11	0	5.5	7.77817	0	0	0	0
4.147	TRUE	Empty	immunoglobulin heavy chain variable region, partial [Macaca mulatta]	AKE98070.1		14 kDa	0	0	0	0	0	8	4	5.65685	0	0	0	0	0	0	0	0	0	0	0	0	0	0	0	0
4.148	TRUE	Empty	immunoglobulin heavy chain variable region, partial [Macaca mulatta]	ARO71089.1		14 kDa	0	0	0	0	0	0	0	0	0	0	0	0	0	7	3.5	4.94975	0	0	0	0	0	0	0	0
4.149	TRUE	Empty	immunoglobulin heavy chain, partial [Macaca mulatta]	AAR83983.1 (+2)		16 kDa	0	0	0	0	0	0	0	0	0	105	52.5	74.2462	0	0	0	0	0	0	0	0	0	0	0	0
4.15	TRUE	Empty	immunoglobulin heavy chain, partial [Macaca mulatta]	AAR83990.1 (+1)		16 kDa	26	0	13	18.3848	0	0	0	0	0	0	0	0	0	0	0	0	0	0	0	0	0	0	0	0
4.151	TRUE	Empty	immunoglobulin heavy chain variable region, partial [Macaca mulatta]	AVN88743.1		13 kDa	0	0	0	0	4	0	2	2.82843	0	0	0	0	0	0	0	0	0	0	0	0	0	0	0	0
4.152	TRUE	Empty	immunoglobulin heavy chain variable region, partial [Macaca mulatta]	AHN94834.1		14 kDa	0	0	0	0	0	0	0	0	0	0	0	0	5	0	2.5	3.53553	0	0	0	0	0	0	0	0
4.153	TRUE	Empty	immunoglobulin heavy chain variable region, partial [Macaca mulatta]	AKE98303.1		12 kDa	0	0	0	0	0	6	3	4.24264	0	0	0	0	0	0	0	0	0	0	0	0	0	0	0	0
4.154	TRUE	Empty	immunoglobulin heavy chain variable region, partial [Macaca mulatta]	AKE97944.1		14 kDa	0	0	0	0	0	0	0	0	0	0	0	0	0	0	0	0	53	0	26.5	37.4767	0	0	0	0
4.155	TRUE	Empty	immunoglobulin heavy chain variable region, partial [Macaca mulatta]	AKE98020.1		13 kDa	0	11	5.5	7.77817	0	0	0	0	0	0	0	0	0	0	0	0	0	0	0	0	0	0	0	0
4.156	TRUE	Empty	immunoglobulin heavy chain variable region, partial [Macaca mulatta]	ALW83516.1 (+1)		13 kDa	0	0	0	0	0	0	0	0	0	73	36.5	51.6188	0	0	0	0	0	0	0	0	0	0	0	0
5	TRUE	Empty	Cluster of immunoglobulin heavy chain delta constant region, partial [Macaca mulatta] (ATV90902.1)	ATV90902.1 [3]		54 kDa	831	744	787.5	61.5183	764	979	871.5	152.028	993	1061	1027	48.0833	849	811	830	26.8701	1003	887	945	82.0244	677	607	642	49.4975
5.1	TRUE	Empty	immunoglobulin heavy chain delta constant region, partial [Macaca mulatta]	ATV90902.1		54 kDa	801	688	744.5	79.9031	748	938	843	134.35	966	1010	988	31.1127	828	769	798.5	41.7193	972	838	905	94.7523	661	572	616.5	62.9325
5.2	TRUE	Empty	hypothetical protein EGK_18625 [Macaca mulatta]	EHH28233.1		66 kDa	809	723	766	60.8112	745	961	853	152.735	973	1042	1007.5	48.7904	832	792	812	28.2843	981	867	924	80.6102	659	590	624.5	48.7904
5.3	TRUE	Empty	immunoglobulin heavy chain variable region, partial [Macaca mulatta]	ATV91224.1		11 kDa	4	0	2	2.82843	0	0	0	0	0	0	0	0	0	0	0	0	0	0	0	0	0	0	0	0
6	TRUE	Empty	Cluster of PREDICTED: complement C4-A [Macaca mulatta] (XP_014991512.1)	XP_014991512.1 [3]		193 kDa	818	850	834	22.6274	682	588	635	66.468	888	767	827.5	85.5599	943	742	842.5	142.128	831	949	890	83.4386	815	763	789	36.7696
6.1	TRUE	Empty	PREDICTED: complement C4-A [Macaca mulatta]	XP_014991512.1		193 kDa	783	805	794	15.5563	652	551	601.5	71.4178	854	727	790.5	89.8026	915	696	805.5	154.856	801	902	851.5	71.4178	787	720	753.5	47.3762
6.2	TRUE	Empty	complement C4-B preproprotein [Macaca mulatta]	AFH27920.1		193 kDa	788	807	797.5	13.435	659	558	608.5	71.4178	854	730	792	87.6812	907	702	804.5	144.957	791	906	848.5	81.3173	778	727	752.5	36.0624
6.3	TRUE	Empty	hypothetical protein EGK_14743, partial [Macaca mulatta]	EHH18192.1		145 kDa	636	648	642	8.48528	543	473	508	49.4975	707	601	654	74.9533	733	573	653	113.137	654	714	684	42.4264	643	583	613	42.4264
7	TRUE	Empty	hypothetical protein EGK_15803 [Macaca mulatta]	EHH25936.1		69 kDa	311	284	297.5	19.0919	770	1029	899.5	183.141	964	850	907	80.6102	1081	915	998	117.38	850	779	814.5	50.2046	646	628	637	12.7279
8	TRUE	Empty	Cluster of PREDICTED: C4b-binding protein alpha chain isoform X1 [Macaca mulatta] (XP_014973274.1)	XP_014973274.1 [3]		69 kDa	746	679	712.5	47.3762	554	654	604	70.7107	665	692	678.5	19.0919	462	654	558	135.765	522	697	609.5	123.744	476	664	570	132.936
8.1	TRUE	Empty	hypothetical protein EGK_01711 [Macaca mulatta]	EHH15597.1		75 kDa	741	676	708.5	45.9619	550	651	600.5	71.4178	663	691	677	19.799	461	649	555	132.936	519	694	606.5	123.744	473	660	566.5	132.229
8.2	TRUE	Empty	PREDICTED: C4b-binding protein alpha chain isoform X1 [Macaca mulatta]	XP_014973274.1 (+1)		69 kDa	729	662	695.5	47.3762	541	639	590	69.2965	648	675	661.5	19.0919	447	633	540	131.522	508	680	594	121.622	461	648	554.5	132.229
9	TRUE	Empty	Cluster of PREDICTED: fibronectin isoform X17 [Macaca mulatta] (XP_014966404.1)	XP_014966404.1 [3]		253 kDa	568	690	629	86.267	563	673	618	77.7817	645	668	656.5	16.2635	461	489	475	19.799	398	572	485	123.037	441	636	538.5	137.886
9.1	TRUE	Empty	PREDICTED: fibronectin isoform X17 [Macaca mulatta]	XP_014966404.1 (+1)		253 kDa	568	690	629	86.267	562	672	617	77.7817	644	667	655.5	16.2635	461	489	475	19.799	397	572	484.5	123.744	440	635	537.5	137.886
9.2	TRUE	Empty	PREDICTED: fibronectin isoform X24 [Macaca mulatta]	XP_014966411.1		240 kDa	563	676	619.5	79.9031	558	663	610.5	74.2462	639	661	650	15.5563	458	487	472.5	20.5061	396	569	482.5	122.329	438	630	534	135.765
10	TRUE	Empty	Cluster of Chain L, DH522.2 Fab fragment light chain (pdb|5UKR|L)	pdb|5UKR|L [79]		23 kDa	524	397	460.5	89.8026	595	642	618.5	33.234	628	480	554	104.652	680	526	603	108.894	557	431	494	89.0955	489	375	432	80.6102
10.1	TRUE	Empty	Chain L, DH522.2 Fab fragment light chain	pdb|5UKR|L		23 kDa	225	139	182	60.8112	226	247	236.5	14.8492	234	163	198.5	50.2046	254	176	215	55.1543	204	136	170	48.0833	179	116	147.5	44.5477
10.2	TRUE	Empty	immunoglobulin lambda light chain, partial [Macaca mulatta]	ACN96936.1		21 kDa	169	125	147	31.1127	213	265	239	36.7696	218	178	198	28.2843	224	180	202	31.1127	205	159	182	32.5269	197	116	156.5	57.2756
10.3	TRUE	Empty	Chain L, Jr4 Fab Light Chain	pdb|5FCU|L		23 kDa	144	128	136	11.3137	192	240	216	33.9411	192	155	173.5	26.163	204	162	183	29.6985	187	135	161	36.7696	163	116	139.5	33.234
10.4	TRUE	Empty	immunoglobulin G light chain variable region, partial [Macaca mulatta]	AMS25143.1		12 kDa	18	8	13	7.07107	7	0	3.5	4.94975	11	8	9.5	2.12132	12	10	11	1.41421	8	9	8.5	0.707107	8	0	4	5.65685
10.5	TRUE	Empty	immunoglobulin lambda light chain, partial [Macaca mulatta]	ACN96932.1		21 kDa	232	209	220.5	16.2635	310	424	367	80.6102	309	273	291	25.4558	328	293	310.5	24.7487	306	251	278.5	38.8909	278	207	242.5	50.2046
10.6	TRUE	Empty	immunoglobulin lambda light chain, partial [Macaca mulatta]	ACN96971.1		21 kDa	209	181	195	19.799	287	404	345.5	82.7315	290	246	268	31.1127	304	269	286.5	24.7487	284	229	256.5	38.8909	257	189	223	48.0833
10.7	TRUE	Empty	immunoglobulin lambda light chain, partial [Macaca mulatta]	AER46375.1		13 kDa	27	0	13.5	19.0919	25	0	12.5	17.6777	26	33	29.5	4.94975	27	27	27	0	23	25	24	1.41421	22	26	24	2.82843
10.8	TRUE	Empty	immunoglobulin lambda light chain, partial [Macaca mulatta]	AER46313.1		13 kDa	29	28	28.5	0.707107	26	22	24	2.82843	24	30	27	4.24264	27	23	25	2.82843	25	22	23.5	2.12132	23	22	22.5	0.707107
10.9	TRUE	Empty	immunoglobulin lambda chain variable region, partial [Macaca mulatta]	ATV91571.1		10 kDa	7	11	9	2.82843	6	7	6.5	0.707107	6	8	7	1.41421	8	5	6.5	2.12132	6	8	7	1.41421	9	7	8	1.41421
10.1	TRUE	Empty	immunoglobulin light chain variable region, partial [Macaca mulatta]	APW29790.1 (+3)		10 kDa	15	22	18.5	4.94975	16	0	8	11.3137	34	12	23	15.5563	45	25	35	14.1421	10	10	10	0	18	0	9	12.7279
10.11	TRUE	Empty	immunoglobulin G light chain variable region, partial [Macaca mulatta]	AMS25431.1		12 kDa	7	3	5	2.82843	3	0	1.5	2.12132	5	5	5	0	7	0	3.5	4.94975	5	0	2.5	3.53553	3	0	1.5	2.12132
10.12	TRUE	Empty	immunoglobulin lambda light chain, partial [Macaca mulatta]	AER46280.1		13 kDa	25	0	12.5	17.6777	23	0	11.5	16.2635	0	27	13.5	19.0919	24	21	22.5	2.12132	0	21	10.5	14.8492	21	20	20.5	0.707107
10.13	TRUE	Empty	immunoglobulin lambda light chain, partial [Macaca mulatta]	ACN96933.1		21 kDa	233	206	219.5	19.0919	307	421	364	80.6102	307	269	288	26.8701	326	286	306	28.2843	303	246	274.5	40.3051	276	206	241	49.4975
10.14	TRUE	Empty	Chain P, Dh427 Antibody Light Chain	pdb|5F6H|P		23 kDa	0	0	0	0	0	0	0	0	16	13	14.5	2.12132	28	22	25	4.24264	0	0	0	0	21	0	10.5	14.8492
10.15	TRUE	Empty	immunoglobulin lambda chain variable region, partial [Macaca mulatta]	ATV91570.1		10 kDa	10	0	5	7.07107	7	0	3.5	4.94975	8	0	4	5.65685	9	0	4.5	6.36396	6	5	5.5	0.707107	11	0	5.5	7.77817
10.16	TRUE	Empty	immunoglobulin lambda chain, partial [Macaca mulatta]	AAR84027.1		14 kDa	32	0	16	22.6274	29	0	14.5	20.5061	27	0	13.5	19.0919	32	0	16	22.6274	29	0	14.5	20.5061	28	0	14	19.799
10.17	TRUE	Empty	immunoglobulin G light chain variable region, partial [Macaca mulatta]	AMS24874.1		11 kDa	11	8	9.5	2.12132	9	19	14	7.07107	0	0	0	0	11	13	12	1.41421	12	8	10	2.82843	9	11	10	1.41421
10.18	TRUE	Empty	immunoglobulin light chain variable region, partial [Macaca mulatta]	APW29850.1		10 kDa	0	28	14	19.799	0	0	0	0	0	21	10.5	14.8492	52	36	44	11.3137	0	19	9.5	13.435	0	29	14.5	20.5061
10.19	TRUE	Empty	immunoglobulin G light chain variable region, partial [Macaca mulatta]	AMS25138.1		11 kDa	0	0	0	0	8	0	4	5.65685	0	0	0	0	0	0	0	0	0	0	0	0	7	0	3.5	4.94975
10.2	TRUE	Empty	immunoglobulin lambda light chain, partial [Macaca mulatta]	ACN96966.1		21 kDa	0	204	102	144.25	0	0	0	0	306	267	286.5	27.5772	323	284	303.5	27.5772	302	245	273.5	40.3051	0	204	102	144.25
10.21	TRUE	Empty	immunoglobulin lambda light chain, partial [Macaca mulatta]	AER46274.1		13 kDa	0	0	0	0	0	0	0	0	0	27	13.5	19.0919	25	25	25	0	0	22	11	15.5563	0	22	11	15.5563
10.22	TRUE	Empty	immunoglobulin G light chain variable region, partial [Macaca mulatta]	AMS24828.1 (+2)		11 kDa	20	0	10	14.1421	0	0	0	0	14	0	7	9.89949	16	0	8	11.3137	9	0	4.5	6.36396	0	0	0	0
10.23	TRUE	Empty	immunoglobulin lambda light chain, partial [Macaca mulatta]	AER46306.1		13 kDa	0	0	0	0	23	0	11.5	16.2635	0	0	0	0	0	23	11.5	16.2635	0	0	0	0	0	0	0	0
10.24	TRUE	Empty	immunoglobulin lambda light chain, partial [Macaca mulatta]	ACN96935.1		21 kDa	0	203	101.5	143.543	0	419	209.5	296.278	310	0	155	219.203	329	0	164.5	232.638	303	0	151.5	214.253	0	204	102	144.25
10.25	TRUE	Empty	immunoglobulin lambda chain, partial [Macaca mulatta]	AAR84025.1 (+1)		14 kDa	29	33	31	2.82843	26	27	26.5	0.707107	25	30	27.5	3.53553	0	24	12	16.9706	26	25	25.5	0.707107	0	24	12	16.9706
10.26	TRUE	Empty	immunoglobulin lambda light chain, partial [Macaca mulatta]	ACN96974.1		22 kDa	198	0	99	140.007	0	0	0	0	285	0	142.5	201.525	310	0	155	219.203	286	227	256.5	41.7193	254	0	127	179.605
10.27	TRUE	Empty	immunoglobulin lambda chain, partial [Macaca mulatta]	AAR83992.1		15 kDa	25	26	25.5	0.707107	23	22	22.5	0.707107	0	26	13	18.3848	24	22	23	1.41421	22	20	21	1.41421	0	20	10	14.1421
10.28	TRUE	Empty	immunoglobulin G light chain variable region, partial [Macaca mulatta]	AMS25506.1		12 kDa	4	0	2	2.82843	2	0	1	1.41421	0	3	1.5	2.12132	0	0	0	0	0	0	0	0	2	0	1	1.41421
10.29	TRUE	Empty	immunoglobulin lambda light chain, partial [Macaca mulatta]	ACN96969.1		22 kDa	0	0	0	0	217	0	108.5	153.442	215	0	107.5	152.028	238	0	119	168.291	223	0	111.5	157.685	197	0	98.5	139.3
10.3	TRUE	Empty	hypothetical protein EGK_02860 [Macaca mulatta]	EHH20076.1		25 kDa	0	0	0	0	135	0	67.5	95.4594	143	0	71.5	101.116	146	96	121	35.3553	113	0	56.5	79.9031	0	0	0	0
10.31	TRUE	Empty	immunoglobulin light chain variable region, partial [Macaca mulatta]	AIN43842.1 (+10)		12 kDa	0	5	2.5	3.53553	0	0	0	0	0	7	3.5	4.94975	0	5	2.5	3.53553	0	0	0	0	0	5	2.5	3.53553
10.32	TRUE	Empty	immunoglobulin lamda variable region, partial [Macaca mulatta]	AWN00195.1		12 kDa	0	0	0	0	0	0	0	0	0	0	0	0	0	33	16.5	23.3345	0	0	0	0	0	0	0	0
10.33	TRUE	Empty	immunoglobulin light chain variable region, partial [Macaca mulatta]	AIN43896.1		12 kDa	5	7	6	1.41421	0	0	0	0	0	0	0	0	0	5	2.5	3.53553	0	0	0	0	0	0	0	0
10.34	TRUE	Empty	Chain M, Light Chain Of Fab Of Rhesus Mab 2.5b	pdb|3Q6G|M		22 kDa	0	0	0	0	0	0	0	0	314	0	157	222.032	333	293	313	28.2843	308	0	154	217.789	0	0	0	0
10.35	TRUE	Empty	anti-quaternary epitope monoclonal antibody light chain, partial [Macaca mulatta]	ADY88152.1		15 kDa	112	0	56	79.196	122	0	61	86.267	116	0	58	82.0244	129	0	64.5	91.2168	124	0	62	87.6812	0	0	0	0
10.36	TRUE	Empty	immunoglobulin light chain variable region, partial [Macaca mulatta]	APW29796.1		10 kDa	0	25	12.5	17.6777	0	0	0	0	0	15	7.5	10.6066	0	26	13	18.3848	0	11	5.5	7.77817	0	26	13	18.3848
10.37	TRUE	Empty	immunoglobulin lambda light chain, partial [Macaca mulatta]	AER46458.1		13 kDa	0	0	0	0	36	0	18	25.4558	48	0	24	33.9411	68	0	34	48.0833	0	0	0	0	0	0	0	0
10.38	TRUE	Empty	anti-SIV env immunoglobulin ITS42 light chain variable region, partial [Macaca mulatta]	AMZ04098.1 (+3)		11 kDa	7	7	7	0	7	0	3.5	4.94975	0	0	0	0	0	0	0	0	10	0	5	7.07107	0	0	0	0
10.39	TRUE	Empty	Chain L, GE148 Light Chain Fab	pdb|4KTE|L		24 kDa	0	131	65.5	92.631	0	0	0	0	0	139	69.5	98.2878	0	146	73	103.238	0	0	0	0	0	0	0	0
10.4	TRUE	Empty	hypothetical protein EGK_02864, partial [Macaca mulatta]	EHH20080.1		11 kDa	0	0	0	0	0	0	0	0	33	0	16.5	23.3345	39	0	19.5	27.5772	0	0	0	0	0	0	0	0
10.41	TRUE	Empty	immunoglobulin light chain variable region, partial [Macaca mulatta]	APW29843.1 (+1)		10 kDa	0	0	0	0	0	0	0	0	0	0	0	0	0	0	0	0	0	0	0	0	0	8	4	5.65685
10.42	TRUE	Empty	immunoglobulin lambda light chain, partial [Macaca mulatta]	AER46326.1		12 kDa	0	0	0	0	0	0	0	0	0	0	0	0	0	0	0	0	0	23	11.5	16.2635	0	0	0	0
10.43	TRUE	Empty	immunoglobulin lambda light chain, partial [Macaca mulatta]	ACN96977.1		21 kDa	0	0	0	0	0	0	0	0	0	258	129	182.434	0	0	0	0	0	0	0	0	0	0	0	0
10.44	TRUE	Empty	Chain B, Light Chain Of Fab Fragment Of Hiv Vaccine-elicited Cd4bs- Directed Antibody	pdb|4Q2Z|B		23 kDa	0	0	0	0	0	0	0	0	0	0	0	0	152	0	76	107.48	0	0	0	0	0	0	0	0
10.45	TRUE	Empty	immunoglobulin G light chain variable region, partial [Macaca mulatta]	AMS25457.1		11 kDa	0	0	0	0	0	0	0	0	0	0	0	0	0	5	2.5	3.53553	0	0	0	0	0	0	0	0
10.46	TRUE	Empty	anti-SIV env immunoglobulin ITS02 light chain variable region, partial [Macaca mulatta]	AMZ04066.1		12 kDa	0	0	0	0	0	0	0	0	0	0	0	0	4	0	2	2.82843	0	0	0	0	0	0	0	0
10.47	TRUE	Empty	immunoglobulin lambda light chain, partial [Macaca mulatta]	AER46294.1		13 kDa	0	0	0	0	0	0	0	0	0	0	0	0	0	0	0	0	0	20	10	14.1421	0	0	0	0
10.48	TRUE	Empty	immunoglobulin G light chain variable region, partial [Macaca mulatta]	AMS24869.1		11 kDa	0	0	0	0	0	0	0	0	0	0	0	0	9	0	4.5	6.36396	0	0	0	0	0	0	0	0
10.49	TRUE	Empty	immunoglobulin G light chain variable region, partial [Macaca mulatta]	AMS25162.1		12 kDa	0	0	0	0	18	0	9	12.7279	0	0	0	0	0	0	0	0	0	0	0	0	0	0	0	0
10.5	TRUE	Empty	immunoglobulin lambda light chain, partial [Macaca mulatta]	ACN96934.1		21 kDa	0	0	0	0	281	0	140.5	198.697	0	0	0	0	0	0	0	0	0	0	0	0	0	0	0	0
10.51	TRUE	Empty	immunoglobulin lambda light chain, partial [Macaca mulatta]	ACN96972.1		22 kDa	0	0	0	0	0	0	0	0	284	0	142	200.818	0	0	0	0	0	0	0	0	0	0	0	0
10.52	TRUE	Empty	immunoglobulin lambda light chain, partial [Macaca mulatta]	AER46314.1		13 kDa	0	0	0	0	0	0	0	0	0	30	15	21.2132	0	0	0	0	0	0	0	0	0	0	0	0
10.53	TRUE	Empty	immunoglobulin lamda light chain variable region, partial [Macaca mulatta]	ASR74637.1		12 kDa	0	0	0	0	0	0	0	0	5	0	2.5	3.53553	0	0	0	0	0	0	0	0	0	0	0	0
11	TRUE	Empty	Cluster of von Willebrand factor precursor [Macaca mulatta] (NP_001230015.1)	NP_001230015.1 [2]		309 kDa	553	647	600	66.468	232	331	281.5	70.0036	352	470	411	83.4386	316	438	377	86.267	420	869	644.5	317.491	666	832	749	117.38
11.1	TRUE	Empty	von Willebrand factor precursor [Macaca mulatta]	NP_001230015.1		309 kDa	537	632	584.5	67.1751	224	324	274	70.7107	341	462	401.5	85.5599	306	429	367.5	86.9741	410	850	630	311.127	646	819	732.5	122.329
11.2	TRUE	Empty	von Willebrand factor preproprotein, partial [Macaca mulatta]	AFE73550.1		43 kDa	150	176	163	18.3848	68	91	79.5	16.2635	101	143	122	29.6985	87	126	106.5	27.5772	115	263	189	104.652	219	226	222.5	4.94975
12	TRUE	Empty	Cluster of PREDICTED: histidine-rich glycoprotein [Macaca mulatta] (XP_014986887.1)	XP_014986887.1 [2]		59 kDa	311	339	325	19.799	319	287	303	22.6274	281	322	301.5	28.9914	276	301	288.5	17.6777	270	309	289.5	27.5772	409	418	413.5	6.36396
12.1	TRUE	Empty	hypothetical protein EGK_11809 [Macaca mulatta]	EHH16520.1		59 kDa	311	302	306.5	6.36396	318	252	285	46.669	281	283	282	1.41421	276	258	267	12.7279	270	269	269.5	0.707107	397	358	377.5	27.5772
12.2	TRUE	Empty	PREDICTED: histidine-rich glycoprotein [Macaca mulatta]	XP_014986887.1		59 kDa	249	303	276	38.1838	262	254	258	5.65685	235	291	263	39.598	231	274	252.5	30.4056	212	284	248	50.9117	321	369	345	33.9411
13	TRUE	Empty	Cluster of PREDICTED: complement factor H [Macaca mulatta] (XP_014976356.1)	XP_014976356.1 [2]		139 kDa	238	208	223	21.2132	299	306	302.5	4.94975	382	271	326.5	78.4889	411	393	402	12.7279	316	327	321.5	7.77817	315	388	351.5	51.6188
13.1	TRUE	Empty	PREDICTED: complement factor H [Macaca mulatta]	XP_014976356.1		139 kDa	228	203	215.5	17.6777	290	299	294.5	6.36396	375	266	320.5	77.0746	401	385	393	11.3137	309	320	314.5	7.77817	310	383	346.5	51.6188
13.2	TRUE	Empty	hypothetical protein EGK_01830, partial [Macaca mulatta]	EHH15704.1		132 kDa	189	171	180	12.7279	244	251	247.5	4.94975	310	214	262	67.8823	327	301	314	18.3848	251	251	251	0	257	290	273.5	23.3345
14	TRUE	Empty	alpha-1-antitrypsin precursor [Macaca mulatta]	NP_001252946.1		47 kDa	108	161	134.5	37.4767	251	174	212.5	54.4472	280	231	255.5	34.6482	346	288	317	41.0122	389	277	333	79.196	368	290	329	55.1543
15	TRUE	Empty	PREDICTED: pregnancy zone protein isoform X1 [Macaca mulatta]	XP_015006525.1 (+1)		164 kDa	399	494	446.5	67.1751	397	483	440	60.8112	499	413	456	60.8112	468	398	433	49.4975	416	389	402.5	19.0919	330	343	336.5	9.19239
16	TRUE	Empty	Cluster of haptoglobin precursor [Macaca mulatta] (NP_001247704.1)	NP_001247704.1 [2]		38 kDa	64	49	56.5	10.6066	194	132	163	43.8406	274	170	222	73.5391	380	401	390.5	14.8492	523	286	404.5	167.584	390	350	370	28.2843
16.1	TRUE	Empty	haptoglobin precursor [Macaca mulatta]	NP_001247704.1		38 kDa	64	49	56.5	10.6066	189	132	160.5	40.3051	265	170	217.5	67.1751	364	401	382.5	26.163	500	286	393	151.321	371	350	360.5	14.8492
16.2	TRUE	Empty	hypothetical protein EGK_12957 [Macaca mulatta]	EHH31814.1		43 kDa	61	45	53	11.3137	187	126	156.5	43.1335	258	159	208.5	70.0036	362	362	362	0	489	265	377	158.392	371	315	343	39.598
17	TRUE	Empty	PREDICTED: alpha-1-antichymotrypsin isoform X1 [Macaca mulatta]	XP_014999767.1 (+1)		51 kDa	53	46	49.5	4.94975	76	72	74	2.82843	148	89	118.5	41.7193	385	247	316	97.5807	548	384	466	115.966	633	424	528.5	147.785
18	TRUE	Empty	Cluster of serotransferrin precursor [Macaca mulatta] (NP_001305111.1)	NP_001305111.1 [2]		77 kDa	134	111	122.5	16.2635	305	206	255.5	70.0036	362	265	313.5	68.5894	348	315	331.5	23.3345	320	247	283.5	51.6188	276	196	236	56.5685
18.1	TRUE	Empty	hypothetical protein EGK_12095 [Macaca mulatta]	EHH16756.1		77 kDa	130	107	118.5	16.2635	296	201	248.5	67.1751	349	250	299.5	70.0036	339	305	322	24.0416	307	236	271.5	50.2046	261	184	222.5	54.4472
18.2	TRUE	Empty	serotransferrin precursor [Macaca mulatta]	NP_001305111.1		77 kDa	119	104	111.5	10.6066	280	187	233.5	65.7609	332	242	287	63.6396	312	283	297.5	20.5061	281	223	252	41.0122	249	177	213	50.9117
19	TRUE	Empty	Cluster of PREDICTED: apolipoprotein(a) isoform X1 [Macaca mulatta] (XP_014993121.1)	XP_014993121.1 [3]		181 kDa	296	357	326.5	43.1335	179	289	234	77.7817	197	332	264.5	95.4594	128	245	186.5	82.7315	127	314	220.5	132.229	153	246	199.5	65.7609
19.1	TRUE	Empty	RecName: Full=Apolipoprotein(a); Short=Apo(a); Short=Lp(a)	APOA_MACMU		158 kDa	281	344	312.5	44.5477	166	275	220.5	77.0746	183	319	251	96.1665	120	234	177	80.6102	119	303	211	130.108	143	235	189	65.0538
19.2	TRUE	Empty	PREDICTED: apolipoprotein(a) isoform X1 [Macaca mulatta]	XP_014993121.1		181 kDa	288	344	316	39.598	173	278	225.5	74.2462	191	323	257	93.3381	125	241	183	82.0244	124	306	215	128.693	150	238	194	62.2254
19.3	TRUE	Empty	hypothetical protein EGK_15486, partial [Macaca mulatta]	EHH18817.1		89 kDa	191	189	190	1.41421	117	172	144.5	38.8909	124	187	155.5	44.5477	89	142	115.5	37.4767	89	181	135	65.0538	104	142	123	26.8701
20	TRUE	Empty	Cluster of PREDICTED: complement C5 isoform X1 [Macaca mulatta] (XP_014972427.1)	XP_014972427.1 [2]		189 kDa	81	82	81.5	0.707107	162	168	165	4.24264	178	217	197.5	27.5772	243	228	235.5	10.6066	244	269	256.5	17.6777	246	233	239.5	9.19239
20.1	TRUE	Empty	PREDICTED: complement C5 isoform X1 [Macaca mulatta]	XP_014972427.1		189 kDa	81	82	81.5	0.707107	160	168	164	5.65685	178	217	197.5	27.5772	241	227	234	9.89949	244	268	256	16.9706	245	232	238.5	9.19239
20.2	TRUE	Empty	C3 and PZP-like alpha-2-macroglobulin domain-containing protein 4 [Macaca mulatta]	EHH23816.1		164 kDa	0	0	0	0	129	125	127	2.82843	138	163	150.5	17.6777	179	176	177.5	2.12132	189	209	199	14.1421	193	184	188.5	6.36396
21	TRUE	Empty	Cluster of immunoglobulin G light chain variable region, partial [Macaca mulatta] (AMS24791.1)	AMS24791.1 [53]		12 kDa	142	352	247	148.492	142	289	215.5	103.945	165	349	257	130.108	130	343	236.5	150.614	111	313	212	142.836	71	265	168	137.179
21.1	TRUE	Empty	immunoglobulin G light chain variable region, partial [Macaca mulatta]	AMS24791.1 (+2)		12 kDa	24	37	30.5	9.19239	19	47	33	19.799	23	27	25	2.82843	25	31	28	4.24264	26	29	27.5	2.12132	17	20	18.5	2.12132
21.2	TRUE	Empty	immunglobulin light chain variable region, partial [Macaca mulatta]	AKP06480.1 (+1)		12 kDa	21	12	16.5	6.36396	16	9	12.5	4.94975	21	11	16	7.07107	16	9	12.5	4.94975	26	8	17	12.7279	15	8	11.5	4.94975
21.3	TRUE	Empty	immunoglobulin kappa chain variable region, partial [Macaca mulatta]	ATV91468.1		9 kDa	13	9	11	2.82843	17	10	13.5	4.94975	15	9	12	4.24264	11	7	9	2.82843	14	6	10	5.65685	12	0	6	8.48528
21.4	TRUE	Empty	immunoglobulin G light chain variable region, partial [Macaca mulatta]	AMS25385.1		11 kDa	9	12	10.5	2.12132	7	13	10	4.24264	10	12	11	1.41421	10	10	10	0	13	10	11.5	2.12132	8	9	8.5	0.707107
21.5	TRUE	Empty	immunoglobulin kappa chain variable region, partial [Macaca mulatta]	ARW79844.1		10 kDa	0	0	0	0	17	0	8.5	12.0208	0	0	0	0	0	0	0	0	23	0	11.5	16.2635	0	0	0	0
21.6	TRUE	Empty	immunoglobulin G light chain variable region, partial [Macaca mulatta]	AMS25084.1		12 kDa	13	13	13	0	8	0	4	5.65685	9	9	9	0	6	8	7	1.41421	6	10	8	2.82843	7	10	8.5	2.12132
21.7	TRUE	Empty	immunoglobulin G light chain variable region, partial [Macaca mulatta]	AMS24862.1		12 kDa	0	43	21.5	30.4056	0	28	14	19.799	0	34	17	24.0416	0	35	17.5	24.7487	0	31	15.5	21.9203	0	22	11	15.5563
21.8	TRUE	Empty	immunoglobulin kappa light chain variable region, partial [Macaca mulatta]	APG53631.1 (+2)		10 kDa	0	38	19	26.8701	28	18	23	7.07107	57	32	44.5	17.6777	40	35	37.5	3.53553	51	0	25.5	36.0624	29	25	27	2.82843
21.9	TRUE	Empty	immunoglobulin kappa light chain variable region, partial [Macaca mulatta]	APG53661.1		10 kDa	19	0	9.5	13.435	0	0	0	0	0	21	10.5	14.8492	0	0	0	0	0	0	0	0	0	0	0	0
21.1	TRUE	Empty	immunoglobulin kappa light chain variable region, partial [Macaca mulatta]	APG53724.1 (+2)		10 kDa	0	11	5.5	7.77817	0	0	0	0	0	8	4	5.65685	0	8	4	5.65685	0	11	5.5	7.77817	0	9	4.5	6.36396
21.11	TRUE	Empty	immunoglobulin kappa chain variable region, partial [Macaca mulatta]	ATV91443.1		9 kDa	7	4	5.5	2.12132	2	0	1	1.41421	4	5	4.5	0.707107	0	3	1.5	2.12132	0	0	0	0	0	0	0	0
21.12	TRUE	Empty	immunoglobulin kappa chain variable region, partial [Macaca mulatta]	ATV91461.1		9 kDa	21	30	25.5	6.36396	14	15	14.5	0.707107	19	23	21	2.82843	0	23	11.5	16.2635	0	22	11	15.5563	15	0	7.5	10.6066
21.13	TRUE	Empty	immunoglobulin kappa light chain variable region, partial [Macaca mulatta]	APG53669.1		10 kDa	0	9	4.5	6.36396	0	10	5	7.07107	0	11	5.5	7.77817	3	8	5.5	3.53553	0	8	4	5.65685	0	9	4.5	6.36396
21.14	TRUE	Empty	immunoglobulin G light chain variable region, partial [Macaca mulatta]	AMS24787.1		12 kDa	0	0	0	0	0	0	0	0	7	6	6.5	0.707107	0	6	3	4.24264	0	8	4	5.65685	0	0	0	0
21.15	TRUE	Empty	immunoglobulin G light chain variable region, partial [Macaca mulatta]	AMS25088.1		12 kDa	0	31	15.5	21.9203	0	17	8.5	12.0208	0	22	11	15.5563	0	23	11.5	16.2635	0	23	11.5	16.2635	0	0	0	0
21.16	TRUE	Empty	immunoglobulin kappa chain variable region, partial [Macaca mulatta]	ARW79881.1 (+2)		10 kDa	0	27	13.5	19.0919	14	0	7	9.89949	0	21	10.5	14.8492	0	24	12	16.9706	22	0	11	15.5563	0	0	0	0
21.17	TRUE	Empty	immunoglobulin kappa light chain, partial [Macaca mulatta]	ACN96921.1		21 kDa	0	217	108.5	153.442	0	174	87	123.037	0	225	112.5	159.099	0	228	114	161.22	0	228	114	161.22	0	188	94	132.936
21.18	TRUE	Empty	immunoglobulin kappa variable region, partial [Macaca mulatta]	AWN00200.1		12 kDa	0	35	17.5	24.7487	0	16	8	11.3137	0	26	13	18.3848	0	29	14.5	20.5061	0	29	14.5	20.5061	0	20	10	14.1421
21.19	TRUE	Empty	immunoglobulin kappa light chain variable region, partial [Macaca mulatta]	APG53602.1		10 kDa	22	40	31	12.7279	0	26	13	18.3848	0	31	15.5	21.9203	0	32	16	22.6274	0	28	14	19.799	0	0	0	0
21.2	TRUE	Empty	immunoglobulin kappa variable region, partial [Macaca mulatta]	AWN00201.1		11 kDa	0	14	7	9.89949	0	5	2.5	3.53553	0	8	4	5.65685	0	10	5	7.07107	0	12	6	8.48528	0	8	4	5.65685
21.21	TRUE	Empty	immunoglobulin G light chain variable region, partial [Macaca mulatta]	AMS24801.1		12 kDa	0	0	0	0	0	15	7.5	10.6066	0	23	11.5	16.2635	0	24	12	16.9706	0	0	0	0	14	0	7	9.89949
21.22	TRUE	Empty	immunoglobulin G light chain variable region, partial [Macaca mulatta]	AMS24700.1		12 kDa	8	12	10	2.82843	0	0	0	0	7	15	11	5.65685	0	10	5	7.07107	0	10	5	7.07107	0	11	5.5	7.77817
21.23	TRUE	Empty	immunoglobulin G light chain variable region, partial [Macaca mulatta]	AMS25380.1		11 kDa	0	9	4.5	6.36396	0	9	4.5	6.36396	0	10	5	7.07107	0	0	0	0	0	0	0	0	4	0	2	2.82843
21.24	TRUE	Empty	immunoglobulin G light chain variable region, partial [Macaca mulatta]	AMS25412.1		12 kDa	0	6	3	4.24264	0	6	3	4.24264	0	3	1.5	2.12132	0	5	2.5	3.53553	0	0	0	0	0	0	0	0
21.25	TRUE	Empty	immunoglobulin G light chain variable region, partial [Macaca mulatta]	AMS25399.1		11 kDa	0	0	0	0	0	12	6	8.48528	4	0	2	2.82843	0	10	5	7.07107	0	0	0	0	0	0	0	0
21.26	TRUE	Empty	Chain L, JC57-14 Light chain	pdb|6C6Y|L		24 kDa	66	0	33	46.669	73	0	36.5	51.6188	61	0	30.5	43.1335	56	0	28	39.598	0	0	0	0	0	0	0	0
21.27	TRUE	Empty	immunoglobulin kappa light chain variable region, partial [Macaca mulatta]	APG53677.1		10 kDa	0	0	0	0	23	21	22	1.41421	0	28	14	19.799	0	0	0	0	31	0	15.5	21.9203	0	0	0	0
21.28	TRUE	Empty	immunoglobulin kappa chain variable region, partial [Macaca mulatta]	ATV91452.1 (+1)		10 kDa	0	0	0	0	0	0	0	0	0	0	0	0	5	0	2.5	3.53553	0	0	0	0	0	0	0	0
21.29	TRUE	Empty	anti-SIV env immunoglobulin ITS75 light chain variable region, partial [Macaca mulatta]	AMZ04129.1		12 kDa	0	8	4	5.65685	0	0	0	0	0	7	3.5	4.94975	0	7	3.5	4.94975	0	0	0	0	0	0	0	0
21.3	TRUE	Empty	immunglobulin light chain variable region, partial [Macaca mulatta]	AKP06489.1		12 kDa	0	0	0	0	0	0	0	0	0	0	0	0	5	0	2.5	3.53553	0	0	0	0	0	0	0	0
21.31	TRUE	Empty	immunoglobulin kappa light chain variable region, partial [Macaca mulatta]	APG53647.1		10 kDa	19	0	9.5	13.435	0	0	0	0	19	0	9.5	13.435	0	0	0	0	0	0	0	0	0	0	0	0
21.32	TRUE	Empty	immunoglobulin light chain, partial [Macaca mulatta]	AAY43925.1		9 kDa	0	9	4.5	6.36396	0	0	0	0	0	9	4.5	6.36396	0	0	0	0	0	0	0	0	0	0	0	0
21.33	TRUE	Empty	immunglobulin light chain variable region, partial [Macaca mulatta]	AKP06450.1		12 kDa	0	0	0	0	15	0	7.5	10.6066	0	0	0	0	0	0	0	0	21	0	10.5	14.8492	0	0	0	0
21.34	TRUE	Empty	immunoglobulin kappa chain variable region, partial [Macaca mulatta]	ATV91410.1		10 kDa	0	0	0	0	0	0	0	0	0	0	0	0	0	0	0	0	0	0	0	0	0	14	7	9.89949
21.35	TRUE	Empty	immunoglobulin G light chain variable region, partial [Macaca mulatta]	AMS24778.1		12 kDa	0	27	13.5	19.0919	0	15	7.5	10.6066	0	0	0	0	0	0	0	0	0	0	0	0	0	0	0	0
21.36	TRUE	Empty	immunoglobulin G light chain variable region, partial [Macaca mulatta]	AMS25079.1 (+1)		12 kDa	0	0	0	0	0	0	0	0	19	0	9.5	13.435	0	0	0	0	0	0	0	0	0	0	0	0
21.37	TRUE	Empty	immunoglobulin kappa variable region, partial [Macaca mulatta]	AWN00198.1		12 kDa	20	0	10	14.1421	0	0	0	0	0	0	0	0	0	0	0	0	0	0	0	0	0	0	0	0
21.38	TRUE	Empty	immunoglobulin kappa light chain variable region, partial [Macaca mulatta]	APG53655.1 (+2)		10 kDa	0	0	0	0	0	0	0	0	22	0	11	15.5563	0	0	0	0	0	0	0	0	0	0	0	0
21.39	TRUE	Empty	immunoglobulin G light chain variable region, partial [Macaca mulatta]	AMS25321.1		11 kDa	0	8	4	5.65685	0	0	0	0	0	0	0	0	0	0	0	0	0	0	0	0	0	0	0	0
21.4	TRUE	Empty	anti-SIV env immunoglobulin ITS16.01 light chain variable region, partial [Macaca mulatta]	AMZ04084.1		12 kDa	19	0	9.5	13.435	0	0	0	0	0	0	0	0	0	0	0	0	0	0	0	0	0	0	0	0
22	TRUE	Empty	Cluster of immunoglobulin alpha heavy chain, partial [Macaca mulatta] (AAQ62620.1)	AAQ62620.1 [2]		36 kDa	99	135	117	25.4558	114	160	137	32.5269	157	169	163	8.48528	154	189	171.5	24.7487	159	160	159.5	0.707107	121	145	133	16.9706
22.1	TRUE	Empty	immunoglobulin alpha heavy chain, partial [Macaca mulatta]	AAQ62620.1		36 kDa	56	130	93	52.3259	59	149	104	63.6396	91	165	128	52.3259	94	183	138.5	62.9325	93	156	124.5	44.5477	71	140	105.5	48.7904
22.2	TRUE	Empty	immunoglobulin alpha heavy chain, partial [Macaca mulatta]	AAQ62621.1		36 kDa	90	82	86	5.65685	107	104	105.5	2.12132	150	97	123.5	37.4767	145	112	128.5	23.3345	152	100	126	36.7696	113	85	99	19.799
23	TRUE	Empty	Cluster of PREDICTED: inter-alpha-trypsin inhibitor heavy chain H4 isoform X1 [Macaca mulatta] (XP_014986190.1)	XP_014986190.1 [3]		104 kDa	175	168	171.5	4.94975	113	119	116	4.24264	182	169	175.5	9.19239	178	218	198	28.2843	193	224	208.5	21.9203	220	194	207	18.3848
23.1	TRUE	Empty	hypothetical protein EGK_11564 [Macaca mulatta]	EHH16300.1		102 kDa	159	152	155.5	4.94975	106	110	108	2.82843	168	159	163.5	6.36396	155	194	174.5	27.5772	174	206	190	22.6274	191	176	183.5	10.6066
23.2	TRUE	Empty	PREDICTED: inter-alpha-trypsin inhibitor heavy chain H4 isoform X1 [Macaca mulatta]	XP_014986190.1		104 kDa	172	163	167.5	6.36396	110	116	113	4.24264	178	164	171	9.89949	172	209	190.5	26.163	186	212	199	18.3848	209	181	195	19.799
23.3	TRUE	Empty	PREDICTED: inter-alpha-trypsin inhibitor heavy chain H4 isoform X3 [Macaca mulatta]	XP_014986192.1		102 kDa	172	163	167.5	6.36396	110	116	113	4.24264	177	164	170.5	9.19239	169	208	188.5	27.5772	186	212	199	18.3848	206	181	193.5	17.6777
24	TRUE	Empty	PREDICTED: ceruloplasmin isoform X4 [Macaca mulatta]	XP_014987270.1		122 kDa	111	131	121	14.1421	163	126	144.5	26.163	197	169	183	19.799	238	229	233.5	6.36396	224	210	217	9.89949	165	177	171	8.48528
25	TRUE	Empty	antithrombin-III precursor [Macaca mulatta]	NP_001098053.1		52 kDa	107	128	117.5	14.8492	137	185	161	33.9411	152	193	172.5	28.9914	154	184	169	21.2132	157	156	156.5	0.707107	128	117	122.5	7.77817
26	TRUE	Empty	plasminogen precursor [Macaca mulatta]	NP_001036540.1		90 kDa	42	32	37	7.07107	124	121	122.5	2.12132	150	147	148.5	2.12132	152	147	149.5	3.53553	132	173	152.5	28.9914	130	141	135.5	7.77817
27	TRUE	Empty	PREDICTED: complement C3 isoform X1 [Macaca mulatta]	XP_014978314.1		186 kDa	90	74	82	11.3137	131	104	117.5	19.0919	140	126	133	9.89949	159	106	132.5	37.4767	104	91	97.5	9.19239	96	99	97.5	2.12132
28	TRUE	Empty	Cluster of galectin-3-binding protein [Macaca mulatta] (AFI37111.1)	AFI37111.1 [2]		65 kDa	111	132	121.5	14.8492	70	81	75.5	7.77817	136	114	125	15.5563	87	124	105.5	26.163	185	159	172	18.3848	184	198	191	9.89949
28.1	TRUE	Empty	galectin-3-binding protein [Macaca mulatta]	AFI37111.1		65 kDa	106	121	113.5	10.6066	66	72	69	4.24264	130	105	117.5	17.6777	81	112	96.5	21.9203	176	145	160.5	21.9203	177	181	179	2.82843
28.2	TRUE	Empty	PREDICTED: galectin-3-binding protein [Macaca mulatta]	XP_014975973.1		65 kDa	97	122	109.5	17.6777	63	76	69.5	9.19239	125	109	117	11.3137	79	114	96.5	24.7487	165	151	158	9.89949	162	182	172	14.1421
29	TRUE	Empty	Cluster of complement C1r subcomponent precursor [Macaca mulatta] (AFI38175.1)	AFI38175.1 [2]		80 kDa	120	128	124	5.65685	82	103	92.5	14.8492	118	105	111.5	9.19239	101	105	103	2.82843	120	132	126	8.48528	150	144	147	4.24264
29.1	TRUE	Empty	complement C1r subcomponent precursor [Macaca mulatta]	AFI38175.1		80 kDa	120	127	123.5	4.94975	82	103	92.5	14.8492	118	105	111.5	9.19239	101	105	103	2.82843	120	132	126	8.48528	146	144	145	1.41421
29.2	TRUE	Empty	Complement C1r subcomponent [Macaca mulatta]	EHH20446.1		81 kDa	0	64	32	45.2548	0	0	0	0	0	0	0	0	0	0	0	0	0	0	0	0	79	0	39.5	55.8614
30	TRUE	Empty	Cluster of PREDICTED: mannan-binding lectin serine protease 2 isoform X1 [Macaca mulatta] (XP_001118827.3)	XP_001118827.3 [2]		38 kDa	136	153	144.5	12.0208	125	145	135	14.1421	146	137	141.5	6.36396	126	138	132	8.48528	131	116	123.5	10.6066	112	115	113.5	2.12132
30.1	TRUE	Empty	hypothetical protein EGK_00223, partial [Macaca mulatta]	EHH14318.1		75 kDa	133	148	140.5	10.6066	121	140	130.5	13.435	142	132	137	7.07107	123	135	129	8.48528	128	114	121	9.89949	110	111	110.5	0.707107
30.2	TRUE	Empty	PREDICTED: mannan-binding lectin serine protease 2 isoform X1 [Macaca mulatta]	XP_001118827.3		38 kDa	72	81	76.5	6.36396	68	89	78.5	14.8492	78	76	77	1.41421	65	73	69	5.65685	71	64	67.5	4.94975	61	66	63.5	3.53553
31	TRUE	Empty	Cluster of mannose-binding protein A, partial [Macaca mulatta] (AAB48070.1)	AAB48070.1 [3]		26 kDa	101	111	106	7.07107	86	84	85	1.41421	123	98	110.5	17.6777	116	90	103	18.3848	132	94	113	26.8701	106	67	86.5	27.5772
31.1	TRUE	Empty	mannose-binding protein A, partial [Macaca mulatta]	AAB48070.1 (+1)		26 kDa	99	95	97	2.82843	86	71	78.5	10.6066	122	84	103	26.8701	116	77	96.5	27.5772	132	82	107	35.3553	106	60	83	32.5269
31.2	TRUE	Empty	mannose-binding lectin 1 [Macaca mulatta]	AAX84952.1		26 kDa	63	66	64.5	2.12132	60	42	51	12.7279	76	65	70.5	7.77817	78	55	66.5	16.2635	73	57	65	11.3137	53	39	46	9.89949
32	TRUE	Empty	PREDICTED: inter-alpha-trypsin inhibitor heavy chain H2 isoform X2 [Macaca mulatta]	XP_001107718.1 (+2)		106 kDa	64	84	74	14.1421	105	82	93.5	16.2635	137	130	133.5	4.94975	165	138	151.5	19.0919	105	129	117	16.9706	119	128	123.5	6.36396
33	TRUE	Empty	PREDICTED: thrombospondin-1 [Macaca mulatta]	XP_014997402.1		129 kDa	255	212	233.5	30.4056	203	191	197	8.48528	121	158	139.5	26.163	19	51	35	22.6274	44	75	59.5	21.9203	25	2	13.5	16.2635
34	TRUE	Empty	clusterin precursor [Macaca mulatta]	NP_001182403.1		52 kDa	67	69	68	1.41421	106	110	108	2.82843	110	115	112.5	3.53553	88	118	103	21.2132	146	134	140	8.48528	196	175	185.5	14.8492
35	TRUE	Empty	PREDICTED: plasma protease C1 inhibitor [Macaca mulatta]	XP_001092271.2 (+1)		55 kDa	92	112	102	14.1421	98	101	99.5	2.12132	128	95	111.5	23.3345	114	117	115.5	2.12132	143	90	116.5	37.4767	131	112	121.5	13.435
36	TRUE	Empty	Prothrombin [Macaca mulatta]	EHH22946.1 (+1)		70 kDa	95	112	103.5	12.0208	96	132	114	25.4558	123	128	125.5	3.53553	116	150	133	24.0416	101	107	104	4.24264	73	90	81.5	12.0208
37	TRUE	Empty	Cluster of PREDICTED: CD5 antigen-like [Macaca mulatta] (XP_001116945.1)	XP_001116945.1 [2]		38 kDa	108	94	101	9.89949	52	70	61	12.7279	82	72	77	7.07107	57	62	59.5	3.53553	68	74	71	4.24264	52	49	50.5	2.12132
37.1	TRUE	Empty	PREDICTED: CD5 antigen-like [Macaca mulatta]	XP_001116945.1		38 kDa	105	92	98.5	9.19239	52	70	61	12.7279	81	72	76.5	6.36396	55	62	58.5	4.94975	67	74	70.5	4.94975	52	49	50.5	2.12132
37.2	TRUE	Empty	hypothetical protein EGK_01448, partial [Macaca mulatta]	EHH15372.1		38 kDa	86	86	86	0	50	65	57.5	10.6066	77	68	72.5	6.36396	56	60	58	2.82843	63	69	66	4.24264	50	47	48.5	2.12132
38	TRUE	Empty	RecName: Full=Apolipoprotein A-I; Short=Apo-AI; Short=ApoA-I; AltName: Full=Apolipoprotein A1; Contains: RecName: Full=Proapolipoprotein A-I; Short=ProapoA-I; Contains: RecName: Full=Truncated apolipoprotein A-I; Flags: Precursor	APOA1_MACMU		31 kDa	65	48	56.5	12.0208	110	87	98.5	16.2635	114	111	112.5	2.12132	109	112	110.5	2.12132	103	101	102	1.41421	96	82	89	9.89949
39	TRUE	Empty	Beta-1B-glycoprotein [Macaca mulatta]	EHH23143.1 (+2)		52 kDa	15	13	14	1.41421	75	38	56.5	26.163	88	60	74	19.799	133	125	129	5.65685	131	135	133	2.82843	159	168	163.5	6.36396
40	TRUE	Empty	Cluster of vitamin K-dependent protein S preproprotein, partial [Macaca mulatta] (AFE69865.1)	AFE69865.1 [3]		68 kDa	147	152	149.5	3.53553	86	110	98	16.9706	111	98	104.5	9.19239	71	111	91	28.2843	69	87	78	12.7279	52	87	69.5	24.7487
40.1	TRUE	Empty	vitamin K-dependent protein S preproprotein, partial [Macaca mulatta]	AFE69865.1 (+1)		68 kDa	147	145	146	1.41421	86	109	97.5	16.2635	111	98	104.5	9.19239	71	110	90.5	27.5772	69	87	78	12.7279	52	85	68.5	23.3345
40.2	TRUE	Empty	hypothetical protein EGK_11208 [Macaca mulatta]	EHH15989.1		75 kDa	132	148	140	11.3137	80	106	93	18.3848	103	97	100	4.24264	68	108	88	28.2843	65	86	75.5	14.8492	51	83	67	22.6274
41	TRUE	Empty	Cluster of complement C1s subcomponent precursor [Macaca mulatta] (AFI38177.1)	AFI38177.1 [2]		77 kDa	96	90	93	4.24264	66	65	65.5	0.707107	103	76	89.5	19.0919	69	90	79.5	14.8492	96	114	105	12.7279	123	126	124.5	2.12132
41.1	TRUE	Empty	complement C1s subcomponent precursor [Macaca mulatta]	AFI38177.1		77 kDa	96	89	92.5	4.94975	66	63	64.5	2.12132	103	76	89.5	19.0919	69	89	79	14.1421	96	112	104	11.3137	121	125	123	2.82843
41.2	TRUE	Empty	PREDICTED: LOW QUALITY PROTEIN: complement C1s subcomponent [Macaca mulatta]	XP_015006437.1		76 kDa	81	80	80.5	0.707107	52	54	53	1.41421	82	62	72	14.1421	58	77	67.5	13.435	78	97	87.5	13.435	103	108	105.5	3.53553
42	TRUE	Empty	Cluster of PREDICTED: mannan-binding lectin serine protease 1 isoform X1 [Macaca mulatta] (XP_014987918.1)	XP_014987918.1 [2]		79 kDa	119	94	106.5	17.6777	83	71	77	8.48528	123	68	95.5	38.8909	85	89	87	2.82843	120	67	93.5	37.4767	84	79	81.5	3.53553
42.1	TRUE	Empty	PREDICTED: mannan-binding lectin serine protease 1 isoform X1 [Macaca mulatta]	XP_014987918.1		79 kDa	101	78	89.5	16.2635	70	59	64.5	7.77817	98	60	79	26.8701	75	78	76.5	2.12132	107	62	84.5	31.8198	77	75	76	1.41421
42.2	TRUE	Empty	PREDICTED: mannan-binding lectin serine protease 1 isoform X2 [Macaca mulatta]	XP_014987920.1		73 kDa	88	67	77.5	14.8492	69	53	61	11.3137	92	47	69.5	31.8198	58	62	60	2.82843	84	44	64	28.2843	56	49	52.5	4.94975
43	TRUE	Empty	complement component C7 precursor [Macaca mulatta]	AFI34423.1 (+1)		93 kDa	26	27	26.5	0.707107	77	66	71.5	7.77817	81	108	94.5	19.0919	85	109	97	16.9706	77	106	91.5	20.5061	103	116	109.5	9.19239
44	TRUE	Empty	PREDICTED: complement C1q subcomponent subunit B [Macaca mulatta]	XP_014985910.1		27 kDa	146	113	129.5	23.3345	53	53	53	0	70	76	73	4.24264	35	49	42	9.89949	50	69	59.5	13.435	85	83	84	1.41421
45	TRUE	Empty	Cluster of immunoglobulin kappa light chain variable region, partial [Macaca mulatta] (APG53729.1)	APG53729.1 [46]		11 kDa	90	166	128	53.7401	84	88	86	2.82843	197	163	180	24.0416	181	154	167.5	19.0919	195	153	174	29.6985	65	38	51.5	19.0919
45.1	TRUE	Empty	immunoglobulin kappa light chain variable region, partial [Macaca mulatta]	APG53729.1		11 kDa	32	25	28.5	4.94975	22	33	27.5	7.77817	29	24	26.5	3.53553	24	14	19	7.07107	25	15	20	7.07107	28	9	18.5	13.435
45.2	TRUE	Empty	immunoglobulin kappa light chain, partial [Macaca mulatta]	AER46558.1		13 kDa	6	6	6	0	4	9	6.5	3.53553	6	9	7.5	2.12132	8	7	7.5	0.707107	7	7	7	0	5	6	5.5	0.707107
45.3	TRUE	Empty	immunoglobulin G light chain variable region, partial [Macaca mulatta]	AMS25486.1		12 kDa	17	10	13.5	4.94975	16	14	15	1.41421	14	14	14	0	9	13	11	2.82843	15	13	14	1.41421	11	10	10.5	0.707107
45.4	TRUE	Empty	anti-SIV env immunoglobulin ITS12.02 light chain variable region, partial [Macaca mulatta]	AMZ04082.1		12 kDa	12	10	11	1.41421	7	12	9.5	3.53553	10	8	9	1.41421	0	8	4	5.65685	11	11	11	0	0	7	3.5	4.94975
45.5	TRUE	Empty	immunoglobulin kappa chain variable region, partial [Macaca mulatta]	ATV91337.1		11 kDa	9	6	7.5	2.12132	6	8	7	1.41421	10	0	5	7.07107	7	6	6.5	0.707107	6	10	8	2.82843	6	6	6	0
45.6	TRUE	Empty	immunoglobulin G light chain variable region, partial [Macaca mulatta]	AMS24712.1		12 kDa	0	17	8.5	12.0208	0	27	13.5	19.0919	0	14	7	9.89949	0	16	8	11.3137	0	13	6.5	9.19239	0	9	4.5	6.36396
45.7	TRUE	Empty	immunoglobulin kappa light chain, partial [Macaca mulatta]	AER46502.1		13 kDa	0	0	0	0	4	0	2	2.82843	0	0	0	0	0	0	0	0	0	0	0	0	0	0	0	0
45.8	TRUE	Empty	immunoglobulin kappa chain variable region, partial [Macaca mulatta]	ATV91484.1		9 kDa	15	0	7.5	10.6066	9	0	4.5	6.36396	14	0	7	9.89949	9	0	4.5	6.36396	8	0	4	5.65685	9	0	4.5	6.36396
45.9	TRUE	Empty	immunoglobulin kappa light chain, partial [Macaca mulatta]	AER46518.1		13 kDa	0	0	0	0	4	0	2	2.82843	0	0	0	0	0	0	0	0	0	0	0	0	0	0	0	0
45.1	TRUE	Empty	immunoglobulin kappa chain, partial [Macaca mulatta]	AAR84042.1 (+3)		14 kDa	0	100	50	70.7107	0	0	0	0	120	97	108.5	16.2635	118	101	109.5	12.0208	124	94	109	21.2132	0	0	0	0
45.11	TRUE	Empty	immunoglobulin kappa light chain, partial [Macaca mulatta]	AER46598.1 (+2)		14 kDa	0	0	0	0	4	0	2	2.82843	0	0	0	0	0	0	0	0	0	0	0	0	0	0	0	0
45.12	TRUE	Empty	hypothetical protein EGK_21298, partial [Macaca mulatta]	EHH25356.1		13 kDa	0	17	8.5	12.0208	0	20	10	14.1421	0	17	8.5	12.0208	0	14	7	9.89949	0	14	7	9.89949	0	11	5.5	7.77817
45.13	TRUE	Empty	immunoglobulin kappa light chain, partial [Macaca mulatta]	AER46569.1 (+2)		13 kDa	0	0	0	0	0	0	0	0	4	0	2	2.82843	4	0	2	2.82843	0	0	0	0	0	0	0	0
45.14	TRUE	Empty	immunoglobulin kappa light chain variable region, partial [Macaca mulatta]	ASR74657.1		12 kDa	23	0	11.5	16.2635	0	0	0	0	0	0	0	0	0	0	0	0	0	0	0	0	16	0	8	11.3137
45.15	TRUE	Empty	immunoglobulin kappa chain variable region, partial [Macaca mulatta]	ARW79909.1		11 kDa	0	12	6	8.48528	0	15	7.5	10.6066	0	10	5	7.07107	8	0	4	5.65685	0	8	4	5.65685	0	0	0	0
45.16	TRUE	Empty	immunoglobulin kappa light chain variable region, partial [Macaca mulatta]	ASR74653.1		12 kDa	10	0	5	7.07107	0	0	0	0	0	0	0	0	0	0	0	0	0	0	0	0	0	0	0	0
45.17	TRUE	Empty	immunoglobulin kappa light chain, partial [Macaca mulatta]	ADH15803.1 (+2)		14 kDa	3	0	1.5	2.12132	8	0	4	5.65685	7	0	3.5	4.94975	7	0	3.5	4.94975	6	0	3	4.24264	4	0	2	2.82843
45.18	TRUE	Empty	immunoglobulin kappa light chain, partial [Macaca mulatta]	AER46506.1		13 kDa	0	9	4.5	6.36396	0	0	0	0	0	0	0	0	0	0	0	0	0	9	4.5	6.36396	0	0	0	0
45.19	TRUE	Empty	immunoglobulin kappa light chain, partial [Macaca mulatta]	AER46588.1		13 kDa	19	0	9.5	13.435	0	0	0	0	16	0	8	11.3137	0	0	0	0	12	0	6	8.48528	15	0	7.5	10.6066
45.2	TRUE	Empty	anti-SIV env immunoglobulin ITS08 light chain variable region, partial [Macaca mulatta]	AMZ04072.1		12 kDa	3	0	1.5	2.12132	0	0	0	0	0	5	2.5	3.53553	0	0	0	0	0	0	0	0	0	0	0	0
45.21	TRUE	Empty	immunoglobulin kappa light chain variable region, partial [Macaca mulatta]	APG53699.1		11 kDa	0	0	0	0	0	0	0	0	0	0	0	0	0	0	0	0	0	0	0	0	15	0	7.5	10.6066
45.22	TRUE	Empty	hypothetical protein EGK_21496, partial [Macaca mulatta]	EHH25606.1		11 kDa	7	0	3.5	4.94975	0	0	0	0	0	0	0	0	0	0	0	0	0	0	0	0	0	0	0	0
45.23	TRUE	Empty	immunoglobulin G light chain variable region, partial [Macaca mulatta]	AMS25505.1		12 kDa	0	0	0	0	6	0	3	4.24264	7	0	3.5	4.94975	0	0	0	0	0	0	0	0	0	0	0	0
45.24	TRUE	Empty	immunoglobulin G light chain variable region, partial [Macaca mulatta]	AMS24779.1		12 kDa	0	0	0	0	0	0	0	0	13	0	6.5	9.19239	0	0	0	0	0	0	0	0	0	0	0	0
45.25	TRUE	Empty	immunoglobulin kappa light chain variable region, partial [Macaca mulatta]	APG53644.1 (+1)		11 kDa	0	0	0	0	18	19	18.5	0.707107	0	0	0	0	0	0	0	0	0	0	0	0	0	0	0	0
45.26	TRUE	Empty	immunoglobulin kappa chain variable region, partial [Macaca mulatta]	ARW79889.1		11 kDa	0	0	0	0	0	0	0	0	0	0	0	0	15	0	7.5	10.6066	0	0	0	0	0	0	0	0
45.27	TRUE	Empty	immunoglobulin G light chain variable region, partial [Macaca mulatta]	AMS25499.1 (+1)		12 kDa	0	0	0	0	0	0	0	0	7	0	3.5	4.94975	0	0	0	0	0	0	0	0	0	0	0	0
45.28	TRUE	Empty	immunoglobulin light chain variable region, partial [Macaca mulatta]	APD72158.1		12 kDa	0	0	0	0	0	0	0	0	0	0	0	0	0	0	0	0	0	0	0	0	0	6	3	4.24264
46	TRUE	Empty	PREDICTED: inter-alpha-trypsin inhibitor heavy chain H1 [Macaca mulatta]	XP_014986203.1		101 kDa	40	63	51.5	16.2635	78	72	75	4.24264	82	85	83.5	2.12132	117	86	101.5	21.9203	61	60	60.5	0.707107	60	47	53.5	9.19239
47	TRUE	Empty	TPA: adiponectin C [Macaca mulatta]	SOR70233.1		26 kDa	107	78	92.5	20.5061	50	54	52	2.82843	67	47	57	14.1421	34	35	34.5	0.707107	45	61	53	11.3137	66	64	65	1.41421
48	TRUE	Empty	Cluster of PREDICTED: fibrinogen alpha chain [Macaca mulatta] (XP_014994860.1)	XP_014994860.1 [2]		73 kDa	9	18	13.5	6.36396	15	22	18.5	4.94975	25	30	27.5	3.53553	32	42	37	7.07107	85	110	97.5	17.6777	207	184	195.5	16.2635
48.1	TRUE	Empty	PREDICTED: fibrinogen alpha chain [Macaca mulatta]	XP_014994860.1		73 kDa	9	18	13.5	6.36396	15	22	18.5	4.94975	25	30	27.5	3.53553	32	42	37	7.07107	85	110	97.5	17.6777	207	184	195.5	16.2635
48.2	TRUE	Empty	hypothetical protein EGK_16176 [Macaca mulatta]	EHH26257.1		92 kDa	0	0	0	0	0	0	0	0	0	25	12.5	17.6777	28	37	32.5	6.36396	72	96	84	16.9706	186	168	177	12.7279
49	TRUE	Empty	PREDICTED: vitronectin [Macaca mulatta]	XP_001106884.1		54 kDa	42	38	40	2.82843	48	56	52	5.65685	63	45	54	12.7279	65	58	61.5	4.94975	76	64	70	8.48528	108	99	103.5	6.36396
50	TRUE	Empty	Complement component C6 [Macaca mulatta]	EHH26466.1 (+2)		105 kDa	21	15	18	4.24264	59	56	57.5	2.12132	55	85	70	21.2132	70	71	70.5	0.707107	66	88	77	15.5563	86	79	82.5	4.94975
51	TRUE	Empty	PREDICTED: complement component C9 [Macaca mulatta]	XP_001084671.1		63 kDa	15	14	14.5	0.707107	50	51	50.5	0.707107	43	61	52	12.7279	63	60	61.5	2.12132	84	76	80	5.65685	88	82	85	4.24264
52	TRUE	Empty	PREDICTED: fibrinogen beta chain [Macaca mulatta]	XP_014994859.1 (+1)		56 kDa	15	18	16.5	2.12132	0	5	2.5	3.53553	6	13	9.5	4.94975	6	11	8.5	3.53553	80	90	85	7.07107	245	159	202	60.8112
53	TRUE	Empty	complement factor I preproprotein [Macaca mulatta]	AFJ71465.1 (+1)		65 kDa	36	74	55	26.8701	42	24	33	12.7279	71	33	52	26.8701	61	56	58.5	3.53553	66	45	55.5	14.8492	49	51	50	1.41421
54	TRUE	Empty	PREDICTED: C4b-binding protein beta chain isoform X1 [Macaca mulatta]	XP_014973315.1 (+1)		28 kDa	71	56	63.5	10.6066	42	47	44.5	3.53553	50	58	54	5.65685	39	57	48	12.7279	33	56	44.5	16.2635	34	63	48.5	20.5061
55	TRUE	Empty	PREDICTED: insulin-like growth factor-binding protein complex acid labile subunit isoform X2 [Macaca mulatta]	XP_001118634.1 (+1)		66 kDa	48	34	41	9.89949	71	50	60.5	14.8492	70	46	58	16.9706	80	47	63.5	23.3345	72	37	54.5	24.7487	78	39	58.5	27.5772
56	TRUE	Empty	PREDICTED: vitamin D-binding protein [Macaca mulatta]	XP_014994042.1		55 kDa	0	0	0	0	42	61	51.5	13.435	61	66	63.5	3.53553	59	73	66	9.89949	43	70	56.5	19.0919	42	52	47	7.07107
57	TRUE	Empty	complement C1q subcomponent subunit C precursor [Macaca mulatta]	NP_001253737.1		26 kDa	93	74	83.5	13.435	49	49	49	0	60	54	57	4.24264	35	47	41	8.48528	35	64	49.5	20.5061	52	55	53.5	2.12132
58	TRUE	Empty	PREDICTED: inter-alpha-trypsin inhibitor heavy chain H3 [Macaca mulatta]	XP_001085463.1		100 kDa	32	25	28.5	4.94975	51	31	41	14.1421	51	39	45	8.48528	85	58	71.5	19.0919	77	47	62	21.2132	102	59	80.5	30.4056
59	TRUE	Empty	PREDICTED: plasma kallikrein [Macaca mulatta]	XP_014995137.1 (+1)		71 kDa	60	50	55	7.07107	44	34	39	7.07107	49	47	48	1.41421	35	49	42	9.89949	37	24	30.5	9.19239	24	34	29	7.07107
60	TRUE	Empty	complement factor B preproprotein [Macaca mulatta]	AFH33517.1 (+1)		85 kDa	6	6	6	0	45	13	29	22.6274	49	35	42	9.89949	68	52	60	11.3137	61	50	55.5	7.77817	58	51	54.5	4.94975
61	TRUE	Empty	PREDICTED: kininogen-1 [Macaca mulatta]	XP_014987926.1		72 kDa	34	27	30.5	4.94975	46	43	44.5	2.12132	63	41	52	15.5563	63	61	62	1.41421	45	38	41.5	4.94975	53	54	53.5	0.707107
62	TRUE	Empty	Cluster of PREDICTED: LOW QUALITY PROTEIN: alpha-1B-glycoprotein [Macaca mulatta] (XP_014980500.1)	XP_014980500.1 [2]		51 kDa	19	25	22	4.24264	56	38	47	12.7279	51	41	46	7.07107	55	55	55	0	46	38	42	5.65685	46	31	38.5	10.6066
62.1	TRUE	Empty	hypothetical protein EGK_11172, partial [Macaca mulatta]	EHH30490.1		54 kDa	19	25	22	4.24264	54	38	46	11.3137	50	41	45.5	6.36396	52	54	53	1.41421	46	37	41.5	6.36396	45	31	38	9.89949
62.2	TRUE	Empty	PREDICTED: LOW QUALITY PROTEIN: alpha-1B-glycoprotein [Macaca mulatta]	XP_014980500.1		51 kDa	0	0	0	0	35	0	17.5	24.7487	33	0	16.5	23.3345	38	31	34.5	4.94975	0	21	10.5	14.8492	30	0	15	21.2132
63	TRUE	Empty	gelsolin isoform a precursor [Macaca mulatta]	AFJ71453.1 (+1)		86 kDa	18	14	16	2.82843	40	36	38	2.82843	41	53	47	8.48528	42	40	41	1.41421	23	30	26.5	4.94975	38	27	32.5	7.77817
64	TRUE	Empty	PREDICTED: fibrinogen gamma chain isoform X1 [Macaca mulatta]	XP_001089651.1 (+1)		52 kDa	8	18	13	7.07107	3	10	6.5	4.94975	13	16	14.5	2.12132	20	14	17	4.24264	65	76	70.5	7.77817	194	113	153.5	57.2756
65	TRUE	Empty	immunoglobulin J chain precursor, partial [Macaca mulatta]	AFE69928.1 (+1)		16 kDa	43	37	40	4.24264	32	74	53	29.6985	45	42	43.5	2.12132	35	38	36.5	2.12132	43	39	41	2.82843	31	30	30.5	0.707107
66	TRUE	Empty	Cluster of actin, cytoplasmic 1 [Macaca mulatta] (NP_001028256.1)	NP_001028256.1 [4]		42 kDa	32	30	31	1.41421	12	15	13.5	2.12132	15	48	31.5	23.3345	17	17	17	0	45	46	45.5	0.707107	136	79	107.5	40.3051
66.1	TRUE	Empty	actin, cytoplasmic 1 [Macaca mulatta]	NP_001028256.1 (+1)		42 kDa	29	24	26.5	3.53553	12	12	12	0	12	41	26.5	20.5061	16	14	15	1.41421	39	40	39.5	0.707107	125	69	97	39.598
66.2	TRUE	Empty	PREDICTED: actin, alpha skeletal muscle [Macaca mulatta]	XP_002802173.1 (+1)		42 kDa	16	18	17	1.41421	0	7	3.5	4.94975	10	30	20	14.1421	9	10	9.5	0.707107	27	33	30	4.24264	89	52	70.5	26.163
67	TRUE	Empty	PREDICTED: alpha-1-acid glycoprotein 1 isoform X2 [Macaca mulatta]	XP_001100289.1 (+1)		24 kDa	13	7	10	4.24264	22	9	15.5	9.19239	44	14	29	21.2132	43	47	45	2.82843	101	44	72.5	40.3051	59	75	67	11.3137
68	TRUE	Empty	Cluster of PREDICTED: ficolin-2-like [Macaca mulatta] (XP_014971887.1)	XP_014971887.1 [2]		51 kDa	74	90	82	11.3137	49	61	55	8.48528	64	62	63	1.41421	60	54	57	4.24264	67	60	63.5	4.94975	47	49	48	1.41421
68.1	TRUE	Empty	PREDICTED: ficolin-2-like [Macaca mulatta]	XP_014971887.1		51 kDa	63	83	73	14.1421	41	54	47.5	9.19239	53	54	53.5	0.707107	50	45	47.5	3.53553	54	48	51	4.24264	34	39	36.5	3.53553
68.2	TRUE	Empty	ficolin-2 precursor [Macaca mulatta]	NP_001181028.1		34 kDa	55	63	59	5.65685	37	43	40	4.24264	46	43	44.5	2.12132	46	38	42	5.65685	52	40	46	8.48528	37	33	35	2.82843
69	TRUE	Empty	PREDICTED: alpha-2-HS-glycoprotein [Macaca mulatta]	XP_001091623.1 (+1)		40 kDa	10	16	13	4.24264	56	38	47	12.7279	58	34	46	16.9706	45	46	45.5	0.707107	20	25	22.5	3.53553	22	27	24.5	3.53553
70	TRUE	Empty	PREDICTED: alpha-2-antiplasmin isoform X1 [Macaca mulatta]	XP_014973675.1 (+1)		55 kDa	15	12	13.5	2.12132	27	25	26	1.41421	27	20	23.5	4.94975	41	24	32.5	12.0208	49	35	42	9.89949	74	56	65	12.7279
71	TRUE	Empty	Cluster of Lipopolysaccharide-binding protein [Macaca mulatta] (EHH19709.1)	EHH19709.1 [2]		53 kDa	0	0	0	0	0	14	7	9.89949	34	38	36	2.82843	45	59	52	9.89949	50	69	59.5	13.435	55	81	68	18.3848
71.1	TRUE	Empty	Lipopolysaccharide-binding protein [Macaca mulatta]	EHH19709.1		53 kDa	0	0	0	0	0	14	7	9.89949	34	35	34.5	0.707107	45	55	50	7.07107	50	62	56	8.48528	55	73	64	12.7279
71.2	TRUE	Empty	PREDICTED: lipopolysaccharide-binding protein [Macaca mulatta]	XP_015004520.1		53 kDa	0	0	0	0	0	14	7	9.89949	30	33	31.5	2.12132	40	52	46	8.48528	44	60	52	11.3137	49	73	61	16.9706
72	TRUE	Empty	PREDICTED: complement component C8 beta chain isoform X1 [Macaca mulatta]	XP_001114456.1 (+1)		67 kDa	8	6	7	1.41421	29	34	31.5	3.53553	39	45	42	4.24264	51	38	44.5	9.19239	41	45	43	2.82843	39	41	40	1.41421
73	TRUE	Empty	Chain N, Antibody 17HD9, Light Chain	pdb|4N9G|N		23 kDa	4	84	44	56.5685	0	82	41	57.9828	3	128	65.5	88.3883	3	147	75	101.823	4	122	63	83.4386	3	103	53	70.7107
74	TRUE	Empty	Cluster of immunoglobulin kappa chain constant region, partial [Macaca mulatta] (ATV91107.1)	ATV91107.1 [2]		12 kDa	89	61	75	19.799	104	57	80.5	33.234	84	101	92.5	12.0208	81	112	96.5	21.9203	75	93	84	12.7279	55	81	68	18.3848
74.1	TRUE	Empty	immunoglobulin kappa chain constant region, partial [Macaca mulatta]	ATV91107.1		12 kDa	89	0	44.5	62.9325	104	0	52	73.5391	84	27	55.5	40.3051	81	0	40.5	57.2756	75	33	54	29.6985	55	30	42.5	17.6777
74.2	TRUE	Empty	immunoglobulin kappa chain constant region, partial [Macaca mulatta]	ATV91333.1		12 kDa	0	61	30.5	43.1335	0	57	28.5	40.3051	0	97	48.5	68.5894	0	112	56	79.196	0	89	44.5	62.9325	0	74	37	52.3259
75	TRUE	Empty	transthyretin precursor [Macaca mulatta]	NP_001248608.1		16 kDa	21	22	21.5	0.707107	44	45	44.5	0.707107	50	42	46	5.65685	47	42	44.5	3.53553	38	27	32.5	7.77817	24	23	23.5	0.707107
76	TRUE	Empty	ficolin-3 isoform 1 precursor, partial [Macaca mulatta]	AFE69230.1 (+1)		33 kDa	34	37	35.5	2.12132	30	26	28	2.82843	33	35	34	1.41421	34	30	32	2.82843	28	21	24.5	4.94975	23	20	21.5	2.12132
77	TRUE	Empty	PREDICTED: apolipoprotein A-II [Macaca mulatta]	XP_001117975.1		11 kDa	7	11	9	2.82843	32	20	26	8.48528	40	28	34	8.48528	35	31	33	2.82843	29	24	26.5	3.53553	46	27	36.5	13.435
78	TRUE	Empty	Cluster of PREDICTED: amyloid protein A-like [Macaca mulatta] (XP_014970178.1)	XP_014970178.1 [3]		14 kDa	0	0	0	0	0	0	0	0	19	0	9.5	13.435	57	37	47	14.1421	61	65	63	2.82843	69	49	59	14.1421
78.1	TRUE	Empty	RecName: Full=Amyloid protein A; AltName: Full=Amyloid fibril protein AA	SAA_MACMU		9 kDa	0	0	0	0	0	0	0	0	12	0	6	8.48528	39	21	30	12.7279	42	46	44	2.82843	47	33	40	9.89949
78.2	TRUE	Empty	hypothetical protein EGK_06437 [Macaca mulatta]	EHH23059.1		17 kDa	0	0	0	0	0	0	0	0	9	0	4.5	6.36396	31	19	25	8.48528	24	31	27.5	4.94975	34	22	28	8.48528
78.3	TRUE	Empty	PREDICTED: amyloid protein A-like [Macaca mulatta]	XP_014970178.1		14 kDa	0	0	0	0	0	0	0	0	6	0	3	4.24264	31	16	23.5	10.6066	23	34	28.5	7.77817	32	23	27.5	6.36396
79	TRUE	Empty	hypothetical protein EGK_08894 [Macaca mulatta]	EHH25130.1		38 kDa	9	9	9	0	39	31	35	5.65685	41	24	32.5	12.0208	28	33	30.5	3.53553	16	17	16.5	0.707107	19	26	22.5	4.94975
80	TRUE	Empty	TPA: globin A1 [Macaca mulatta]	SAI82170.1		16 kDa	9	7	8	1.41421	18	21	19.5	2.12132	14	19	16.5	3.53553	32	37	34.5	3.53553	28	21	24.5	4.94975	81	57	69	16.9706
81	TRUE	Empty	Cluster of PREDICTED: carboxypeptidase N subunit 2 [Macaca mulatta] (XP_014988014.1)	XP_014988014.1 [3]		61 kDa	0	17	8.5	12.0208	17	21	19	2.82843	23	23	23	0	32	28	30	2.82843	33	30	31.5	2.12132	35	33	34	1.41421
81.1	TRUE	Empty	PREDICTED: carboxypeptidase N subunit 2 [Macaca mulatta]	XP_014988014.1 (+1)		61 kDa	0	16	8	11.3137	17	20	18.5	2.12132	23	23	23	0	30	26	28	2.82843	31	30	30.5	0.707107	34	31	32.5	2.12132
81.2	TRUE	Empty	carboxypeptidase N subunit 2 [Macaca mulatta]	AFI34602.1		61 kDa	0	15	7.5	10.6066	0	19	9.5	13.435	23	20	21.5	2.12132	30	26	28	2.82843	28	0	14	19.799	31	30	30.5	0.707107
82	TRUE	Empty	Protein AMBP [Macaca mulatta]	EHH23845.1 (+1)		39 kDa	11	17	14	4.24264	25	23	24	1.41421	27	24	25.5	2.12132	41	30	35.5	7.77817	33	25	29	5.65685	28	30	29	1.41421
83	TRUE	Empty	ferritin heavy chain [Macaca mulatta]	NP_001182309.1		21 kDa	14	0	7	9.89949	3	0	1.5	2.12132	3	0	1.5	2.12132	4	0	2	2.82843	77	51	64	18.3848	77	53	65	16.9706
84	TRUE	Empty	PREDICTED: serum paraoxonase/arylesterase 1 [Macaca mulatta]	XP_001095992.1		40 kDa	9	6	7.5	2.12132	19	10	14.5	6.36396	22	10	16	8.48528	34	19	26.5	10.6066	28	25	26.5	2.12132	42	23	32.5	13.435
85	TRUE	Empty	heparin cofactor 2 precursor [Macaca mulatta]	NP_001252689.1		57 kDa	5	11	8	4.24264	22	20	21	1.41421	22	15	18.5	4.94975	21	23	22	1.41421	20	15	17.5	3.53553	26	28	27	1.41421
86	TRUE	Empty	Cluster of PREDICTED: IgGFc-binding protein [Macaca mulatta] (XP_014979309.1)	XP_014979309.1 [2]		391 kDa	49	51	50	1.41421	14	14	14	0	17	36	26.5	13.435	11	16	13.5	3.53553	12	20	16	5.65685	15	8	11.5	4.94975
86.1	TRUE	Empty	PREDICTED: IgGFc-binding protein [Macaca mulatta]	XP_014979309.1		391 kDa	48	50	49	1.41421	14	14	14	0	17	36	26.5	13.435	11	15	13	2.82843	12	20	16	5.65685	15	8	11.5	4.94975
86.2	TRUE	Empty	hypothetical protein EGK_10612 [Macaca mulatta]	EHH30036.1		183 kDa	31	33	32	1.41421	0	0	0	0	0	0	0	0	0	8	4	5.65685	0	0	0	0	0	0	0	0
87	TRUE	Empty	PREDICTED: apolipoprotein E [Macaca mulatta]	XP_014979727.1		36 kDa	7	4	5.5	2.12132	19	18	18.5	0.707107	22	25	23.5	2.12132	17	13	15	2.82843	41	33	37	5.65685	80	28	54	36.7696
88	TRUE	Empty	PREDICTED: complement factor H-related protein 4 [Macaca mulatta]	XP_014976359.1		93 kDa	12	39	25.5	19.0919	16	37	26.5	14.8492	26	28	27	1.41421	6	30	18	16.9706	5	19	12	9.89949	5	24	14.5	13.435
89	TRUE	Empty	Cluster of immunglobulin light chain variable region, partial [Macaca mulatta] (AKP06444.1)	AKP06444.1 [7]		12 kDa	13	22	17.5	6.36396	23	24	23.5	0.707107	23	25	24	1.41421	23	26	24.5	2.12132	25	16	20.5	6.36396	16	18	17	1.41421
89.1	TRUE	Empty	immunglobulin light chain variable region, partial [Macaca mulatta]	AKP06444.1		12 kDa	7	12	9.5	3.53553	12	14	13	1.41421	10	17	13.5	4.94975	10	15	12.5	3.53553	14	12	13	1.41421	8	10	9	1.41421
89.2	TRUE	Empty	immunoglobulin lamda light chain variable region, partial [Macaca mulatta]	ASR74611.1		12 kDa	5	9	7	2.82843	9	8	8.5	0.707107	11	10	10.5	0.707107	12	9	10.5	2.12132	11	0	5.5	7.77817	6	6	6	0
89.3	TRUE	Empty	immunoglobulin G light chain variable region, partial [Macaca mulatta]	AMS25449.1		12 kDa	5	11	8	4.24264	13	16	14.5	2.12132	11	12	11.5	0.707107	12	16	14	2.82843	12	9	10.5	2.12132	10	9	9.5	0.707107
89.4	TRUE	Empty	anti-SIV env immunoglobulin ITS73 light chain variable region, partial [Macaca mulatta]	AMZ04127.1		12 kDa	4	9	6.5	3.53553	10	10	10	0	6	11	8.5	3.53553	9	11	10	1.41421	11	9	10	1.41421	5	9	7	2.82843
89.5	TRUE	Empty	anti-HIV immunoglobulin lambda chain variable region, partial [Macaca mulatta]	AME15461.1 (+2)		12 kDa	0	9	4.5	6.36396	0	14	7	9.89949	0	0	0	0	0	12	6	8.48528	0	9	4.5	6.36396	0	0	0	0
90	TRUE	Empty	PREDICTED: complement C2 isoform X1 [Macaca mulatta]	XP_014991516.1		83 kDa	2	0	1	1.41421	12	4	8	5.65685	13	8	10.5	3.53553	26	15	20.5	7.77817	28	24	26	2.82843	46	40	43	4.24264
91	TRUE	Empty	mannose-binding lectin 2 [Macaca mulatta]	AAX84958.1		26 kDa	30	26	28	2.82843	19	13	16	4.24264	31	18	24.5	9.19239	27	10	18.5	12.0208	18	9	13.5	6.36396	8	6	7	1.41421
92	TRUE	Empty	Cluster of fibulin-1 isoform D precursor, partial [Macaca mulatta] (AFE69663.1)	AFE69663.1 [4]		75 kDa	6	10	8	2.82843	19	10	14.5	6.36396	25	22	23.5	2.12132	23	27	25	2.82843	11	16	13.5	3.53553	17	22	19.5	3.53553
92.1	TRUE	Empty	fibulin-1 isoform D precursor, partial [Macaca mulatta]	AFE69663.1 (+1)		75 kDa	6	9	7.5	2.12132	18	9	13.5	6.36396	24	21	22.5	2.12132	22	26	24	2.82843	11	15	13	2.82843	16	20	18	2.82843
92.2	TRUE	Empty	fibulin-1 isoform C precursor, partial [Macaca mulatta]	AFE69722.1 (+1)		72 kDa	0	6	3	4.24264	16	4	10	8.48528	19	16	17.5	2.12132	15	19	17	2.82843	0	12	6	8.48528	12	17	14.5	3.53553
93	TRUE	Empty	Cluster of PREDICTED: complement component C8 alpha chain [Macaca mulatta] (XP_001114403.1)	XP_001114403.1 [2]		65 kDa	6	4	5	1.41421	17	17	17	0	20	26	23	4.24264	20	23	21.5	2.12132	21	28	24.5	4.94975	24	26	25	1.41421
93.1	TRUE	Empty	PREDICTED: complement component C8 alpha chain [Macaca mulatta]	XP_001114403.1		65 kDa	6	4	5	1.41421	17	17	17	0	20	26	23	4.24264	20	23	21.5	2.12132	20	28	24	5.65685	24	26	25	1.41421
93.2	TRUE	Empty	hypothetical protein EGK_00816 [Macaca mulatta]	EHH14829.1		65 kDa	0	0	0	0	12	0	6	8.48528	15	20	17.5	3.53553	16	16	16	0	17	21	19	2.82843	17	19	18	1.41421
94	TRUE	Empty	PREDICTED: properdin [Macaca mulatta]	XP_014982784.1		51 kDa	20	18	19	1.41421	14	7	10.5	4.94975	25	16	20.5	6.36396	15	24	19.5	6.36396	13	27	20	9.89949	14	27	20.5	9.19239
95	TRUE	Empty	PREDICTED: C-reactive protein [Macaca mulatta]	XP_001117250.1		25 kDa	0	0	0	0	0	0	0	0	17	4	10.5	9.19239	38	28	33	7.07107	50	34	42	11.3137	43	27	35	11.3137
96	TRUE	Empty	Cluster of PREDICTED: membrane primary amine oxidase isoform X2 [Macaca mulatta] (XP_001096495.2)	XP_001096495.2 [3]		85 kDa	16	11	13.5	3.53553	25	14	19.5	7.77817	30	17	23.5	9.19239	37	18	27.5	13.435	31	10	20.5	14.8492	14	7	10.5	4.94975
96.1	TRUE	Empty	PREDICTED: membrane primary amine oxidase isoform X2 [Macaca mulatta]	XP_001096495.2 (+1)		85 kDa	16	11	13.5	3.53553	23	14	18.5	6.36396	30	17	23.5	9.19239	36	18	27	12.7279	31	10	20.5	14.8492	14	7	10.5	4.94975
96.2	TRUE	Empty	hypothetical protein EGK_08760 [Macaca mulatta]	EHH25010.1		85 kDa	0	0	0	0	25	0	12.5	17.6777	27	0	13.5	19.0919	33	16	24.5	12.0208	28	0	14	19.799	0	0	0	0
97	TRUE	Empty	PREDICTED: coagulation factor XII [Macaca mulatta]	XP_001089771.1 (+1)		68 kDa	9	4	6.5	3.53553	36	20	28	11.3137	28	19	23.5	6.36396	39	20	29.5	13.435	27	13	20	9.89949	19	16	17.5	2.12132
98	TRUE	Empty	Alpha-albumin, partial [Macaca mulatta]	EHH25934.1 (+3)		69 kDa	2	2	2	0	23	17	20	4.24264	28	18	23	7.07107	19	23	21	2.82843	17	11	14	4.24264	11	10	10.5	0.707107
99	TRUE	Empty	PREDICTED: pentraxin-related protein PTX3 [Macaca mulatta]	XP_001103515.1		42 kDa	0	0	0	0	0	0	0	0	0	0	0	0	0	0	0	0	28	55	41.5	19.0919	58	61	59.5	2.12132
100	TRUE	Empty	Cluster of PREDICTED: phosphatidylinositol-glycan-specific phospholipase D isoform X1 [Macaca mulatta] (XP_014991160.1)	XP_014991160.1 [2]		93 kDa	13	21	17	5.65685	20	22	21	1.41421	18	22	20	2.82843	17	25	21	5.65685	12	10	11	1.41421	10	14	12	2.82843
100.1	TRUE	Empty	PREDICTED: phosphatidylinositol-glycan-specific phospholipase D isoform X1 [Macaca mulatta]	XP_014991160.1		93 kDa	13	20	16.5	4.94975	20	21	20.5	0.707107	18	22	20	2.82843	17	25	21	5.65685	12	10	11	1.41421	10	14	12	2.82843
100.2	TRUE	Empty	hypothetical protein EGK_21153 [Macaca mulatta]	EHH25414.1		94 kDa	0	19	9.5	13.435	18	22	20	2.82843	17	21	19	2.82843	16	22	19	4.24264	0	10	5	7.07107	0	0	0	0
101	TRUE	Empty	PREDICTED: complement component C8 gamma chain [Macaca mulatta]	XP_014971823.1		22 kDa	3	0	1.5	2.12132	13	23	18	7.07107	14	29	21.5	10.6066	20	23	21.5	2.12132	23	28	25.5	3.53553	16	25	20.5	6.36396
102	TRUE	Empty	attractin isoform 1 preproprotein [Macaca mulatta]	AFJ71754.1 (+3)		159 kDa	13	24	18.5	7.77817	20	23	21.5	2.12132	23	11	17	8.48528	20	25	22.5	3.53553	14	8	11	4.24264	8	14	11	4.24264
103	TRUE	Empty	PREDICTED: keratin, type II cytoskeletal 1 [Macaca mulatta]	XP_001098182.2		65 kDa	5	27	16	15.5563	43	17	30	18.3848	6	32	19	18.3848	20	25	22.5	3.53553	47	3	25	31.1127	30	17	23.5	9.19239
104	TRUE	Empty	lumican precursor [Macaca mulatta]	NP_001253256.1		38 kDa	8	14	11	4.24264	34	14	24	14.1421	29	17	23	8.48528	15	11	13	2.82843	7	4	5.5	2.12132	8	4	6	2.82843
105	TRUE	Empty	PREDICTED: LOW QUALITY PROTEIN: hepatocyte growth factor activator [Macaca mulatta]	XP_014993390.1		70 kDa	35	27	31	5.65685	23	14	18.5	6.36396	25	16	20.5	6.36396	18	9	13.5	6.36396	12	6	9	4.24264	8	11	9.5	2.12132
106	TRUE	Empty	Cluster of Cytokeratin-10, partial [Macaca mulatta] (EHH24926.1)	EHH24926.1 [4]		58 kDa	0	21	10.5	14.8492	59	3	31	39.598	2	24	13	15.5563	11	7	9	2.82843	24	6	15	12.7279	7	5	6	1.41421
106.1	TRUE	Empty	Cytokeratin-10, partial [Macaca mulatta]	EHH24926.1 (+2)		58 kDa	0	21	10.5	14.8492	58	3	30.5	38.8909	0	24	12	16.9706	11	7	9	2.82843	22	6	14	11.3137	7	5	6	1.41421
107	TRUE	Empty	PREDICTED: polymeric immunoglobulin receptor [Macaca mulatta]	XP_014973384.1		84 kDa	30	22	26	5.65685	16	16	16	0	19	12	15.5	4.94975	11	9	10	1.41421	11	10	10.5	0.707107	9	10	9.5	0.707107
108	TRUE	Empty	Cluster of MHC class I protein [Macaca mulatta] (SOF04253.1)	SOF04253.1 [22]		41 kDa	0	0	0	0	0	0	0	0	0	0	0	0	0	0	0	0	0	8	4	5.65685	95	34	64.5	43.1335
108.1	TRUE	Empty	MHC class I protein [Macaca mulatta]	SOF04253.1		41 kDa	0	0	0	0	0	0	0	0	0	0	0	0	0	0	0	0	0	0	0	0	60	0	30	42.4264
108.2	TRUE	Empty	MHC class I antigen [Macaca mulatta]	ACR38990.1		41 kDa	0	0	0	0	0	0	0	0	0	0	0	0	0	0	0	0	0	8	4	5.65685	0	18	9	12.7279
108.3	TRUE	Empty	MHC class I antigen, partial [Macaca mulatta]	ACF93206.1 (+3)		39 kDa	0	0	0	0	0	0	0	0	0	0	0	0	0	0	0	0	0	0	0	0	39	18	28.5	14.8492
108.4	TRUE	Empty	MHC class I antigen, partial [Macaca mulatta]	ACI24721.1		31 kDa	0	0	0	0	0	0	0	0	0	0	0	0	0	0	0	0	0	5	2.5	3.53553	35	9	22	18.3848
108.5	TRUE	Empty	MHC class I antigen, partial [Macaca mulatta]	AFV31657.1		41 kDa	0	0	0	0	0	0	0	0	0	0	0	0	0	0	0	0	0	0	0	0	0	12	6	8.48528
108.6	TRUE	Empty	MHC class I antigen, partial [Macaca mulatta]	ACA65899.1 (+1)		40 kDa	0	0	0	0	0	0	0	0	0	0	0	0	0	0	0	0	0	0	0	0	45	13	29	22.6274
108.7	TRUE	Empty	MHC class I antigen, partial [Macaca mulatta]	ABQ41415.1 (+2)		39 kDa	0	0	0	0	0	0	0	0	0	0	0	0	0	0	0	0	0	0	0	0	37	0	18.5	26.163
108.8	TRUE	Empty	MHC class I antigen, partial [Macaca mulatta]	ABQ41418.1 (+8)		39 kDa	0	0	0	0	0	0	0	0	0	0	0	0	0	0	0	0	0	0	0	0	32	0	16	22.6274
109	TRUE	Empty	hypothetical protein EGK_11810 [Macaca mulatta]	EHH16521.1		42 kDa	0	0	0	0	40	4	22	25.4558	35	7	21	19.799	33	9	21	16.9706	17	5	11	8.48528	19	2	10.5	12.0208
110	TRUE	Empty	hemoglobin subunit alpha [Macaca mulatta]	AFJ70964.1		15 kDa	5	6	5.5	0.707107	10	9	9.5	0.707107	10	8	9	1.41421	11	17	14	4.24264	17	9	13	5.65685	45	21	33	16.9706
111	TRUE	Empty	Cluster of PREDICTED: N-acetylmuramoyl-L-alanine amidase [Macaca mulatta] (XP_001111934.3)	XP_001111934.3 [2]		62 kDa	0	0	0	0	20	12	16	5.65685	26	13	19.5	9.19239	22	18	20	2.82843	13	8	10.5	3.53553	11	5	8	4.24264
111.1	TRUE	Empty	hypothetical protein EGK_10250 [Macaca mulatta]	EHH29748.1		62 kDa	0	0	0	0	17	9	13	5.65685	22	11	16.5	7.77817	19	14	16.5	3.53553	12	5	8.5	4.94975	9	4	6.5	3.53553
111.2	TRUE	Empty	PREDICTED: N-acetylmuramoyl-L-alanine amidase [Macaca mulatta]	XP_001111934.3		62 kDa	0	0	0	0	18	11	14.5	4.94975	22	11	16.5	7.77817	18	16	17	1.41421	10	7	8.5	2.12132	10	3	6.5	4.94975
112	TRUE	Empty	apolipoprotein C-IV precursor, partial [Macaca mulatta]	AFE68711.1 (+2)		12 kDa	9	12	10.5	2.12132	11	25	18	9.89949	12	24	18	8.48528	10	7	8.5	2.12132	14	9	11.5	3.53553	22	15	18.5	4.94975
113	TRUE	Empty	Lipid transfer protein II [Macaca mulatta]	EHH19636.1		55 kDa	18	10	14	5.65685	20	7	13.5	9.19239	26	11	18.5	10.6066	19	11	15	5.65685	17	5	11	8.48528	18	5	11.5	9.19239
114	TRUE	Empty	PREDICTED: complement factor H-related protein 2 isoform X1 [Macaca mulatta]	XP_014976366.1		31 kDa	16	27	21.5	7.77817	12	11	11.5	0.707107	17	12	14.5	3.53553	9	20	14.5	7.77817	9	9	9	0	5	14	9.5	6.36396
115	TRUE	Empty	Cluster of PREDICTED: leucine-rich alpha-2-glycoprotein isoform X1 [Macaca mulatta] (XP_001082565.2)	XP_001082565.2 [3]		42 kDa	0	0	0	0	2	0	1	1.41421	6	4	5	1.41421	17	23	20	4.24264	19	22	20.5	2.12132	28	30	29	1.41421
115.1	TRUE	Empty	PREDICTED: leucine-rich alpha-2-glycoprotein isoform X1 [Macaca mulatta]	XP_001082565.2 (+1)		42 kDa	0	0	0	0	2	0	1	1.41421	6	4	5	1.41421	17	23	20	4.24264	19	22	20.5	2.12132	28	30	29	1.41421
115.2	TRUE	Empty	Leucine-rich alpha-2-glycoprotein [Macaca mulatta]	EHH29497.1		38 kDa	0	0	0	0	0	0	0	0	0	0	0	0	16	23	19.5	4.94975	18	22	20	2.82843	28	28	28	0
116	TRUE	Empty	PREDICTED: cholesteryl ester transfer protein isoform X1 [Macaca mulatta]	XP_014981711.1		58 kDa	6	10	8	2.82843	25	21	23	2.82843	18	11	14.5	4.94975	12	12	12	0	4	4	4	0	4	5	4.5	0.707107
117	TRUE	Empty	PREDICTED: serum amyloid P-component [Macaca mulatta]	XP_001117234.1 (+1)		25 kDa	3	3	3	0	13	9	11	2.82843	12	10	11	1.41421	10	11	10.5	0.707107	15	4	9.5	7.77817	16	10	13	4.24264
118	TRUE	Empty	Cluster of immunoglobulin lambda chain variable region, partial [Macaca mulatta] (ATV91029.1)	ATV91029.1 [9]		12 kDa	0	11	5.5	7.77817	0	10	5	7.07107	0	6	3	4.24264	8	0	4	5.65685	3	9	6	4.24264	0	0	0	0
118.1	TRUE	Empty	immunoglobulin lambda chain variable region, partial [Macaca mulatta]	ATV91029.1		12 kDa	0	7	3.5	4.94975	0	7	3.5	4.94975	0	6	3	4.24264	0	0	0	0	0	7	3.5	4.94975	0	0	0	0
118.2	TRUE	Empty	immunoglobulin light chain variable region, partial [Macaca mulatta]	APW29808.1 (+2)		10 kDa	0	5	2.5	3.53553	0	3	1.5	2.12132	0	0	0	0	0	0	0	0	3	3	3	0	0	0	0	0
118.3	TRUE	Empty	immunoglobulin G light chain variable region, partial [Macaca mulatta]	AMS24751.1 (+4)		12 kDa	0	0	0	0	0	0	0	0	0	0	0	0	8	0	4	5.65685	0	0	0	0	0	0	0	0
119	TRUE	Empty	PREDICTED: angiotensinogen isoform X1 [Macaca mulatta]	XP_014981524.1 (+2)		54 kDa	0	0	0	0	15	8	11.5	4.94975	10	13	11.5	2.12132	19	15	17	2.82843	14	12	13	1.41421	17	12	14.5	3.53553
120	TRUE	Empty	PREDICTED: apolipoprotein D isoform X1 [Macaca mulatta]	XP_001098104.2 (+1)		27 kDa	0	6	3	4.24264	6	16	11	7.07107	9	6	7.5	2.12132	9	15	12	4.24264	2	6	4	2.82843	13	12	12.5	0.707107
121	TRUE	Empty	Cluster of PREDICTED: complement factor H-related protein 5 [Macaca mulatta] (XP_014976362.1)	XP_014976362.1 [2]		66 kDa	0	0	0	0	3	0	1.5	2.12132	13	0	6.5	9.19239	24	14	19	7.07107	17	9	13	5.65685	19	15	17	2.82843
121.1	TRUE	Empty	PREDICTED: complement factor H-related protein 5 [Macaca mulatta]	XP_014976362.1		66 kDa	0	0	0	0	0	0	0	0	12	0	6	8.48528	21	13	17	5.65685	15	9	12	4.24264	16	13	14.5	2.12132
121.2	TRUE	Empty	hypothetical protein EGK_01827, partial [Macaca mulatta]	EHH15701.1		39 kDa	0	0	0	0	3	0	1.5	2.12132	11	0	5.5	7.77817	14	11	12.5	2.12132	12	0	6	8.48528	12	13	12.5	0.707107
122	TRUE	Empty	Cluster of immunoglobulin light chain variable region, partial [Macaca mulatta] (ARO71103.1)	ARO71103.1 [6]		12 kDa	0	13	6.5	9.19239	22	14	18	5.65685	29	0	14.5	20.5061	24	8	16	11.3137	24	0	12	16.9706	21	8	14.5	9.19239
122.1	TRUE	Empty	immunoglobulin light chain variable region, partial [Macaca mulatta]	ARO71103.1		12 kDa	0	0	0	0	22	0	11	15.5563	25	0	12.5	17.6777	24	0	12	16.9706	20	0	10	14.1421	17	8	12.5	6.36396
122.2	TRUE	Empty	immunoglobulin kappa light chain variable region, partial [Macaca mulatta]	APG53711.1 (+3)		10 kDa	0	13	6.5	9.19239	0	0	0	0	24	0	12	16.9706	0	0	0	0	22	0	11	15.5563	20	0	10	14.1421
123	TRUE	Empty	Cluster of immunoglobulin kappa light chain variable region, partial [Macaca mulatta] (APG53629.1)	APG53629.1 [3]		10 kDa	17	10	13.5	4.94975	15	8	11.5	4.94975	15	6	10.5	6.36396	15	6	10.5	6.36396	15	4	9.5	7.77817	12	3	7.5	6.36396
123.1	TRUE	Empty	immunoglobulin kappa light chain variable region, partial [Macaca mulatta]	APG53629.1		10 kDa	17	10	13.5	4.94975	14	8	11	4.24264	15	6	10.5	6.36396	14	5	9.5	6.36396	14	4	9	7.07107	11	3	7	5.65685
123.2	TRUE	Empty	immunoglobulin kappa chain variable region, partial [Macaca mulatta]	ATV91375.1 (+1)		10 kDa	0	0	0	0	6	0	3	4.24264	5	0	2.5	3.53553	6	3	4.5	2.12132	6	0	3	4.24264	2	0	1	1.41421
124	TRUE	Empty	PREDICTED: lactotransferrin [Macaca mulatta]	XP_014986625.1 (+1)		78 kDa	0	0	0	0	0	0	0	0	0	0	0	0	0	0	0	0	11	14	12.5	2.12132	45	60	52.5	10.6066
125	TRUE	Empty	Cluster of Tubulin alpha-ubiquitous chain, partial [Macaca mulatta] (EHH20696.1)	EHH20696.1 [2]		50 kDa	10	9	9.5	0.707107	3	2	2.5	0.707107	3	10	6.5	4.94975	0	0	0	0	9	6	7.5	2.12132	37	22	29.5	10.6066
125.1	TRUE	Empty	Tubulin alpha-ubiquitous chain, partial [Macaca mulatta]	EHH20696.1 (+1)		50 kDa	10	9	9.5	0.707107	3	2	2.5	0.707107	3	10	6.5	4.94975	0	0	0	0	9	6	7.5	2.12132	37	22	29.5	10.6066
126	TRUE	Empty	PREDICTED: proteoglycan 4 isoform X4 [Macaca mulatta]	XP_014977337.1		132 kDa	4	4	4	0	0	0	0	0	3	0	1.5	2.12132	6	6	6	0	18	13	15.5	3.53553	19	27	23	5.65685
127	TRUE	Empty	ferritin light chain [Macaca mulatta]	NP_001248136.1		20 kDa	0	0	0	0	0	0	0	0	0	0	0	0	0	0	0	0	28	21	24.5	4.94975	24	20	22	2.82843
128	TRUE	Empty	Cluster of immunglobulin light chain variable region, partial [Macaca mulatta] (AKP06486.1)	AKP06486.1 [3]		12 kDa	8	9	8.5	0.707107	11	12	11.5	0.707107	13	18	15.5	3.53553	10	11	10.5	0.707107	13	11	12	1.41421	8	8	8	0
128.1	TRUE	Empty	immunglobulin light chain variable region, partial [Macaca mulatta]	AKP06486.1		12 kDa	7	9	8	1.41421	9	12	10.5	2.12132	10	10	10	0	8	11	9.5	2.12132	11	11	11	0	6	8	7	1.41421
128.2	TRUE	Empty	immunoglobulin G light chain variable region, partial [Macaca mulatta]	AMS25096.1		12 kDa	6	0	3	4.24264	7	0	3.5	4.94975	9	0	4.5	6.36396	6	0	3	4.24264	8	0	4	5.65685	5	0	2.5	3.53553
128.3	TRUE	Empty	immunoglobulin G light chain variable region, partial [Macaca mulatta]	AMS24726.1		11 kDa	0	0	0	0	0	0	0	0	0	13	6.5	9.19239	0	0	0	0	0	0	0	0	0	0	0	0
129	TRUE	Empty	PREDICTED: prolow-density lipoprotein receptor-related protein 1 [Macaca mulatta]	XP_015007567.1		505 kDa	12	17	14.5	3.53553	0	2	1	1.41421	0	0	0	0	0	2	1	1.41421	7	8	7.5	0.707107	17	17	17	0
130	TRUE	Empty	Cluster of PREDICTED: versican core protein isoform X1 [Macaca mulatta] (XP_001112269.1)	XP_001112269.1 [2]		373 kDa	0	0	0	0	0	0	0	0	0	0	0	0	0	0	0	0	6	11	8.5	3.53553	26	45	35.5	13.435
130.1	TRUE	Empty	PREDICTED: versican core protein isoform X1 [Macaca mulatta]	XP_001112269.1		373 kDa	0	0	0	0	0	0	0	0	0	0	0	0	0	0	0	0	6	11	8.5	3.53553	26	45	35.5	13.435
130.2	TRUE	Empty	PREDICTED: versican core protein isoform X2 [Macaca mulatta]	XP_014995844.1		265 kDa	0	0	0	0	0	0	0	0	0	0	0	0	0	0	0	0	6	11	8.5	3.53553	26	45	35.5	13.435
131	TRUE	Empty	Cluster of immunoglobulin kappa light chain, partial [Macaca mulatta] (ACN96953.1)	ACN96953.1 [5]		21 kDa	0	172	86	121.622	0	152	76	107.48	0	142	71	100.409	145	143	144	1.41421	0	140	70	98.9949	0	118	59	83.4386
131.1	TRUE	Empty	immunoglobulin kappa light chain, partial [Macaca mulatta]	ACN96953.1		21 kDa	0	148	74	104.652	0	136	68	96.1665	0	127	63.5	89.8026	0	131	65.5	92.631	0	128	64	90.5097	0	118	59	83.4386
131.2	TRUE	Empty	immunoglobulin kappa light chain, partial [Macaca mulatta]	AAS19745.1		16 kDa	0	134	67	94.7523	0	143	71.5	101.116	0	130	65	91.9239	0	133	66.5	94.0452	0	128	64	90.5097	0	0	0	0
131.3	TRUE	Empty	immunoglobulin kappa light chain, partial [Macaca mulatta]	ACN96923.1		21 kDa	0	145	72.5	102.53	0	0	0	0	0	0	0	0	145	0	72.5	102.53	0	0	0	0	0	0	0	0
131.4	TRUE	Empty	immunoglobulin kappa light chain, partial [Macaca mulatta]	ACN96919.1		21 kDa	0	0	0	0	0	0	0	0	0	0	0	0	0	0	0	0	0	122	61	86.267	0	0	0	0
131.5	TRUE	Empty	immunoglobulin kappa light chain, partial [Macaca mulatta]	ACN96958.1		21 kDa	0	0	0	0	0	0	0	0	0	121	60.5	85.5599	0	0	0	0	0	0	0	0	0	0	0	0
132	TRUE	Empty	PREDICTED: apolipoprotein C-III [Macaca mulatta]	XP_001090312.1		11 kDa	0	13	6.5	9.19239	12	17	14.5	3.53553	11	14	12.5	2.12132	6	0	3	4.24264	6	9	7.5	2.12132	8	0	4	5.65685
133	TRUE	Empty	immunoglobulin kappa light chain variable region, partial [Macaca mulatta]	APG53671.1		10 kDa	0	20	10	14.1421	0	19	9.5	13.435	0	20	10	14.1421	0	15	7.5	10.6066	0	12	6	8.48528	0	13	6.5	9.19239
134	TRUE	Empty	PREDICTED: serum amyloid A-4 protein isoform X1 [Macaca mulatta]	XP_001086019.2 (+1)		15 kDa	5	8	6.5	2.12132	9	15	12	4.24264	8	5	6.5	2.12132	11	7	9	2.82843	11	8	9.5	2.12132	9	11	10	1.41421
135	TRUE	Empty	PREDICTED: keratin, type I cytoskeletal 9 [Macaca mulatta]	XP_014975123.1		63 kDa	0	7	3.5	4.94975	2	0	1	1.41421	0	17	8.5	12.0208	11	11	11	0	21	0	10.5	14.8492	18	8	13	7.07107
136	TRUE	Empty	PREDICTED: intelectin-1 [Macaca mulatta]	XP_014969150.1		35 kDa	5	11	8	4.24264	0	12	6	8.48528	7	18	12.5	7.77817	4	16	10	8.48528	0	0	0	0	0	15	7.5	10.6066
137	TRUE	Empty	Cluster of hypothetical protein EGK_06926 [Macaca mulatta] (EHH23453.1)	EHH23453.1		47 kDa	0	0	0	0	6	13	9.5	4.94975	20	10	15	7.07107	15	9	12	4.24264	12	0	6	8.48528	8	0	4	5.65685
137.1	TRUE	Empty	hypothetical protein EGK_06926 [Macaca mulatta]	EHH23453.1		47 kDa	0	0	0	0	6	13	9.5	4.94975	20	10	15	7.07107	15	9	12	4.24264	12	0	6	8.48528	8	0	4	5.65685
138	TRUE	Empty	immunoglobulin kappa light chain variable region, partial [Macaca mulatta]	APG53675.1 (+1)		11 kDa	14	11	12.5	2.12132	11	7	9	2.82843	10	10	10	0	10	7	8.5	2.12132	9	6	7.5	2.12132	8	5	6.5	2.12132
139	TRUE	Empty	immunoglobulin G heavy chain variable region, partial [Macaca mulatta]	AMS24931.1		13 kDa	18	7	12.5	7.77817	10	0	5	7.07107	0	0	0	0	15	0	7.5	10.6066	8	0	4	5.65685	0	0	0	0
140	TRUE	Empty	adiponectin precursor [Macaca mulatta]	NP_001028043.1 (+2)		26 kDa	7	15	11	5.65685	0	17	8.5	12.0208	0	13	6.5	9.19239	0	16	8	11.3137	0	11	5.5	7.77817	5	10	7.5	3.53553
141	TRUE	Empty	Cluster of immunoglobulin G light chain variable region, partial [Macaca mulatta] (AMS25327.1)	AMS25327.1 [5]		12 kDa	9	16	12.5	4.94975	9	9	9	0	6	11	8.5	3.53553	6	9	7.5	2.12132	7	11	9	2.82843	0	9	4.5	6.36396
141.1	TRUE	Empty	immunoglobulin G light chain variable region, partial [Macaca mulatta]	AMS25327.1 (+2)		12 kDa	6	12	9	4.24264	7	7	7	0	5	10	7.5	3.53553	5	8	6.5	2.12132	5	9	7	2.82843	0	8	4	5.65685
141.2	TRUE	Empty	immunoglobulin kappa chain variable region, partial [Macaca mulatta]	ARW79848.1 (+1)		10 kDa	6	7	6.5	0.707107	5	5	5	0	4	3	3.5	0.707107	3	4	3.5	0.707107	5	5	5	0	0	4	2	2.82843
142	TRUE	Empty	Thrombospondin-4, partial [Macaca mulatta]	EHH26618.1 (+1)		103 kDa	27	12	19.5	10.6066	9	4	6.5	3.53553	4	8	6	2.82843	0	2	1	1.41421	0	3	1.5	2.12132	0	0	0	0
143	TRUE	Empty	complement factor H-related 3-like protein [Macaca mulatta]	AGI92969.1		45 kDa	16	20	18	2.82843	22	31	26.5	6.36396	47	24	35.5	16.2635	45	40	42.5	3.53553	34	41	37.5	4.94975	30	48	39	12.7279
144	TRUE	Empty	immunoglobulin G light chain variable region, partial [Macaca mulatta]	AMS24711.1		12 kDa	0	14	7	9.89949	0	14	7	9.89949	0	13	6.5	9.19239	0	11	5.5	7.77817	0	12	6	8.48528	0	10	5	7.07107
145	TRUE	Empty	extracellular matrix protein 1 isoform 1 precursor [Macaca mulatta]	AFE67144.1 (+2)		61 kDa	12	12	12	0	6	4	5	1.41421	6	4	5	1.41421	5	3	4	1.41421	0	2	1	1.41421	2	4	3	1.41421
146	TRUE	Empty	Cluster of immunoglobulin heavy chain variable region, partial [Macaca mulatta] (ATV91220.1)	ATV91220.1 [8]		11 kDa	0	5	2.5	3.53553	0	0	0	0	6	0	3	4.24264	7	0	3.5	4.94975	4	0	2	2.82843	0	0	0	0
146.1	TRUE	Empty	immunoglobulin heavy chain variable region, partial [Macaca mulatta]	ANZ54616.1		11 kDa	0	0	0	0	0	0	0	0	4	0	2	2.82843	5	0	2.5	3.53553	3	0	1.5	2.12132	0	0	0	0
146.2	TRUE	Empty	immunoglobulin heavy chain variable region, partial [Macaca mulatta]	ANZ54775.1 (+1)		11 kDa	0	5	2.5	3.53553	0	0	0	0	0	0	0	0	4	0	2	2.82843	3	0	1.5	2.12132	0	0	0	0
146.3	TRUE	Empty	hypothetical protein EGK_18629, partial [Macaca mulatta]	EHH28237.1		13 kDa	0	0	0	0	0	0	0	0	5	0	2.5	3.53553	0	0	0	0	0	0	0	0	0	0	0	0
146.4	TRUE	Empty	immunoglobulin heavy chain variable region, partial [Macaca mulatta]	AHN94343.1 (+3)		13 kDa	0	0	0	0	0	0	0	0	0	0	0	0	4	0	2	2.82843	0	0	0	0	0	0	0	0
147	TRUE	Empty	immunoglobulin heavy chain, partial [Macaca mulatta]	AER47007.1		15 kDa	0	0	0	0	12	6	9	4.24264	11	9	10	1.41421	10	10	10	0	11	9	10	1.41421	10	7	8.5	2.12132
148	TRUE	Empty	PREDICTED: cholinesterase isoform X1 [Macaca mulatta]	XP_002808379.2 (+1)		68 kDa	6	16	11	7.07107	7	10	8.5	2.12132	6	6	6	0	3	6	4.5	2.12132	6	0	3	4.24264	0	5	2.5	3.53553
149	TRUE	Empty	Cluster of immunoglobulin kappa chain variable region, partial [Macaca mulatta] (ATV91385.1)	ATV91385.1		10 kDa	0	11	5.5	7.77817	0	20	10	14.1421	0	14	7	9.89949	0	13	6.5	9.19239	0	11	5.5	7.77817	0	11	5.5	7.77817
149.1	TRUE	Empty	immunoglobulin kappa chain variable region, partial [Macaca mulatta]	ATV91385.1		10 kDa	0	11	5.5	7.77817	0	20	10	14.1421	0	14	7	9.89949	0	13	6.5	9.19239	0	11	5.5	7.77817	0	11	5.5	7.77817
150	TRUE	Empty	PREDICTED: talin-1 isoform X1 [Macaca mulatta]	XP_014972949.1 (+3)		271 kDa	11	5	8	4.24264	0	4	2	2.82843	4	14	9	7.07107	0	0	0	0	0	0	0	0	17	3	10	9.89949
151	TRUE	Empty	PREDICTED: integrin alpha-IIb [Macaca mulatta]	XP_001114526.2 (+1)		119 kDa	17	18	17.5	0.707107	0	9	4.5	6.36396	3	15	9	8.48528	0	3	1.5	2.12132	0	2	1	1.41421	8	0	4	5.65685
152	TRUE	Empty	PREDICTED: prenylcysteine oxidase 1 [Macaca mulatta]	XP_014968094.1 (+1)		57 kDa	5	11	8	4.24264	6	6	6	0	9	14	11.5	3.53553	3	5	4	1.41421	4	6	5	1.41421	5	3	4	1.41421
153	TRUE	Empty	Cluster of PREDICTED: keratin, type II cytoskeletal 2 epidermal [Macaca mulatta] (XP_001098486.1)	XP_001098486.1 [7]		66 kDa	3	8	5.5	3.53553	14	0	7	9.89949	5	10	7.5	3.53553	6	5	5.5	0.707107	12	3	7.5	6.36396	5	4	4.5	0.707107
153.1	TRUE	Empty	PREDICTED: keratin, type II cytoskeletal 2 epidermal [Macaca mulatta]	XP_001098486.1		66 kDa	3	8	5.5	3.53553	14	0	7	9.89949	0	6	3	4.24264	6	5	5.5	0.707107	7	3	5	2.82843	5	4	4.5	0.707107
153.2	TRUE	Empty	Cytokeratin-6C [Macaca mulatta]	EHH20755.1 (+3)		60 kDa	0	0	0	0	0	0	0	0	5	0	2.5	3.53553	0	0	0	0	0	0	0	0	0	0	0	0
153.3	TRUE	Empty	Cytokeratin-5 [Macaca mulatta]	EHH20757.1 (+1)		63 kDa	0	0	0	0	0	0	0	0	0	4	2	2.82843	0	0	0	0	6	0	3	4.24264	0	0	0	0
154	TRUE	Empty	Cluster of immunoglobulin G light chain variable region, partial [Macaca mulatta] (AMS24861.1)	AMS24861.1		12 kDa	9	8	8.5	0.707107	10	9	9.5	0.707107	9	7	8	1.41421	9	0	4.5	6.36396	7	0	3.5	4.94975	6	5	5.5	0.707107
154.1	TRUE	Empty	immunoglobulin G light chain variable region, partial [Macaca mulatta]	AMS24861.1		12 kDa	9	8	8.5	0.707107	10	9	9.5	0.707107	9	7	8	1.41421	9	0	4.5	6.36396	7	0	3.5	4.94975	6	5	5.5	0.707107
155	TRUE	Empty	PREDICTED: carboxypeptidase N catalytic chain isoform X1 [Macaca mulatta]	XP_015003402.1		52 kDa	0	0	0	0	0	0	0	0	3	4	3.5	0.707107	8	9	8.5	0.707107	6	11	8.5	3.53553	8	10	9	1.41421
156	TRUE	Empty	Cluster of histone H2B type 1-K, partial [Macaca mulatta] (AFE72303.1)	AFE72303.1 [20]		14 kDa	0	0	0	0	0	0	0	0	0	0	0	0	0	0	0	0	5	0	2.5	3.53553	32	17	24.5	10.6066
156.1	TRUE	Empty	histone H2B type 1-K, partial [Macaca mulatta]	AFE72303.1 (+12)		14 kDa	0	0	0	0	0	0	0	0	0	0	0	0	0	0	0	0	5	0	2.5	3.53553	30	16	23	9.89949
156.2	TRUE	Empty	histone H2B type 2-E, partial [Macaca mulatta]	AFE72265.1 (+6)		11 kDa	0	0	0	0	0	0	0	0	0	0	0	0	0	0	0	0	0	0	0	0	29	14	21.5	10.6066
157	TRUE	Empty	Cluster of anti-SIV env immunoglobulin ITS64 light chain variable region, partial [Macaca mulatta] (AMZ04117.1)	AMZ04117.1 [3]		11 kDa	5	7	6	1.41421	0	6	3	4.24264	0	10	5	7.07107	6	12	9	4.24264	0	6	3	4.24264	3	8	5.5	3.53553
157.1	TRUE	Empty	anti-SIV env immunoglobulin ITS64 light chain variable region, partial [Macaca mulatta]	AMZ04117.1		11 kDa	5	7	6	1.41421	0	5	2.5	3.53553	0	10	5	7.07107	6	12	9	4.24264	0	5	2.5	3.53553	3	8	5.5	3.53553
157.2	TRUE	Empty	immunoglobulin kappa light chain variable region, partial [Macaca mulatta]	ANC49889.1		12 kDa	0	0	0	0	0	5	2.5	3.53553	0	0	0	0	0	0	0	0	0	0	0	0	0	0	0	0
157.3	TRUE	Empty	anti-SIV env immunoglobulin ITS52 light chain variable region, partial [Macaca mulatta]	AMZ04104.1		12 kDa	0	0	0	0	0	0	0	0	0	0	0	0	0	0	0	0	0	4	2	2.82843	0	0	0	0
158	TRUE	Empty	PREDICTED: apolipoprotein M isoform X1 [Macaca mulatta]	XP_001112572.1 (+2)		21 kDa	3	6	4.5	2.12132	6	3	4.5	2.12132	4	3	3.5	0.707107	3	4	3.5	0.707107	3	4	3.5	0.707107	0	2	1	1.41421
159	TRUE	Empty	glyceraldehyde-3-phosphate dehydrogenase [Macaca mulatta]	NP_001182355.1		36 kDa	0	0	0	0	0	0	0	0	0	0	0	0	0	0	0	0	4	4	4	0	34	22	28	8.48528
160	TRUE	Empty	immunoglobulin light chain variable region, partial [Macaca mulatta]	APW29870.1 (+2)		10 kDa	6	4	5	1.41421	0	0	0	0	0	0	0	0	0	0	0	0	2	8	5	4.24264	0	0	0	0
161	TRUE	Empty	PREDICTED: myeloperoxidase isoform X1 [Macaca mulatta]	XP_001103896.3 (+2)		84 kDa	0	0	0	0	0	0	0	0	0	0	0	0	0	0	0	0	9	9	9	0	20	13	16.5	4.94975
162	TRUE	Empty	Cluster of immunoglobulin light chain variable region, partial [Macaca mulatta] (APW29871.1)	APW29871.1 [3]		10 kDa	5	7	6	1.41421	5	0	2.5	3.53553	7	5	6	1.41421	3	4	3.5	0.707107	0	4	2	2.82843	3	3	3	0
162.1	TRUE	Empty	immunoglobulin light chain variable region, partial [Macaca mulatta]	APW29871.1		10 kDa	4	5	4.5	0.707107	4	0	2	2.82843	6	3	4.5	2.12132	2	3	2.5	0.707107	0	4	2	2.82843	3	3	3	0
162.2	TRUE	Empty	immunoglobulin G light chain variable region, partial [Macaca mulatta]	AMS24876.1		12 kDa	0	5	2.5	3.53553	0	0	0	0	0	3	1.5	2.12132	2	0	1	1.41421	0	2	1	1.41421	0	0	0	0
162.3	TRUE	Empty	immunoglobulin G light chain variable region, partial [Macaca mulatta]	AMS24740.1		12 kDa	3	0	1.5	2.12132	2	0	1	1.41421	2	3	2.5	0.707107	0	2	1	1.41421	0	0	0	0	0	0	0	0
163	TRUE	Empty	coagulation factor X preproprotein [Macaca mulatta]	AFJ71023.1 (+2)		55 kDa	6	5	5.5	0.707107	7	3	5	2.82843	4	5	4.5	0.707107	3	5	4	1.41421	8	8	8	0	3	3	3	0
164	TRUE	Empty	heat shock protein 90kDa alpha (cytosolic), class A member 1 [Macaca mulatta]	NP_001182596.1		85 kDa	0	0	0	0	0	0	0	0	0	0	0	0	0	0	0	0	6	4	5	1.41421	58	24	41	24.0416
165	TRUE	Empty	coagulation factor IX precursor [Macaca mulatta]	NP_001103153.1 (+1)		52 kDa	6	3	4.5	2.12132	8	4	6	2.82843	9	4	6.5	3.53553	13	12	12.5	0.707107	4	0	2	2.82843	0	0	0	0
166	TRUE	Empty	Cluster of immunoglobulin lambda chain variable region, partial [Macaca mulatta] (ATV91503.1)	ATV91503.1 [2]		11 kDa	5	4	4.5	0.707107	3	5	4	1.41421	2	9	5.5	4.94975	10	9	9.5	0.707107	5	5	5	0	4	4	4	0
166.1	TRUE	Empty	immunoglobulin lambda chain variable region, partial [Macaca mulatta]	ATV91503.1		11 kDa	5	0	2.5	3.53553	3	3	3	0	2	6	4	2.82843	7	7	7	0	4	3	3.5	0.707107	4	2	3	1.41421
166.2	TRUE	Empty	immunoglobulin lamda light chain variable region, partial [Macaca mulatta]	ASR74629.1		13 kDa	0	4	2	2.82843	0	3	1.5	2.12132	0	6	3	4.24264	5	5	5	0	2	4	3	1.41421	0	3	1.5	2.12132
167	TRUE	Empty	Cluster of PREDICTED: histone H3.1-like [Macaca mulatta] (XP_002803695.2)	XP_002803695.2		28 kDa	0	0	0	0	0	0	0	0	0	0	0	0	0	0	0	0	0	2	1	1.41421	17	12	14.5	3.53553
167.1	TRUE	Empty	PREDICTED: histone H3.1-like [Macaca mulatta]	XP_002803695.2		28 kDa	0	0	0	0	0	0	0	0	0	0	0	0	0	0	0	0	0	2	1	1.41421	17	12	14.5	3.53553
168	TRUE	Empty	immunoglobulin heavy chain variable region, partial [Macaca mulatta]	AKE98226.1		13 kDa	0	0	0	0	0	0	0	0	0	0	0	0	0	0	0	0	0	7	3.5	4.94975	0	0	0	0
169	TRUE	Empty	Cluster of PREDICTED: hyaluronan-binding protein 2 [Macaca mulatta] (XP_001090138.1)	XP_001090138.1 [2]		63 kDa	0	0	0	0	0	0	0	0	5	2	3.5	2.12132	0	0	0	0	11	11	11	0	0	10	5	7.07107
169.1	TRUE	Empty	PREDICTED: hyaluronan-binding protein 2 [Macaca mulatta]	XP_001090138.1		63 kDa	0	0	0	0	0	0	0	0	5	2	3.5	2.12132	0	0	0	0	10	11	10.5	0.707107	0	10	5	7.07107
169.2	TRUE	Empty	hypothetical protein EGK_20075 [Macaca mulatta]	EHH19382.1		63 kDa	0	0	0	0	0	0	0	0	0	0	0	0	0	0	0	0	9	9	9	0	0	0	0	0
170	TRUE	Empty	apolipoprotein C-II precursor [Macaca mulatta]	NP_001182065.1		11 kDa	3	6	4.5	2.12132	4	10	7	4.24264	7	6	6.5	0.707107	3	4	3.5	0.707107	3	5	4	1.41421	6	5	5.5	0.707107
171	TRUE	Empty	Cluster of immunoglobulin heavy chain variable region, partial [Macaca mulatta] (AHN94560.1)	AHN94560.1 [2]		14 kDa	4	13	8.5	6.36396	8	8	8	0	7	12	9.5	3.53553	12	10	11	1.41421	7	10	8.5	2.12132	6	8	7	1.41421
171.1	TRUE	Empty	immunoglobulin heavy chain variable region, partial [Macaca mulatta]	AHN94560.1		14 kDa	0	12	6	8.48528	4	0	2	2.82843	5	11	8	4.24264	9	7	8	1.41421	5	8	6.5	2.12132	5	7	6	1.41421
171.2	TRUE	Empty	immunoglobulin heavy chain variable region, partial [Macaca mulatta]	AHN94556.1		14 kDa	4	12	8	5.65685	5	8	6.5	2.12132	3	9	6	4.24264	7	6	6.5	0.707107	3	7	5	2.82843	4	5	4.5	0.707107
172	TRUE	Empty	immunoglobulin G light chain variable region, partial [Macaca mulatta]	AMS25094.1		12 kDa	20	23	21.5	2.12132	12	21	16.5	6.36396	20	19	19.5	0.707107	13	19	16	4.24264	16	16	16	0	20	16	18	2.82843
173	TRUE	Empty	Cluster of immunoglobulin G light chain variable region, partial [Macaca mulatta] (AMS25384.1)	AMS25384.1 [3]		12 kDa	8	14	11	4.24264	4	11	7.5	4.94975	5	14	9.5	6.36396	7	13	10	4.24264	5	10	7.5	3.53553	7	11	9	2.82843
173.1	TRUE	Empty	immunoglobulin G light chain variable region, partial [Macaca mulatta]	AMS25384.1		12 kDa	8	12	10	2.82843	4	9	6.5	3.53553	5	12	8.5	4.94975	7	12	9.5	3.53553	5	9	7	2.82843	7	11	9	2.82843
173.2	TRUE	Empty	immunoglobulin kappa light chain variable region, partial [Macaca mulatta]	APG53607.1		10 kDa	0	8	4	5.65685	0	6	3	4.24264	0	9	4.5	6.36396	0	8	4	5.65685	0	6	3	4.24264	0	0	0	0
173.3	TRUE	Empty	immunoglobulin kappa light chain variable region, partial [Macaca mulatta]	APG53691.1		10 kDa	0	0	0	0	0	6	3	4.24264	0	9	4.5	6.36396	0	0	0	0	0	0	0	0	0	0	0	0
174	TRUE	Empty	immunoglobulin G heavy chain variable region, partial [Macaca mulatta]	AMS24914.1		14 kDa	10	0	5	7.07107	10	0	5	7.07107	12	0	6	8.48528	12	0	6	8.48528	11	0	5.5	7.77817	11	0	5.5	7.77817
175	TRUE	Empty	immunoglobulin G light chain variable region, partial [Macaca mulatta]	AMS24785.1		12 kDa	5	7	6	1.41421	0	6	3	4.24264	4	8	6	2.82843	0	6	3	4.24264	0	6	3	4.24264	0	0	0	0
176	TRUE	Empty	immunoglobulin lambda light chain, partial [Macaca mulatta]	AER46406.1		13 kDa	0	0	0	0	0	0	0	0	0	0	0	0	0	0	0	0	0	0	0	0	0	5	2.5	3.53553
177	TRUE	Empty	Cluster of transferrin receptor protein 1 [Macaca mulatta] (AFE67121.1)	AFE67121.1 [3]		85 kDa	0	4	2	2.82843	2	2	2	0	2	0	1	1.41421	4	3	3.5	0.707107	14	13	13.5	0.707107	4	3	3.5	0.707107
177.1	TRUE	Empty	transferrin receptor protein 1 [Macaca mulatta]	AFE67121.1 (+2)		85 kDa	0	4	2	2.82843	2	2	2	0	2	0	1	1.41421	4	3	3.5	0.707107	14	13	13.5	0.707107	4	3	3.5	0.707107
178	TRUE	Empty	Cluster of immunoglobulin heavy chain variable region, partial [Macaca mulatta] (AKE97557.1)	AKE97557.1		13 kDa	0	8	4	5.65685	3	0	1.5	2.12132	0	0	0	0	12	0	6	8.48528	0	0	0	0	0	0	0	0
178.1	TRUE	Empty	immunoglobulin heavy chain variable region, partial [Macaca mulatta]	AKE97557.1		13 kDa	0	8	4	5.65685	3	0	1.5	2.12132	0	0	0	0	12	0	6	8.48528	0	0	0	0	0	0	0	0
179	TRUE	Empty	immunoglobulin G light chain variable region, partial [Macaca mulatta]	AMS24693.1		12 kDa	0	7	3.5	4.94975	4	8	6	2.82843	6	7	6.5	0.707107	5	6	5.5	0.707107	5	6	5.5	0.707107	3	7	5	2.82843
180	TRUE	Empty	RecName: Full=Apolipoprotein C-I, basic form; Short=Apo-CIB; Short=ApoC-IB; AltName: Full=Apolipoprotein C1B; Contains: RecName: Full=Cholesteryl ester transfer inhibitor protein; Short=CETIP; Contains: RecName: Full=Truncated apolipoprotein C-I, basic form; Short=Apo-CIB'; Short=ApoC-IB'; Flags: Precursor	APO1B_MACMU		9 kDa	0	0	0	0	5	4	4.5	0.707107	0	5	2.5	3.53553	0	3	1.5	2.12132	0	5	2.5	3.53553	4	4	4	0
181	TRUE	Empty	collectin-11 isoform a [Macaca mulatta]	AFJ71116.1 (+3)		29 kDa	9	13	11	2.82843	5	5	5	0	6	6	6	0	0	5	2.5	3.53553	2	6	4	2.82843	0	4	2	2.82843
182	TRUE	Empty	Cluster of pyruvate kinase isozymes M1/M2 isoform a [Macaca mulatta] (AFE78766.1)	AFE78766.1 [2]		58 kDa	0	0	0	0	0	0	0	0	0	0	0	0	0	0	0	0	2	2	2	0	29	20	24.5	6.36396
182.1	TRUE	Empty	pyruvate kinase isozymes M1/M2 isoform a [Macaca mulatta]	AFE78766.1 (+1)		58 kDa	0	0	0	0	0	0	0	0	0	0	0	0	0	0	0	0	2	2	2	0	29	20	24.5	6.36396
183	TRUE	Empty	immunoglobulin kappa light chain variable region, partial [Macaca mulatta]	APG53613.1		10 kDa	7	0	3.5	4.94975	8	0	4	5.65685	9	0	4.5	6.36396	9	0	4.5	6.36396	9	0	4.5	6.36396	7	3	5	2.82843
184	TRUE	Empty	Cluster of filamin-A isoform 2 [Macaca mulatta] (AFH27626.1)	AFH27626.1 [2]		281 kDa	3	8	5.5	3.53553	0	3	1.5	2.12132	0	9	4.5	6.36396	0	0	0	0	0	0	0	0	15	0	7.5	10.6066
184.1	TRUE	Empty	filamin-A isoform 2 [Macaca mulatta]	AFH27626.1 (+1)		281 kDa	3	8	5.5	3.53553	0	3	1.5	2.12132	0	9	4.5	6.36396	0	0	0	0	0	0	0	0	15	0	7.5	10.6066
185	TRUE	Empty	immunoglobulin gamma variable region, partial [Macaca mulatta]	AWN00208.1		13 kDa	0	0	0	0	0	0	0	0	0	4	2	2.82843	0	0	0	0	0	0	0	0	0	0	0	0
186	TRUE	Empty	immunoglobulin heavy chain variable region, partial [Macaca mulatta]	AHN94435.1		13 kDa	0	5	2.5	3.53553	0	4	2	2.82843	0	4	2	2.82843	0	7	3.5	4.94975	0	4	2	2.82843	0	3	1.5	2.12132
187	TRUE	Empty	Cluster of heat shock cognate 71 kDa protein [Macaca mulatta] (NP_001248586.1)	NP_001248586.1 [3]		71 kDa	0	0	0	0	0	0	0	0	0	0	0	0	0	0	0	0	4	8	6	2.82843	38	22	30	11.3137
187.1	TRUE	Empty	heat shock cognate 71 kDa protein [Macaca mulatta]	NP_001248586.1		71 kDa	0	0	0	0	0	0	0	0	0	0	0	0	0	0	0	0	4	8	6	2.82843	37	22	29.5	10.6066
187.2	TRUE	Empty	78 kDa glucose-regulated protein precursor [Macaca mulatta]	AFE63852.1 (+1)		72 kDa	0	0	0	0	0	0	0	0	0	0	0	0	0	0	0	0	0	0	0	0	8	0	4	5.65685
188	TRUE	Empty	PREDICTED: coagulation factor XIII A chain isoform X1 [Macaca mulatta]	XP_014990996.1		83 kDa	14	9	11.5	3.53553	4	3	3.5	0.707107	0	5	2.5	3.53553	0	0	0	0	0	0	0	0	0	0	0	0
189	TRUE	Empty	immunoglobulin heavy chain, partial [Macaca mulatta]	AER46648.1		15 kDa	0	0	0	0	6	0	3	4.24264	5	5	5	0	5	4	4.5	0.707107	0	2	1	1.41421	5	0	2.5	3.53553
190	TRUE	Empty	heat shock protein HSP 90-beta [Macaca mulatta]	NP_001182462.1		83 kDa	0	0	0	0	0	0	0	0	0	0	0	0	0	0	0	0	3	4	3.5	0.707107	57	19	38	26.8701
191	TRUE	Empty	Cluster of immunoglobulin kappa light chain variable region, partial [Macaca mulatta] (APG53716.1)	APG53716.1 [2]		10 kDa	17	21	19	2.82843	11	19	15	5.65685	20	16	18	2.82843	13	14	13.5	0.707107	16	14	15	1.41421	21	13	17	5.65685
191.1	TRUE	Empty	immunoglobulin kappa light chain variable region, partial [Macaca mulatta]	APG53716.1		10 kDa	15	21	18	4.24264	0	19	9.5	13.435	16	16	16	0	0	14	7	9.89949	0	14	7	9.89949	18	13	15.5	3.53553
191.2	TRUE	Empty	immunoglobulin kappa light chain variable region, partial [Macaca mulatta]	APG53722.1		10 kDa	16	0	8	11.3137	11	0	5.5	7.77817	19	0	9.5	13.435	13	0	6.5	9.19239	16	0	8	11.3137	20	0	10	14.1421
192	TRUE	Empty	Anion exchange protein 1 [Macaca mulatta]	EHH25046.1 (+2)		105 kDa	0	0	0	0	0	0	0	0	0	0	0	0	0	0	0	0	2	5	3.5	2.12132	32	5	18.5	19.0919
193	TRUE	Empty	immunoglobulin G heavy chain variable region, partial [Macaca mulatta]	AMS24937.1		13 kDa	8	0	4	5.65685	0	0	0	0	0	0	0	0	0	0	0	0	0	0	0	0	0	0	0	0
194	TRUE	Empty	PREDICTED: integrin beta-3 [Macaca mulatta]	XP_014974842.1		87 kDa	12	8	10	2.82843	0	5	2.5	3.53553	0	12	6	8.48528	0	0	0	0	0	0	0	0	2	0	1	1.41421
195	TRUE	Empty	PREDICTED: amiloride-sensitive amine oxidase [copper-containing] [Macaca mulatta]	XP_014990764.1 (+1)		86 kDa	0	0	0	0	0	0	0	0	0	0	0	0	0	0	0	0	0	0	0	0	20	6	13	9.89949
196	TRUE	Empty	immunoglobulin lambda light chain, partial [Macaca mulatta]	AER46283.1		13 kDa	3	0	1.5	2.12132	9	0	4.5	6.36396	8	6	7	1.41421	13	6	9.5	4.94975	7	4	5.5	2.12132	5	0	2.5	3.53553
197	TRUE	Empty	immunoglobulin kappa chain variable region, partial [Macaca mulatta]	ATV91351.1 (+1)		11 kDa	16	10	13	4.24264	12	8	10	2.82843	16	9	12.5	4.94975	12	12	12	0	16	9	12.5	4.94975	0	9	4.5	6.36396
198	TRUE	Empty	RecName: Full=Cathelicidin antimicrobial peptide; AltName: Full=18 kDa cationic antimicrobial protein; AltName: Full=CAP-18; AltName: Full=rhCAP-18; Contains: RecName: Full=Antibacterial peptide FALL-39; AltName: Full=FALL-39 peptide antibiotic; Contains: RecName: Full=Antibacterial peptide LL-37; AltName: Full=rhLL-37; Short=RL-37; Flags: Precursor	CAMP_MACMU (+1)		19 kDa	0	0	0	0	5	0	2.5	3.53553	4	3	3.5	0.707107	0	0	0	0	0	6	3	4.24264	6	4	5	1.41421
199	TRUE	Empty	Cluster of immunoglobulin kappa chain variable region, partial [Macaca mulatta] (ATV91080.1)	ATV91080.1 [2]		13 kDa	5	5	5	0	0	3	1.5	2.12132	6	0	3	4.24264	0	0	0	0	4	2	3	1.41421	0	0	0	0
199.1	TRUE	Empty	immunoglobulin kappa chain variable region, partial [Macaca mulatta]	ATV91080.1		13 kDa	4	0	2	2.82843	0	0	0	0	0	0	0	0	0	0	0	0	0	2	1	1.41421	0	0	0	0
199.2	TRUE	Empty	immunoglobulin kappa chain variable region, partial [Macaca mulatta]	ATV91386.1		10 kDa	4	5	4.5	0.707107	0	3	1.5	2.12132	6	0	3	4.24264	0	0	0	0	4	0	2	2.82843	0	0	0	0
200	TRUE	Empty	Cluster of immunoglobulin G light chain variable region, partial [Macaca mulatta] (AMS25430.1)	AMS25430.1 [2]		13 kDa	6	0	3	4.24264	3	0	1.5	2.12132	7	0	3.5	4.94975	4	0	2	2.82843	4	0	2	2.82843	0	0	0	0
200.1	TRUE	Empty	immunoglobulin G light chain variable region, partial [Macaca mulatta]	AMS25430.1		13 kDa	2	0	1	1.41421	2	0	1	1.41421	3	0	1.5	2.12132	4	0	2	2.82843	3	0	1.5	2.12132	0	0	0	0
200.2	TRUE	Empty	immunoglobulin G light chain variable region, partial [Macaca mulatta]	AMS24746.1		13 kDa	5	0	2.5	3.53553	2	0	1	1.41421	5	0	2.5	3.53553	0	0	0	0	3	0	1.5	2.12132	0	0	0	0
201	TRUE	Empty	anti-SIV env immunoglobulin ITS30 light chain variable region, partial [Macaca mulatta]	AMZ04091.1		12 kDa	0	0	0	0	3	0	1.5	2.12132	0	0	0	0	0	4	2	2.82843	0	0	0	0	0	0	0	0
202	TRUE	Empty	immunoglobulin heavy chain variable region, partial [Macaca mulatta]	AHN94627.1		13 kDa	0	0	0	0	0	0	0	0	0	4	2	2.82843	0	4	2	2.82843	0	4	2	2.82843	0	0	0	0
203	TRUE	Empty	immunoglobulin G light chain variable region, partial [Macaca mulatta]	AMS25103.1		12 kDa	0	0	0	0	0	4	2	2.82843	0	0	0	0	0	0	0	0	0	0	0	0	0	4	2	2.82843
204	TRUE	Empty	Cluster of ras-related protein Rap-1b [Macaca mulatta] (NP_001185607.1)	NP_001185607.1		21 kDa	4	3	3.5	0.707107	0	0	0	0	0	0	0	0	0	0	0	0	3	0	1.5	2.12132	12	9	10.5	2.12132
204.1	TRUE	Empty	ras-related protein Rap-1b [Macaca mulatta]	NP_001185607.1		21 kDa	4	3	3.5	0.707107	0	0	0	0	0	0	0	0	0	0	0	0	3	0	1.5	2.12132	12	9	10.5	2.12132
205	TRUE	Empty	Sex hormone-binding globulin [Macaca mulatta]	EHH24482.1 (+1)		44 kDa	0	3	1.5	2.12132	0	0	0	0	4	6	5	1.41421	0	4	2	2.82843	0	2	1	1.41421	0	0	0	0
206	TRUE	Empty	immunoglobulin heavy chain variable region, partial [Macaca mulatta]	AHN94923.1		13 kDa	7	8	7.5	0.707107	0	0	0	0	7	7	7	0	6	7	6.5	0.707107	5	7	6	1.41421	0	4	2	2.82843
207	TRUE	Empty	PREDICTED: carbamoyl-phosphate synthase [ammonia], mitochondrial [Macaca mulatta]	XP_001110375.1 (+1)		165 kDa	0	0	0	0	0	0	0	0	0	0	0	0	0	0	0	0	0	0	0	0	6	17	11.5	7.77817
208	TRUE	Empty	immunoglobulin G light chain variable region, partial [Macaca mulatta]	AMS25424.1 (+1)		12 kDa	5	12	8.5	4.94975	6	6	6	0	8	12	10	2.82843	13	15	14	1.41421	6	13	9.5	4.94975	3	14	8.5	7.77817
209	TRUE	Empty	Cluster of tubulin beta-2B chain [Macaca mulatta] (AFI36483.1)	AFI36483.1 [5]		50 kDa	0	2	1	1.41421	0	0	0	0	0	0	0	0	0	0	0	0	0	0	0	0	20	11	15.5	6.36396
209.1	TRUE	Empty	tubulin beta-2B chain [Macaca mulatta]	AFI36483.1 (+4)		50 kDa	0	2	1	1.41421	0	0	0	0	0	0	0	0	0	0	0	0	0	0	0	0	20	11	15.5	6.36396
210	TRUE	Empty	platelet glycoprotein Ib alpha polypeptide [Macaca mulatta]	ACJ38405.1 (+1)		82 kDa	0	0	0	0	0	0	0	0	3	0	1.5	2.12132	0	0	0	0	5	0	2.5	3.53553	3	0	1.5	2.12132
211	TRUE	Empty	guanine nucleotide-binding protein G(i) subunit alpha-2 isoform 1, partial [Macaca mulatta]	AFE71714.1 (+1)		40 kDa	0	0	0	0	0	0	0	0	0	0	0	0	0	0	0	0	0	0	0	0	16	7	11.5	6.36396
212	TRUE	Empty	PREDICTED: complement receptor type 2 isoform X1 [Macaca mulatta]	XP_014973177.1 (+2)		120 kDa	0	2	1	1.41421	2	0	1	1.41421	3	0	1.5	2.12132	3	2	2.5	0.707107	0	0	0	0	0	0	0	0
213	TRUE	Empty	Cluster of immunoglobulin G light chain variable region, partial [Macaca mulatta] (AMS24814.1)	AMS24814.1		12 kDa	0	0	0	0	0	0	0	0	0	0	0	0	0	6	3	4.24264	0	0	0	0	0	0	0	0
213.1	TRUE	Empty	immunoglobulin G light chain variable region, partial [Macaca mulatta]	AMS24814.1		12 kDa	0	0	0	0	0	0	0	0	0	0	0	0	0	6	3	4.24264	0	0	0	0	0	0	0	0
214	TRUE	Empty	Cluster of immunoglobulin lambda chain variable region, partial [Macaca mulatta] (ATV91558.1)	ATV91558.1		10 kDa	0	0	0	0	0	0	0	0	0	4	2	2.82843	0	0	0	0	0	3	1.5	2.12132	0	0	0	0
214.1	TRUE	Empty	immunoglobulin G light chain variable region, partial [Macaca mulatta]	AMS24744.1		12 kDa	0	0	0	0	0	0	0	0	0	4	2	2.82843	0	0	0	0	0	3	1.5	2.12132	0	0	0	0
215	TRUE	Empty	PREDICTED: neutrophil elastase [Macaca mulatta]	XP_014977795.1		28 kDa	0	0	0	0	0	0	0	0	0	0	0	0	0	0	0	0	2	0	1	1.41421	15	7	11	5.65685
216	TRUE	Empty	Unc-112-related protein 2 [Macaca mulatta]	EHH22743.1 (+1)		76 kDa	0	0	0	0	0	0	0	0	0	2	1	1.41421	0	0	0	0	0	0	0	0	17	4	10.5	9.19239
217	TRUE	Empty	immunoglobulin heavy chain variable region, partial [Macaca mulatta]	AKE97527.1		13 kDa	3	0	1.5	2.12132	0	0	0	0	0	0	0	0	0	0	0	0	6	0	3	4.24264	0	0	0	0
218	TRUE	Empty	immunoglobulin kappa light chain variable region, partial [Macaca mulatta]	ASR74643.1		12 kDa	5	3	4	1.41421	0	0	0	0	0	0	0	0	0	0	0	0	6	0	3	4.24264	0	0	0	0
219	TRUE	Empty	immunoglobulin heavy chain variable region, partial [Macaca mulatta]	AKE97895.1		13 kDa	0	0	0	0	0	4	2	2.82843	0	0	0	0	0	0	0	0	0	0	0	0	0	0	0	0
220	TRUE	Empty	Cluster of myosin-9 [Macaca mulatta] (AFE65943.1)	AFE65943.1 [5]		227 kDa	12	6	9	4.24264	0	0	0	0	0	2	1	1.41421	0	0	0	0	0	0	0	0	6	0	3	4.24264
220.1	TRUE	Empty	myosin-9 [Macaca mulatta]	AFE65943.1 (+4)		227 kDa	12	6	9	4.24264	0	0	0	0	0	2	1	1.41421	0	0	0	0	0	0	0	0	6	0	3	4.24264
221	TRUE	Empty	Tenascin [Macaca mulatta]	EHH23833.1 (+2)		241 kDa	2	0	1	1.41421	0	0	0	0	0	0	0	0	0	0	0	0	0	0	0	0	7	4	5.5	2.12132
222	TRUE	Empty	PREDICTED: tubulin beta-1 chain [Macaca mulatta]	XP_001082345.1		50 kDa	7	5	6	1.41421	0	3	1.5	2.12132	0	2	1	1.41421	0	0	0	0	0	0	0	0	5	2	3.5	2.12132
223	TRUE	Empty	immunoglobulin light chain variable region, partial [Macaca mulatta]	AVN88748.1		11 kDa	7	0	3.5	4.94975	7	0	3.5	4.94975	9	0	4.5	6.36396	6	0	3	4.24264	6	0	3	4.24264	6	0	3	4.24264
224	TRUE	Empty	immunoglobulin light chain, partial [Macaca mulatta]	AAY43929.1		10 kDa	0	4	2	2.82843	0	0	0	0	0	4	2	2.82843	0	6	3	4.24264	0	4	2	2.82843	0	0	0	0
225	TRUE	Empty	Cluster of Olfactomedin-4 [Macaca mulatta] (EHH29036.1)	EHH29036.1 [3]		57 kDa	0	2	1	1.41421	0	0	0	0	0	0	0	0	0	0	0	0	0	9	4.5	6.36396	9	8	8.5	0.707107
225.1	TRUE	Empty	Olfactomedin-4 [Macaca mulatta]	EHH29036.1 (+1)		57 kDa	0	0	0	0	0	0	0	0	0	0	0	0	0	0	0	0	0	9	4.5	6.36396	8	8	8	0
225.2	TRUE	Empty	olfactomedin-4 precursor, partial [Macaca mulatta]	AFE73522.1		19 kDa	0	2	1	1.41421	0	0	0	0	0	0	0	0	0	0	0	0	0	0	0	0	5	0	2.5	3.53553
226	TRUE	Empty	Cluster of integrin beta-2 precursor [Macaca mulatta] (AFH32301.1)	AFH32301.1 [3]		85 kDa	0	0	0	0	0	0	0	0	0	0	0	0	0	0	0	0	0	0	0	0	10	7	8.5	2.12132
226.1	TRUE	Empty	integrin beta-2 precursor [Macaca mulatta]	AFH32301.1 (+2)		85 kDa	0	0	0	0	0	0	0	0	0	0	0	0	0	0	0	0	0	0	0	0	10	7	8.5	2.12132
227	TRUE	Empty	immunoglobulin kappa chain variable region, partial [Macaca mulatta]	ATV91405.1		10 kDa	2	6	4	2.82843	3	3	3	0	3	4	3.5	0.707107	0	2	1	1.41421	0	0	0	0	0	0	0	0
228	TRUE	Empty	anti-SIV env immunoglobulin ITS09.03 heavy chain variable region, partial [Macaca mulatta]	AMZ04007.1 (+1)		13 kDa	0	0	0	0	4	0	2	2.82843	5	0	2.5	3.53553	5	0	2.5	3.53553	2	0	1	1.41421	3	0	1.5	2.12132
229	TRUE	Empty	immunoglobulin kappa chain variable region, partial [Macaca mulatta]	ATV91345.1		11 kDa	11	11	11	0	0	0	0	0	0	11	5.5	7.77817	0	13	6.5	9.19239	0	10	5	7.07107	5	7	6	1.41421
230	TRUE	Empty	immunoglobulin G heavy chain variable region, partial [Macaca mulatta]	AMS24990.1		13 kDa	8	7	7.5	0.707107	6	4	5	1.41421	5	6	5.5	0.707107	6	8	7	1.41421	8	6	7	1.41421	4	7	5.5	2.12132
231	TRUE	Empty	Cluster of immunoglobulin kappa chain variable region, partial [Macaca mulatta] (ATV91457.1)	ATV91457.1 [2]		10 kDa	0	5	2.5	3.53553	0	0	0	0	0	0	0	0	0	5	2.5	3.53553	0	3	1.5	2.12132	0	0	0	0
231.1	TRUE	Empty	immunoglobulin kappa chain variable region, partial [Macaca mulatta]	ATV91457.1		10 kDa	0	0	0	0	0	0	0	0	0	0	0	0	0	5	2.5	3.53553	0	3	1.5	2.12132	0	0	0	0
231.2	TRUE	Empty	immunoglobulin kappa light chain variable region, partial [Macaca mulatta]	APG53617.1		10 kDa	0	5	2.5	3.53553	0	0	0	0	0	0	0	0	0	0	0	0	0	0	0	0	0	0	0	0
232	TRUE	Empty	Cluster of glycogen phosphorylase, muscle form [Macaca mulatta] (NP_001248463.1)	NP_001248463.1		97 kDa	0	0	0	0	0	0	0	0	0	0	0	0	0	0	0	0	5	2	3.5	2.12132	0	2	1	1.41421
232.1	TRUE	Empty	glycogen phosphorylase, muscle form [Macaca mulatta]	NP_001248463.1		97 kDa	0	0	0	0	0	0	0	0	0	0	0	0	0	0	0	0	5	2	3.5	2.12132	0	2	1	1.41421
233	TRUE	Empty	Cluster of histone H2A type 2-A [Macaca mulatta] (AFI33531.1)	AFI33531.1 [7]		14 kDa	0	0	0	0	0	0	0	0	0	0	0	0	0	0	0	0	0	0	0	0	9	0	4.5	6.36396
233.1	TRUE	Empty	histone H2A type 2-A [Macaca mulatta]	AFI33531.1 (+2)		14 kDa	0	0	0	0	0	0	0	0	0	0	0	0	0	0	0	0	0	0	0	0	8	0	4	5.65685
234	TRUE	Empty	aspartyl aminopeptidase [Macaca mulatta]	AFH29347.1		53 kDa	0	0	0	0	0	0	0	0	0	0	0	0	0	0	0	0	2	0	1	1.41421	8	4	6	2.82843
235	TRUE	Empty	guanine nucleotide-binding protein G(I)/G(S)/G(T) subunit beta-1 [Macaca mulatta]	AFI33718.1 (+1)		37 kDa	0	0	0	0	0	0	0	0	0	0	0	0	0	0	0	0	0	0	0	0	11	4	7.5	4.94975
236	TRUE	Empty	glutathione peroxidase 3 precursor [Macaca mulatta]	NP_001152772.1		26 kDa	0	0	0	0	0	0	0	0	2	2	2	0	2	0	1	1.41421	5	2	3.5	2.12132	2	3	2.5	0.707107
237	TRUE	Empty	PREDICTED: corticosteroid-binding globulin [Macaca mulatta]	XP_001098128.1		45 kDa	0	0	0	0	4	0	2	2.82843	2	0	1	1.41421	0	0	0	0	0	0	0	0	0	0	0	0
238	TRUE	Empty	nidogen-1 precursor [Macaca mulatta]	AFI34002.1 (+3)		136 kDa	0	0	0	0	0	0	0	0	0	0	0	0	0	0	0	0	0	5	2.5	3.53553	6	7	6.5	0.707107
239	TRUE	Empty	Periostin [Macaca mulatta]	EHH28960.1		87 kDa	0	0	0	0	2	0	1	1.41421	2	3	2.5	0.707107	5	0	2.5	3.53553	2	0	1	1.41421	0	0	0	0
240	TRUE	Empty	PREDICTED: receptor-type tyrosine-protein phosphatase C isoform X1 [Macaca mulatta]	XP_014976209.1 (+4)		148 kDa	0	0	0	0	0	0	0	0	0	0	0	0	0	0	0	0	0	0	0	0	14	3	8.5	7.77817
241	TRUE	Empty	immunoglobulin kappa chain variable region, partial [Macaca mulatta]	ATV91469.1		9 kDa	0	0	0	0	0	0	0	0	0	4	2	2.82843	0	0	0	0	0	0	0	0	0	0	0	0
242	TRUE	Empty	Platelet factor 4 [Macaca mulatta]	EHH25928.1 (+1)		11 kDa	0	4	2	2.82843	5	4	4.5	0.707107	4	0	2	2.82843	0	0	0	0	0	0	0	0	0	0	0	0
243	TRUE	Empty	Catalase [Macaca mulatta]	EHH22994.1		60 kDa	0	0	0	0	0	0	0	0	0	0	0	0	0	0	0	0	0	2	1	1.41421	14	0	7	9.89949
244	TRUE	Empty	cofilin-1 [Macaca mulatta]	NP_001253534.1 (+3)		19 kDa	4	3	3.5	0.707107	0	0	0	0	0	2	1	1.41421	0	0	0	0	0	0	0	0	3	3	3	0
245	TRUE	Empty	Membrane-organizing extension spike protein, partial [Macaca mulatta]	EHH30801.1 (+2)		67 kDa	0	0	0	0	0	0	0	0	0	0	0	0	0	0	0	0	0	0	0	0	2	2	2	0
246	TRUE	Empty	Cluster of immunoglobulin kappa light chain variable region, partial [Macaca mulatta] (APG53735.1)	APG53735.1		10 kDa	0	0	0	0	0	0	0	0	4	0	2	2.82843	0	0	0	0	3	0	1.5	2.12132	0	0	0	0
246.1	TRUE	Empty	immunoglobulin kappa light chain variable region, partial [Macaca mulatta]	APG53735.1		10 kDa	0	0	0	0	0	0	0	0	4	0	2	2.82843	0	0	0	0	3	0	1.5	2.12132	0	0	0	0
247	TRUE	Empty	vascular cell adhesion protein 1 isoform a precursor [Macaca mulatta]	AFH33883.1 (+1)		81 kDa	0	0	0	0	0	0	0	0	0	0	0	0	0	0	0	0	0	0	0	0	8	4	6	2.82843
248	TRUE	Empty	Polyubiquitin-C [Macaca mulatta]	EHH24564.1		26 kDa	0	0	0	0	0	0	0	0	0	0	0	0	0	0	0	0	3	0	1.5	2.12132	6	4	5	1.41421
249	TRUE	Empty	ADP-ribosylation factor 1 [Macaca mulatta]	NP_001180216.1 (+2)		21 kDa	0	0	0	0	0	0	0	0	0	0	0	0	0	0	0	0	0	0	0	0	15	5	10	7.07107
250	TRUE	Empty	cytosol aminopeptidase [Macaca mulatta]	NP_001247627.1		56 kDa	0	0	0	0	0	0	0	0	0	0	0	0	0	0	0	0	0	0	0	0	11	5	8	4.24264
251	TRUE	Empty	PREDICTED: coagulation factor XIII B chain isoform X1 [Macaca mulatta]	XP_001111017.1 (+2)		76 kDa	0	0	0	0	4	0	2	2.82843	5	0	2.5	3.53553	4	3	3.5	0.707107	0	0	0	0	0	0	0	0
252	TRUE	Empty	Cluster of ras-related protein Rab-1B [Macaca mulatta] (NP_001253093.1)	NP_001253093.1 [5]		22 kDa	0	0	0	0	0	0	0	0	0	0	0	0	0	0	0	0	0	0	0	0	10	3	6.5	4.94975
252.1	TRUE	Empty	ras-related protein Rab-1B [Macaca mulatta]	NP_001253093.1 (+1)		22 kDa	0	0	0	0	0	0	0	0	0	0	0	0	0	0	0	0	0	0	0	0	5	0	2.5	3.53553
252.2	TRUE	Empty	PREDICTED: ras-related protein Rab-10 [Macaca mulatta]	XP_014967350.1		23 kDa	0	0	0	0	0	0	0	0	0	0	0	0	0	0	0	0	0	0	0	0	5	3	4	1.41421
252.3	TRUE	Empty	ras-related protein Rab-8B [Macaca mulatta]	NP_001244884.1		24 kDa	0	0	0	0	0	0	0	0	0	0	0	0	0	0	0	0	0	0	0	0	5	0	2.5	3.53553
253	TRUE	Empty	Cluster of PREDICTED: integrin alpha-M isoform X1 [Macaca mulatta] (XP_014981504.1)	XP_014981504.1 [2]		128 kDa	0	0	0	0	0	0	0	0	0	0	0	0	0	0	0	0	0	0	0	0	7	8	7.5	0.707107
253.1	TRUE	Empty	PREDICTED: integrin alpha-M isoform X1 [Macaca mulatta]	XP_014981504.1 (+1)		128 kDa	0	0	0	0	0	0	0	0	0	0	0	0	0	0	0	0	0	0	0	0	7	8	7.5	0.707107
254	TRUE	Empty	platelet glycoprotein 4 [Macaca mulatta]	NP_001028085.1		53 kDa	0	0	0	0	0	0	0	0	0	0	0	0	0	0	0	0	0	0	0	0	7	5	6	1.41421
255	TRUE	Empty	cell division control protein 42 homolog [Macaca mulatta]	NP_001244809.1		21 kDa	0	0	0	0	0	0	0	0	0	0	0	0	0	0	0	0	0	0	0	0	11	6	8.5	3.53553
256	TRUE	Empty	PREDICTED: fructose-bisphosphate aldolase A isoform X2 [Macaca mulatta]	XP_014981390.1		39 kDa	0	0	0	0	0	0	0	0	0	0	0	0	0	0	0	0	0	0	0	0	9	4	6.5	3.53553
257	TRUE	Empty	Fc gamma receptor RII, partial [Macaca mulatta]	AEC03703.1 (+4)		31 kDa	0	0	0	0	0	0	0	0	0	0	0	0	0	0	0	0	0	0	0	0	8	8	8	0
258	TRUE	Empty	PREDICTED: protein S100-A9 [Macaca mulatta]	XP_015008404.1		13 kDa	0	0	0	0	0	0	0	0	0	0	0	0	0	0	0	0	0	0	0	0	0	4	2	2.82843
259	TRUE	Empty	PREDICTED: ficolin-1 [Macaca mulatta]	XP_014971885.1		35 kDa	0	0	0	0	0	0	0	0	0	0	0	0	0	0	0	0	0	20	10	14.1421	19	27	23	5.65685
260	TRUE	Empty	integrin beta-1 isoform 1A precursor [Macaca mulatta]	AFH32300.1 (+3)		88 kDa	0	2	1	1.41421	0	2	1	1.41421	0	0	0	0	0	0	0	0	0	0	0	0	5	2	3.5	2.12132
261	TRUE	Empty	elongation factor 1-alpha 1 [Macaca mulatta]	NP_001182679.1		50 kDa	0	0	0	0	0	0	0	0	0	0	0	0	0	0	0	0	0	0	0	0	5	4	4.5	0.707107
262	TRUE	Empty	Cluster of immunoglobulin heavy chain variable region, partial [Macaca mulatta] (AKE98114.1)	AKE98114.1		13 kDa	5	0	2.5	3.53553	7	0	3.5	4.94975	7	0	3.5	4.94975	10	8	9	1.41421	8	5	6.5	2.12132	0	0	0	0
262.1	TRUE	Empty	immunoglobulin heavy chain variable region, partial [Macaca mulatta]	AKE98114.1		13 kDa	5	0	2.5	3.53553	7	0	3.5	4.94975	7	0	3.5	4.94975	10	8	9	1.41421	8	5	6.5	2.12132	0	0	0	0
263	TRUE	Empty	Heat shock 70 kDa protein 1/2 [Macaca mulatta]	EHH18181.1 (+1)		70 kDa	0	0	0	0	0	0	0	0	0	0	0	0	0	0	0	0	0	0	0	0	13	12	12.5	0.707107
264	TRUE	Empty	adipocyte plasma membrane-associated protein [Macaca mulatta]	NP_001252979.1		47 kDa	0	0	0	0	0	0	0	0	0	0	0	0	0	0	0	0	0	2	1	1.41421	5	0	2.5	3.53553
265	TRUE	Empty	plastin-2 [Macaca mulatta]	NP_001253236.1		70 kDa	0	0	0	0	0	0	0	0	0	0	0	0	0	0	0	0	0	0	0	0	8	0	4	5.65685
266	TRUE	Empty	immunoglobulin heavy chain variable region, partial [Macaca mulatta]	AHN94608.1		13 kDa	0	0	0	0	3	0	1.5	2.12132	0	0	0	0	5	0	2.5	3.53553	0	0	0	0	0	0	0	0
267	TRUE	Empty	Cluster of alcohol dehydrogenase 1B [Macaca mulatta] (NP_001247556.1)	NP_001247556.1		40 kDa	0	0	0	0	0	0	0	0	0	0	0	0	0	0	0	0	0	0	0	0	7	5	6	1.41421
267.1	TRUE	Empty	alcohol dehydrogenase 1B [Macaca mulatta]	NP_001247556.1		40 kDa	0	0	0	0	0	0	0	0	0	0	0	0	0	0	0	0	0	0	0	0	7	5	6	1.41421
268	TRUE	Empty	interferon-induced GTP-binding protein Mx1 [Macaca mulatta]	AFI37198.1 (+2)		75 kDa	0	0	0	0	0	0	0	0	0	0	0	0	0	0	0	0	0	0	0	0	8	0	4	5.65685
269	TRUE	Empty	PREDICTED: multimerin-1 [Macaca mulatta]	XP_014994280.1		138 kDa	5	3	4	1.41421	0	0	0	0	0	0	0	0	0	0	0	0	0	0	0	0	0	0	0	0
270	TRUE	Empty	CD9 antigen [Macaca mulatta]	NP_001247590.1 (+1)		25 kDa	6	0	3	4.24264	0	0	0	0	0	3	1.5	2.12132	0	0	0	0	0	0	0	0	3	0	1.5	2.12132
271	TRUE	Empty	Cluster of ras-related C3 botulinum toxin substrate 2 [Macaca mulatta] (NP_001248306.1)	NP_001248306.1		21 kDa	0	0	0	0	0	0	0	0	0	0	0	0	0	0	0	0	0	0	0	0	6	4	5	1.41421
271.1	TRUE	Empty	ras-related C3 botulinum toxin substrate 2 [Macaca mulatta]	NP_001248306.1		21 kDa	0	0	0	0	0	0	0	0	0	0	0	0	0	0	0	0	0	0	0	0	6	4	5	1.41421
272	TRUE	Empty	laminin subunit gamma-1 precursor [Macaca mulatta]	AFJ71489.1 (+2)		178 kDa	0	0	0	0	0	0	0	0	0	0	0	0	0	0	0	0	0	0	0	0	5	4	4.5	0.707107
273	TRUE	Empty	elongation factor 2 [Macaca mulatta]	NP_001252725.1		95 kDa	0	0	0	0	0	0	0	0	0	0	0	0	0	0	0	0	0	0	0	0	7	2	4.5	3.53553
274	TRUE	Empty	immunoglobulin heavy chain variable region, partial [Macaca mulatta]	AKE97536.1		13 kDa	4	0	2	2.82843	0	0	0	0	4	0	2	2.82843	0	0	0	0	6	3	4.5	2.12132	0	0	0	0
275	TRUE	Empty	cathepsin B preproprotein [Macaca mulatta]	AFI34702.1 (+3)		38 kDa	0	0	0	0	0	0	0	0	0	0	0	0	0	0	0	0	0	0	0	0	0	5	2.5	3.53553
276	TRUE	Empty	mannosyl-oligosaccharide 1,2-alpha-mannosidase IA, partial [Macaca mulatta]	AFE70673.1		52 kDa	0	0	0	0	0	0	0	0	0	0	0	0	0	0	0	0	3	0	1.5	2.12132	6	2	4	2.82843
277	TRUE	Empty	transforming growth factor-beta-induced protein ig-h3 precursor [Macaca mulatta]	AFH33796.1 (+2)		75 kDa	0	0	0	0	0	0	0	0	0	0	0	0	0	0	0	0	0	0	0	0	6	3	4.5	2.12132
278	TRUE	Empty	immunoglobulin heavy chain variable region, partial [Macaca mulatta]	AHN94587.1		14 kDa	5	5	5	0	6	6	6	0	0	5	2.5	3.53553	7	0	3.5	4.94975	6	0	3	4.24264	5	0	2.5	3.53553
279	TRUE	Empty	Cluster of PREDICTED: transforming protein RhoA [Macaca mulatta] (XP_014986395.1)	XP_014986395.1 [2]		22 kDa	0	0	0	0	0	0	0	0	0	0	0	0	0	0	0	0	0	0	0	0	9	4	6.5	3.53553
279.1	TRUE	Empty	PREDICTED: transforming protein RhoA [Macaca mulatta]	XP_014986395.1		22 kDa	0	0	0	0	0	0	0	0	0	0	0	0	0	0	0	0	0	0	0	0	8	4	6	2.82843
279.2	TRUE	Empty	rho-related GTP-binding protein RhoC precursor [Macaca mulatta]	AFE75896.1		22 kDa	0	0	0	0	0	0	0	0	0	0	0	0	0	0	0	0	0	0	0	0	7	0	3.5	4.94975
280	TRUE	Empty	PREDICTED: thymidine phosphorylase [Macaca mulatta]	XP_001112945.1		50 kDa	0	0	0	0	0	0	0	0	0	0	0	0	0	0	0	0	0	0	0	0	9	0	4.5	6.36396
281	TRUE	Empty	cathepsin G preproprotein [Macaca mulatta]	AFH28827.1 (+1)		29 kDa	0	0	0	0	0	0	0	0	0	0	0	0	0	0	0	0	0	0	0	0	7	2	4.5	3.53553
282	TRUE	Empty	immunoglobulin G heavy chain variable region, partial [Macaca mulatta]	AMS25205.1		14 kDa	0	0	0	0	6	0	3	4.24264	0	5	2.5	3.53553	8	7	7.5	0.707107	6	0	3	4.24264	0	5	2.5	3.53553
283	TRUE	Empty	Cluster of aldehyde dehydrogenase, mitochondrial isoform 1 precursor, partial [Macaca mulatta] (AFE70498.1)	AFE70498.1 [9]		55 kDa	0	0	0	0	0	0	0	0	0	0	0	0	0	0	0	0	0	0	0	0	5	0	2.5	3.53553
283.1	TRUE	Empty	PREDICTED: retinal dehydrogenase 1 isoform X2 [Macaca mulatta]	XP_001097604.2 (+3)		57 kDa	0	0	0	0	0	0	0	0	0	0	0	0	0	0	0	0	0	0	0	0	4	0	2	2.82843
284	TRUE	Empty	Cluster of 14-3-3 protein zeta/delta [Macaca mulatta] (NP_001247828.1)	NP_001247828.1 [5]		28 kDa	0	0	0	0	0	0	0	0	0	0	0	0	0	0	0	0	0	0	0	0	6	0	3	4.24264
284.1	TRUE	Empty	14-3-3 protein zeta/delta [Macaca mulatta]	NP_001247828.1 (+1)		28 kDa	0	0	0	0	0	0	0	0	0	0	0	0	0	0	0	0	0	0	0	0	5	0	2.5	3.53553
284.2	TRUE	Empty	PREDICTED: 14-3-3 protein epsilon isoform X1 [Macaca mulatta]	XP_014973666.1 (+2)		29 kDa	0	0	0	0	0	0	0	0	0	0	0	0	0	0	0	0	0	0	0	0	5	0	2.5	3.53553
285	TRUE	Empty	sulfhydryl oxidase 1 isoform a [Macaca mulatta]	AFH28885.1 (+2)		82 kDa	0	0	0	0	0	0	0	0	0	0	0	0	0	0	0	0	0	0	0	0	8	0	4	5.65685
286	TRUE	Empty	Hepatocyte-derived fibrinogen-related protein 1 [Macaca mulatta]	EHH28308.1 (+1)		36 kDa	0	0	0	0	0	0	0	0	0	0	0	0	0	0	0	0	0	0	0	0	0	4	2	2.82843
287	TRUE	Empty	Cluster of alpha-actinin-1 isoform a, partial [Macaca mulatta] (AFE68656.1)	AFE68656.1 [6]		91 kDa	2	0	1	1.41421	0	0	0	0	0	0	0	0	0	0	0	0	0	0	0	0	5	0	2.5	3.53553
287.1	TRUE	Empty	alpha-actinin-1 isoform a, partial [Macaca mulatta]	AFE68656.1 (+5)		91 kDa	2	0	1	1.41421	0	0	0	0	0	0	0	0	0	0	0	0	0	0	0	0	5	0	2.5	3.53553
288	TRUE	Empty	clathrin heavy chain 1 [Macaca mulatta]	AFE76626.1 (+3)		147 kDa	0	0	0	0	0	0	0	0	0	0	0	0	0	0	0	0	0	0	0	0	7	2	4.5	3.53553
289	TRUE	Empty	Cluster of actin-related protein 3B isoform 1 [Macaca mulatta] (AFH29197.1)	AFH29197.1		48 kDa	0	0	0	0	0	0	0	0	0	0	0	0	0	0	0	0	0	0	0	0	4	0	2	2.82843
289.1	TRUE	Empty	PREDICTED: actin-related protein 3 [Macaca mulatta]	XP_014965432.1		47 kDa	0	0	0	0	0	0	0	0	0	0	0	0	0	0	0	0	0	0	0	0	4	0	2	2.82843
290	TRUE	Empty	low-density lipoprotein receptor isoform 3 precursor, partial [Macaca mulatta]	AFE73357.1 (+4)		37 kDa	0	0	0	0	0	0	0	0	0	0	0	0	0	0	0	0	0	2	1	1.41421	0	5	2.5	3.53553
291	TRUE	Empty	ras-related protein Rab-5C [Macaca mulatta]	NP_001253100.1		23 kDa	0	0	0	0	0	0	0	0	0	0	0	0	0	0	0	0	0	0	0	0	7	3	5	2.82843
292	TRUE	Empty	ADP-ribosyl cyclase/cyclic ADP-ribose hydrolase 1 [Macaca mulatta]	NP_001248702.1		34 kDa	0	0	0	0	0	0	0	0	0	0	0	0	0	0	0	0	0	0	0	0	5	0	2.5	3.53553
293	TRUE	Empty	cullin-associated NEDD8-dissociated protein 1 [Macaca mulatta]	NP_001248621.1		136 kDa	0	0	0	0	0	0	0	0	0	0	0	0	0	0	0	0	0	0	0	0	6	0	3	4.24264
294	TRUE	Empty	Cluster of L-lactate dehydrogenase A chain [Macaca mulatta] (NP_001244664.1)	NP_001244664.1 [2]		40 kDa	0	0	0	0	0	0	0	0	0	0	0	0	0	0	0	0	0	0	0	0	3	2	2.5	0.707107
294.1	TRUE	Empty	L-lactate dehydrogenase A chain [Macaca mulatta]	NP_001244664.1 (+1)		40 kDa	0	0	0	0	0	0	0	0	0	0	0	0	0	0	0	0	0	0	0	0	3	2	2.5	0.707107
295	TRUE	Empty	actin-related protein 2/3 complex subunit 1B [Macaca mulatta]	AFH30667.1 (+1)		41 kDa	0	0	0	0	0	0	0	0	0	0	0	0	0	0	0	0	0	0	0	0	4	0	2	2.82843
296	TRUE	Empty	PREDICTED: EH domain-containing protein 1 isoform X1 [Macaca mulatta]	XP_014969249.1		62 kDa	0	0	0	0	0	0	0	0	0	0	0	0	0	0	0	0	0	0	0	0	5	2	3.5	2.12132
297	TRUE	Empty	fatty acid synthase [Macaca mulatta]	AFE77136.1 (+3)		273 kDa	0	0	0	0	0	0	0	0	0	0	0	0	0	0	0	0	0	0	0	0	4	4	4	0
298	TRUE	Empty	immunoglobulin light chain variable region, partial [Macaca mulatta]	ARO71100.1		12 kDa	0	15	7.5	10.6066	0	8	4	5.65685	0	14	7	9.89949	0	0	0	0	0	0	0	0	0	0	0	0
299	TRUE	Empty	Cluster of immunoglobulin kappa chain variable region, partial [Macaca mulatta] (ARW79875.1)	ARW79875.1 [3]		10 kDa	0	0	0	0	0	0	0	0	0	0	0	0	0	0	0	0	0	6	3	4.24264	0	8	4	5.65685
299.1	TRUE	Empty	immunoglobulin kappa chain variable region, partial [Macaca mulatta]	ARW79875.1		10 kDa	0	0	0	0	0	0	0	0	0	0	0	0	0	0	0	0	0	0	0	0	0	8	4	5.65685
299.2	TRUE	Empty	immunglobulin light chain variable region, partial [Macaca mulatta]	AKP06492.1 (+1)		11 kDa	0	0	0	0	0	0	0	0	0	0	0	0	0	0	0	0	0	6	3	4.24264	0	0	0	0
300	TRUE	Empty	monocyte differentiation antigen CD14 precursor [Macaca mulatta]	AFH30092.1 (+2)		40 kDa	0	0	0	0	0	0	0	0	0	0	0	0	0	0	0	0	0	0	0	0	4	2	3	1.41421
301	TRUE	Empty	PREDICTED: spectrin beta chain, erythrocytic isoform X1 [Macaca mulatta]	XP_014999378.1 (+2)		268 kDa	0	0	0	0	0	0	0	0	0	0	0	0	0	0	0	0	0	0	0	0	5	0	2.5	3.53553
302	TRUE	Empty	immunoglobulin heavy chain variable region, partial [Macaca mulatta]	ATV91291.1		9 kDa	0	7	3.5	4.94975	0	0	0	0	0	10	5	7.07107	0	0	0	0	0	7	3.5	4.94975	0	0	0	0
303	TRUE	Empty	immunoglobulin G light chain variable region, partial [Macaca mulatta]	AMS24845.1		12 kDa	4	5	4.5	0.707107	0	3	1.5	2.12132	0	3	1.5	2.12132	0	4	2	2.82843	2	0	1	1.41421	0	0	0	0
304	TRUE	Empty	Lipoprotein lipase [Macaca mulatta]	EHH28317.1 (+1)		49 kDa	0	0	0	0	0	0	0	0	0	0	0	0	0	0	0	0	0	0	0	0	5	0	2.5	3.53553
305	TRUE	Empty	hypothetical protein EGK_05376 [Macaca mulatta]	EHH22160.1 (+1)		58 kDa	0	0	0	0	0	0	0	0	0	0	0	0	0	0	0	0	0	0	0	0	4	0	2	2.82843
306	TRUE	Empty	PREDICTED: coagulation factor XI isoform X1 [Macaca mulatta]	XP_014995138.1 (+1)		70 kDa	0	0	0	0	0	0	0	0	0	0	0	0	0	0	0	0	0	0	0	0	0	4	2	2.82843
307	TRUE	Empty	Cytokeratin-24 [Macaca mulatta]	EHH24921.1 (+1)		55 kDa	0	0	0	0	5	0	2.5	3.53553	0	0	0	0	0	0	0	0	0	0	0	0	0	0	0	0
308	TRUE	Empty	pleckstrin [Macaca mulatta]	AFH29190.1 (+1)		40 kDa	0	0	0	0	0	0	0	0	0	4	2	2.82843	0	0	0	0	0	0	0	0	0	0	0	0
309	TRUE	Empty	immunoglobulin G light chain variable region, partial [Macaca mulatta]	AMS25319.1		12 kDa	0	0	0	0	4	0	2	2.82843	4	0	2	2.82843	4	0	2	2.82843	4	0	2	2.82843	0	0	0	0
310	TRUE	Empty	immunoglobulin G light chain variable region, partial [Macaca mulatta]	AMS25466.1 (+1)		12 kDa	2	0	1	1.41421	2	0	1	1.41421	4	0	2	2.82843	0	0	0	0	0	0	0	0	0	0	0	0
311	TRUE	Empty	UDP-GlcNAc:betaGal beta-1,3-N-acetylglucosaminyltransferase 7 [Macaca mulatta]	AFE67015.1 (+2)		46 kDa	0	0	0	0	0	0	0	0	0	0	0	0	0	0	0	0	0	0	0	0	5	0	2.5	3.53553
312	TRUE	Empty	endoplasmin precursor [Macaca mulatta]	AFE79921.1 (+7)		93 kDa	0	0	0	0	0	0	0	0	0	0	0	0	0	0	0	0	0	0	0	0	8	0	4	5.65685
313	TRUE	Empty	40S ribosomal protein SA [Macaca mulatta]	NP_001182409.1 (+2)		33 kDa	0	0	0	0	0	0	0	0	0	0	0	0	0	0	0	0	0	0	0	0	4	0	2	2.82843
314	TRUE	Empty	Rho-related GTP-binding protein RhoG [Macaca mulatta]	EHH23200.1 (+1)		21 kDa	0	0	0	0	0	0	0	0	0	0	0	0	0	0	0	0	0	0	0	0	6	0	3	4.24264
315	TRUE	Empty	immunoglobulin G heavy chain variable region, partial [Macaca mulatta]	AMS24982.1		13 kDa	2	3	2.5	0.707107	0	0	0	0	0	0	0	0	0	4	2	2.82843	0	0	0	0	0	0	0	0
316	TRUE	Empty	immunoglobulin heavy chain variable region, partial [Macaca mulatta]	AIN43915.1		13 kDa	0	4	2	2.82843	0	0	0	0	0	0	0	0	0	9	4.5	6.36396	0	6	3	4.24264	0	0	0	0
317	TRUE	Empty	immunoglobulin heavy chain variable region, partial [Macaca mulatta]	AHN94843.1 (+1)		14 kDa	0	0	0	0	6	0	3	4.24264	6	0	3	4.24264	0	0	0	0	0	0	0	0	0	0	0	0
318	TRUE	Empty	6-phosphogluconate dehydrogenase, decarboxylating [Macaca mulatta]	AFI34674.1 (+2)		53 kDa	0	0	0	0	0	0	0	0	0	0	0	0	0	0	0	0	0	0	0	0	4	0	2	2.82843
319	TRUE	Empty	PREDICTED: protein S100-A7 [Macaca mulatta]	XP_001102452.2 (+1)		12 kDa	0	0	0	0	4	0	2	2.82843	0	0	0	0	0	0	0	0	0	0	0	0	0	0	0	0
320	TRUE	Empty	immunoglobulin heavy chain variable region, partial [Macaca mulatta]	AKE98167.1		14 kDa	7	0	3.5	4.94975	5	0	2.5	3.53553	4	0	2	2.82843	0	0	0	0	0	0	0	0	0	0	0	0
321	TRUE	Empty	immunoglobulin heavy chain variable region, partial [Macaca mulatta]	AKC54330.1		11 kDa	0	0	0	0	0	0	0	0	0	8	4	5.65685	9	8	8.5	0.707107	0	0	0	0	0	0	0	0
322	TRUE	Empty	immunoglobulin heavy chain variable region, partial [Macaca mulatta]	AAO43419.1		11 kDa	0	0	0	0	0	0	0	0	0	5	2.5	3.53553	0	0	0	0	0	0	0	0	0	0	0	0
323	TRUE	Empty	anti-SIV env immunoglobulin ITS03 heavy chain variable region, partial [Macaca mulatta]	AMZ03999.1		13 kDa	0	0	0	0	0	0	0	0	0	0	0	0	7	0	3.5	4.94975	0	0	0	0	0	0	0	0
END OF FILE

## Sheet: UniProt - Macaca Mulatta
Andrea_20190325_UniProt_Macaca_Mulatta_20190403_0404_0405_ExoNHP_SCAFF4, Samples report created on 06/16/2019
Experiment: Andrea_20190325_UniProt_Macaca_Mulatta_20190403_0404_0405_ExoNHP_SCAFF4
	Peak List Generator: unknown
		Version: unknown
		Charge States Calculated: unknown
		Deisotoped: unknown
		Textual Annotation: unknown
	Database Set: 1 Database
		Database Name: UniProt_Macaca_Mulatta
			Version: unknown
			Taxonomy: All Entries
			Number of Proteins: 0
		Explain Database w/ < 1000 entries:
		Does database contain common contaminants?: unknown
	Search Engine Set: 1 Search Engine
		Search Engine: Mascot
			Version: Mascot in Proteome Discoverer 2.3.0.523
			Samples: All Samples
			Fragment Tolerance: 0.020 Da (Monoisotopic)
			Parent Tolerance: 10.0 PPM (Monoisotopic)
			Fixed Modifications: +57 on C (Carbamidomethyl)
			Variable Modifications: +16 on M (Oxidation)
			Database: UniProt_Macaca_Mulatta (unknown version, 0 entries)
			Digestion Enzyme: Trypsin
			Max Missed Cleavages: 1
			Probability Model:
				QE_20190403_OLI_01 A Day 5: Peptide Prophet with Delta Mass Correction [+2 and below,+3,+4 and above]
				QE_20190403_OLI_02 A Day 4: Peptide Prophet with Delta Mass Correction [+2 and below,+3,+4 and above]
				QE_20190403_OLI_03 A Day 3: Peptide Prophet with Delta Mass Correction [+2 and below,+3,+4 and above]
				QE_20190403_OLI_04 A Day 0: Peptide Prophet with Delta Mass Correction [+2 and below,+3,+4 and above]
				QE_20190404_OLI_01 A Day 7: Peptide Prophet with Delta Mass Correction [+2 and below,+3,+4 and above]
				QE_20190404_OLI_02 A Day 6: Peptide Prophet with Delta Mass Correction [+2 and below,+3,+4 and above]
				QE_20190404_OLI_03 B Day 3: Peptide Prophet with Delta Mass Correction [+2 and below,+3,+4 and above]
				QE_20190404_OLI_04 B Day 0: Peptide Prophet with Delta Mass Correction [+2 and below,+3,+4 and above]
				QE_20190405_OLI_01 B Day 4: Peptide Prophet with Delta Mass Correction [+2 and below,+3,+4 and above]
				QE_20190405_OLI_02 B Day 5: Peptide Prophet with Delta Mass Correction [+2 and below,+3,+4 and above]
				QE_20190405_OLI_03 B Day 6: Peptide Prophet with Delta Mass Correction [+2 and below,+3,+4 and above]
				QE_20190405_OLI_04_2 B Day 7: Peptide Prophet with Delta Mass Correction [+2 and below,+3,+4 and above]
	Scaffold: Version: Scaffold_4.8.9
		Modification Metadata Set: 2334 modifications
			Source: D:\Program Files\Scaffold 4\parameters\unimod.xml
			Comment:
		Protein Grouping Strategy: Experiment-wide grouping with protein cluster analysis
		Peptide Thresholds: 95.0% minimum
		Protein Thresholds: 95.0% minimum and 2 peptides minimum
		Peptide FDR: 0.0% (Decoy)
		Protein FDR: 0.0% (Decoy)
		GO Annotation Source(s):
		Alternate ID Source(s): FASTA:UniProt/Swiss-Prot (UniProtKB)
									Total Spectrum Count	Total Spectrum Count			Total Spectrum Count	Total Spectrum Count			Total Spectrum Count	Total Spectrum Count			Total Spectrum Count	Total Spectrum Count			Total Spectrum Count	Total Spectrum Count			Total Spectrum Count	Total Spectrum Count
Andrea_20190325_UniProt_Macaca_Mulatta_20190403_0404_0405_ExoNHP_SCAFF4									Day 0				Day 3				Day 4				Day 5				Day 6				Day 7
#	Visible?	Starred?	Identified Proteins (417/462)	Accession Number	Alternate ID	Molecular Weight	ANOVA Test (p-value): *(p < 0.00996)	Quantitative Profile	NHP 2401 D0	NHP 2441 D0	D0 AVERAGE	D0 SD	NHP 2401 D3	NHP 2441 D3	D3 AVERAGE	D3 SD	NHP 2401 D4	NHP 2441 D4	D4 AVERAGE	D4 SD	NHP 2401 D5	NHP 2441 D5	D5 AVERAGE	D5 SD	NHP 2401 D6	NHP 2441 D6	D6 AVERAGE	D6 SD	NHP 2401 D7	NHP 2441 D7	D7 AVERAGE	D7 SD
1	TRUE	Empty	Cluster of Apolipoprotein B OS=Macaca mulatta OX=9544 GN=APOB PE=4 SV=1 (A0A1D5QKX6_MACMU)	A0A1D5QKX6_MACMU [2]	APOB	515 kDa	0.47	[]	1837	2698	2267.5	608.819	1604	2155	1879.5	389.616	1669	2446	2057.5	549.422	1038	1662	1350	441.235	1289	2724	2006.5	1014.7	2124	2200	2162	53.7401
1.1	TRUE	Empty	Apolipoprotein B OS=Macaca mulatta OX=9544 GN=APOB PE=4 SV=1	A0A1D5QKX6_MACMU	APOB	515 kDa	0.46	[]	1775	2593	2184	578.413	1555	2077	1816	369.11	1614	2353	1983.5	522.552	998	1604	1301	428.507	1243	2635	1939	984.293	2056	2119	2087.5	44.5477
1.2	TRUE	Empty	Uncharacterized protein OS=Macaca mulatta OX=9544 GN=EGK_05097 PE=4 SV=1	G7N9H7_MACMU	EGK_05097	513 kDa	0.48	[]	1748	2568	2158	579.828	1523	2055	1789	376.181	1584	2339	1961.5	533.866	986	1585	1285.5	423.557	1213	2600	1906.5	980.757	2007	2105	2056	69.2965
2	TRUE	Empty	Cluster of Alpha-2-macroglobulin OS=Macaca mulatta OX=9544 GN=A2M PE=2 SV=1 (H9EXK4_MACMU)	H9EXK4_MACMU [2]	A2M	164 kDa	0.006	Day 0 high, Day 3 high, Day 4 high, Day 5 high, Day 6 low, Day 7 low	2184	2182	2183	1.41421	2051	2464	2257.5	292.035	2281	2351	2316	49.4975	2183	2061	2122	86.267	2237	1920	2078.5	224.153	1521	1541	1531	14.1421
2.1	TRUE	Empty	Alpha-2-macroglobulin OS=Macaca mulatta OX=9544 GN=A2M PE=2 SV=1	H9EXK4_MACMU	A2M	164 kDa	0.0066	Day 0 high, Day 3 high, Day 4 high, Day 5 high, Day 6 low, Day 7 low	2142	2137	2139.5	3.53553	2005	2426	2215.5	297.692	2216	2277	2246.5	43.1335	2120	2000	2060	84.8528	2185	1866	2025.5	225.567	1486	1503	1494.5	12.0208
2.2	TRUE	Empty	Alpha-2-macroglobulin OS=Macaca mulatta OX=9544 GN=EGK_03339 PE=4 SV=1	G7N5X8_MACMU	EGK_03339	164 kDa	0.0061	Day 0 high, Day 3 high, Day 4 high, Day 5 high, Day 6 low, Day 7 low	2095	2104	2099.5	6.36396	1955	2388	2171.5	306.177	2182	2227	2204.5	31.8198	2090	1961	2025.5	91.2168	2129	1832	1980.5	210.011	1444	1460	1452	11.3137
3	TRUE	Empty	Complement C3 OS=Macaca mulatta OX=9544 GN=C3 PE=2 SV=1	H9EXI6_MACMU	C3	187 kDa	0.16	[]	942	727	834.5	152.028	1154	910	1032	172.534	1408	1113	1260.5	208.597	1726	1311	1518.5	293.449	1249	1313	1281	45.2548	1102	983	1042.5	84.1457
4	TRUE	Empty	Cluster of Immunoglobulin heavy constant mu OS=Macaca mulatta OX=9544 GN=IGHM PE=4 SV=1 (A0A1D5R6M8_MACMU)	A0A1D5R6M8_MACMU [3]	IGHM	61 kDa	0.038	[]	809	719	764	63.6396	749	942	845.5	136.472	965	1035	1000	49.4975	823	792	807.5	21.9203	975	865	920	77.7817	657	589	623	48.0833
4.1	TRUE	Empty	Uncharacterized protein OS=Macaca mulatta OX=9544 GN=EGK_18625 PE=4 SV=1	G7MWV9_MACMU	EGK_18625	66 kDa	0.037	[]	809	719	764	63.6396	749	942	845.5	136.472	965	1035	1000	49.4975	823	792	807.5	21.9203	975	865	920	77.7817	656	589	622.5	47.3762
4.2	TRUE	Empty	Immunoglobulin heavy constant mu OS=Macaca mulatta OX=9544 GN=IGHM PE=4 SV=1	A0A1D5R6M8_MACMU (+1)	IGHM	61 kDa	0.038	[]	803	714	758.5	62.9325	746	942	844	138.593	961	1033	997	50.9117	820	789	804.5	21.9203	968	861	914.5	75.6604	652	586	619	46.669
5	TRUE	Empty	Cluster of Complement C4-B preproprotein OS=Macaca mulatta OX=9544 GN=C4B PE=2 SV=1 (H9YW54_MACMU)	H9YW54_MACMU [3]	C4B	193 kDa	0.092	[]	816	844	830	19.799	678	585	631.5	65.7609	889	760	824.5	91.2168	938	743	840.5	137.886	825	940	882.5	81.3173	812	759	785.5	37.4767
5.1	TRUE	Empty	Uncharacterized protein OS=Macaca mulatta OX=9544 GN=LOC721200 PE=4 SV=1	A0A1D5Q2R8_MACMU	LOC721200	192 kDa	0.13	[]	776	794	785	12.7279	642	547	594.5	67.1751	852	720	786	93.3381	904	697	800.5	146.371	792	892	842	70.7107	779	715	747	45.2548
5.2	TRUE	Empty	Complement C4-B preproprotein OS=Macaca mulatta OX=9544 GN=C4B PE=2 SV=1	H9YW54_MACMU	C4B	193 kDa	0.13	[]	786	801	793.5	10.6066	656	556	606	70.7107	855	725	790	91.9239	902	703	802.5	140.714	785	898	841.5	79.9031	775	723	749	36.7696
5.3	TRUE	Empty	Uncharacterized protein (Fragment) OS=Macaca mulatta OX=9544 GN=EGK_14743 PE=4 SV=1	G7MRL9_MACMU	EGK_14743	145 kDa	0.14	[]	635	644	639.5	6.36396	540	473	506.5	47.3762	706	597	651.5	77.0746	734	574	654	113.137	649	709	679	42.4264	641	581	611	42.4264
6	TRUE	Empty	Uncharacterized protein OS=Macaca mulatta OX=9544 GN=EGK_15803 PE=4 SV=1	G7MT40_MACMU	EGK_15803	69 kDa	0.0024	Day 0 low, Day 3 high, Day 4 high, Day 5 high, Day 6 high, Day 7 low	311	286	298.5	17.6777	770	1018	894	175.362	960	839	899.5	85.5599	1071	905	988	117.38	848	773	810.5	53.033	645	623	634	15.5563
7	TRUE	Empty	Complement component 4 binding protein alpha OS=Macaca mulatta OX=9544 GN=C4BPA PE=4 SV=2	F6RNZ2_MACMU (+1)	C4BPA	67 kDa	0.21	[]	740	678	709	43.8406	553	654	603.5	71.4178	665	679	672	9.89949	462	647	554.5	130.815	514	697	605.5	129.401	476	667	571.5	135.057
8	TRUE	Empty	Cluster of Fibronectin 1 OS=Macaca mulatta OX=9544 GN=FN1 PE=4 SV=2 (F7FHW4_MACMU)	F7FHW4_MACMU [2]	FN1	250 kDa	0.084	[]	568	684	626	82.0244	564	679	621.5	81.3173	646	670	658	16.9706	461	492	476.5	21.9203	399	570	484.5	120.915	443	635	539	135.765
8.1	TRUE	Empty	Fibronectin 1 OS=Macaca mulatta OX=9544 GN=FN1 PE=4 SV=2	F7FHW4_MACMU	FN1	250 kDa	0.086	[]	568	684	626	82.0244	563	678	620.5	81.3173	645	669	657	16.9706	461	492	476.5	21.9203	398	570	484	121.622	442	634	538	135.765
8.2	TRUE	Empty	Fibronectin isoform 6 preproprotein OS=Macaca mulatta OX=9544 GN=FN1 PE=2 SV=1	H9ERU9_MACMU	FN1	240 kDa	0.091	[]	556	662	609	74.9533	551	658	604.5	75.6604	632	656	644	16.9706	451	484	467.5	23.3345	391	561	476	120.208	429	621	525	135.765
9	TRUE	Empty	Cluster of von Willebrand factor OS=Macaca mulatta OX=9544 GN=VWF PE=2 SV=1 (F5XVB6_MACMU)	F5XVB6_MACMU [3]	VWF	309 kDa	0.1	[]	553	644	598.5	64.3467	231	334	282.5	72.832	353	470	411.5	82.7315	312	440	376	90.5097	419	866	642.5	316.077	664	838	751	123.037
9.1	TRUE	Empty	von Willebrand factor OS=Macaca mulatta OX=9544 GN=VWF PE=2 SV=1	F5XVB6_MACMU (+1)	VWF	309 kDa	0.11	[]	537	629	583	65.0538	223	327	275	73.5391	342	462	402	84.8528	302	431	366.5	91.2168	409	847	628	309.713	644	824	734	127.279
9.2	TRUE	Empty	von Willebrand factor preproprotein (Fragment) OS=Macaca mulatta OX=9544 GN=VWF PE=2 SV=1	H9FFZ1_MACMU	VWF	43 kDa	0.12	[]	150	175	162.5	17.6777	68	94	81	18.3848	103	144	123.5	28.9914	87	125	106	26.8701	116	263	189.5	103.945	220	227	223.5	4.94975
10	TRUE	Empty	Cluster of Uncharacterized protein OS=Macaca mulatta OX=9544 PE=4 SV=2 (H9H2Z1_MACMU)	H9H2Z1_MACMU [9]		13 kDa	0.17	[]	441	330	385.5	78.4889	515	594	554.5	55.8614	542	406	474	96.1665	571	442	506.5	91.2168	481	372	426.5	77.0746	431	319	375	79.196
10.1	TRUE	Empty	Uncharacterized protein OS=Macaca mulatta OX=9544 PE=4 SV=2	F7DKI0_MACMU (+1)		23 kDa	0.28	[]	216	140	178	53.7401	224	246	235	15.5563	229	165	197	45.2548	244	177	210.5	47.3762	202	137	169.5	45.9619	179	117	148	43.8406
10.2	TRUE	Empty	Uncharacterized protein OS=Macaca mulatta OX=9544 PE=4 SV=2	F6W0E5_MACMU		19 kDa	0.12	[]	280	200	240	56.5685	325	418	371.5	65.7609	339	280	309.5	41.7193	353	300	326.5	37.4767	310	255	282.5	38.8909	282	212	247	49.4975
10.3	TRUE	Empty	Uncharacterized protein OS=Macaca mulatta OX=9544 PE=4 SV=2	H9H2Z1_MACMU		13 kDa	0.88	[]	88	31	59.5	40.3051	68	0	34	48.0833	84	47	65.5	26.163	87	46	66.5	28.9914	61	42	51.5	13.435	57	24	40.5	23.3345
10.4	TRUE	Empty	Uncharacterized protein OS=Macaca mulatta OX=9544 PE=4 SV=2	F7GMK4_MACMU		14 kDa	0.26	[]	162	101	131.5	43.1335	186	208	197	15.5563	202	139	170.5	44.5477	205	151	178	38.1838	171	122	146.5	34.6482	144	100	122	31.1127
10.5	TRUE	Empty	Anti-quaternary epitope monoclonal antibody light chain (Fragment) OS=Macaca mulatta OX=9544 PE=2 SV=1	F1D888_MACMU		15 kDa	0.47	[]	139	143	141	2.82843	138	0	69	97.5807	152	141	146.5	7.77817	178	159	168.5	13.435	136	128	132	5.65685	130	141	135.5	7.77817
10.6	TRUE	Empty	Anti-quaternary epitope monoclonal antibody light chain (Fragment) OS=Macaca mulatta OX=9544 PE=2 SV=1	F1D892_MACMU		15 kDa	0.19	[]	113	119	116	4.24264	122	124	123	1.41421	0	125	62.5	88.3883	0	127	63.5	89.8026	124	114	119	7.07107	0	0	0	0
10.7	TRUE	Empty	Anti-quaternary epitope monoclonal antibody light chain (Fragment) OS=Macaca mulatta OX=9544 PE=2 SV=1	F1D893_MACMU		15 kDa	0.63	[]	114	0	57	80.6102	123	123	123	0	117	0	58.5	82.7315	128	0	64	90.5097	124	0	62	87.6812	0	0	0	0
10.8	TRUE	Empty	Uncharacterized protein OS=Macaca mulatta OX=9544 GN=EGK_02860 PE=4 SV=1	G7N3E4_MACMU	EGK_02860	25 kDa	0.53	[]	0	0	0	0	131	0	65.5	92.631	140	0	70	98.9949	137	95	116	29.6985	111	0	55.5	78.4889	0	0	0	0
11	TRUE	Empty	Cluster of Histidine rich glycoprotein OS=Macaca mulatta OX=9544 GN=HRG PE=4 SV=2 (F6ZZL9_MACMU)	F6ZZL9_MACMU [2]	HRG	59 kDa	0.019	[]	311	344	327.5	23.3345	321	290	305.5	21.9203	283	329	306	32.5269	276	305	290.5	20.5061	272	310	291	26.8701	406	429	417.5	16.2635
11.1	TRUE	Empty	Uncharacterized protein OS=Macaca mulatta OX=9544 GN=EGK_11809 PE=4 SV=1	G7MJ28_MACMU	EGK_11809	59 kDa	0.021	[]	311	306	308.5	3.53553	320	255	287.5	45.9619	283	289	286	4.24264	276	259	267.5	12.0208	272	270	271	1.41421	394	368	381	18.3848
11.2	TRUE	Empty	Histidine rich glycoprotein OS=Macaca mulatta OX=9544 GN=HRG PE=4 SV=2	F6ZZL9_MACMU	HRG	59 kDa	0.22	[]	249	307	278	41.0122	264	256	260	5.65685	236	298	267	43.8406	231	276	253.5	31.8198	213	285	249	50.9117	319	378	348.5	41.7193
12	TRUE	Empty	Cluster of Complement factor H-like protein OS=Macaca mulatta OX=9544 GN=CFH-L PE=2 SV=1 (S4UE99_MACMU)	S4UE99_MACMU [3]	CFH-L	51 kDa	0.16	[]	240	202	221	26.8701	296	302	299	4.24264	382	270	326	79.196	406	387	396.5	13.435	309	328	318.5	13.435	318	387	352.5	48.7904
12.1	TRUE	Empty	Uncharacterized protein OS=Macaca mulatta OX=9544 GN=CFH PE=4 SV=2	H9H3P6_MACMU	CFH	111 kDa	0.23	[]	160	134	147	18.3848	205	214	209.5	6.36396	254	180	217	52.3259	258	262	260	2.82843	205	221	213	11.3137	206	268	237	43.8406
12.2	TRUE	Empty	Uncharacterized protein (Fragment) OS=Macaca mulatta OX=9544 GN=EGK_01830 PE=4 SV=1	G7MF07_MACMU	EGK_01830	132 kDa	0.15	[]	190	167	178.5	16.2635	240	247	243.5	4.94975	307	213	260	66.468	322	295	308.5	19.0919	244	252	248	5.65685	258	287	272.5	20.5061
12.3	TRUE	Empty	Complement factor H-like protein OS=Macaca mulatta OX=9544 GN=CFH-L PE=2 SV=1	S4UE99_MACMU	CFH-L	51 kDa	0.21	[]	119	97	108	15.5563	140	134	137	4.24264	192	129	160.5	44.5477	204	181	192.5	16.2635	150	160	155	7.07107	157	178	167.5	14.8492
13	TRUE	Empty	Alpha-1-antitrypsin OS=Macaca mulatta OX=9544 GN=SERPINA1 PE=2 SV=1	F6SEN6_MACMU	SERPINA1	47 kDa	0.088	[]	106	159	132.5	37.4767	244	171	207.5	51.6188	280	229	254.5	36.0624	342	286	314	39.598	378	277	327.5	71.4178	362	289	325.5	51.6188
14	TRUE	Empty	PZP, alpha-2-macroglobulin like OS=Macaca mulatta OX=9544 GN=PZP PE=4 SV=1	A0A1D5QF45_MACMU	PZP	164 kDa	0.038	[]	401	483	442	57.9828	395	477	436	57.9828	495	409	452	60.8112	455	390	422.5	45.9619	417	377	397	28.2843	331	342	336.5	7.77817
15	TRUE	Empty	Cluster of Haptoglobin (Fragment) OS=Macaca mulatta OX=9544 GN=EGK_12958 PE=3 SV=1 (G7NQN5_MACMU)	G7NQN5_MACMU [2]	EGK_12958	38 kDa	0.032	[]	64	50	57	9.89949	193	131	162	43.8406	278	173	225.5	74.2462	383	400	391.5	12.0208	524	283	403.5	170.413	393	349	371	31.1127
15.1	TRUE	Empty	Uncharacterized protein OS=Macaca mulatta OX=9544 GN=HP PE=3 SV=2	F6Z0R5_MACMU	HP	40 kDa	0.024	[]	64	50	57	9.89949	188	131	159.5	40.3051	269	173	221	67.8823	367	400	383.5	23.3345	501	283	392	154.149	374	349	361.5	17.6777
15.2	TRUE	Empty	Haptoglobin (Fragment) OS=Macaca mulatta OX=9544 GN=EGK_12958 PE=3 SV=1	G7NQN5_MACMU	EGK_12958	38 kDa	0.036	[]	61	46	53.5	10.6066	186	124	155	43.8406	262	162	212	70.7107	365	361	363	2.82843	487	262	374.5	159.099	373	313	343	42.4264
16	TRUE	Empty	Cluster of Transferrin OS=Macaca mulatta OX=9544 GN=TF PE=2 SV=2 (F7DHR8_MACMU)	F7DHR8_MACMU [2]	TF	77 kDa	0.095	[]	132	111	121.5	14.8492	302	206	254	67.8823	359	262	310.5	68.5894	343	313	328	21.2132	317	246	281.5	50.2046	275	195	235	56.5685
16.1	TRUE	Empty	Uncharacterized protein OS=Macaca mulatta OX=9544 GN=EGK_12095 PE=3 SV=1	G7MJR4_MACMU	EGK_12095	77 kDa	0.098	[]	128	107	117.5	14.8492	293	201	247	65.0538	346	247	296.5	70.0036	333	303	318	21.2132	304	235	269.5	48.7904	260	183	221.5	54.4472
16.2	TRUE	Empty	Transferrin OS=Macaca mulatta OX=9544 GN=TF PE=2 SV=2	F7DHR8_MACMU	TF	77 kDa	0.091	[]	117	104	110.5	9.19239	277	187	232	63.6396	329	240	284.5	62.9325	307	281	294	18.3848	278	222	250	39.598	248	178	213	49.4975
17	TRUE	Empty	Alpha-1-antichymotrypsin OS=Macaca mulatta OX=9544 GN=SERPINA3 PE=2 SV=1	F6SL79_MACMU (+1)	SERPINA3	48 kDa	0.0056	Day 0 low, Day 3 low, Day 4 low, Day 5 high, Day 6 high, Day 7 high	54	45	49.5	6.36396	75	71	73	2.82843	148	87	117.5	43.1335	384	248	316	96.1665	546	383	464.5	115.258	636	422	529	151.321
18	TRUE	Empty	Uncharacterized protein OS=Macaca mulatta OX=9544 PE=4 SV=2	F6RL33_MACMU (+3)		42 kDa	0.17	[]	263	252	257.5	7.77817	418	280	349	97.5807	400	400	400	0	489	453	471	25.4558	418	364	391	38.1838	370	305	337.5	45.9619
19	TRUE	Empty	Cluster of Apolipoprotein(a) (Fragment) OS=Macaca mulatta OX=9544 GN=LPA PE=2 SV=1 (APOA_MACMU)	APOA_MACMU [3]	LPA	158 kDa	0.35	[]	292	355	323.5	44.5477	175	287	231	79.196	198	325	261.5	89.8026	128	244	186	82.0244	126	312	219	131.522	151	245	198	66.468
19.1	TRUE	Empty	Apolipoprotein(a) (Fragment) OS=Macaca mulatta OX=9544 GN=LPA PE=2 SV=1	APOA_MACMU	LPA	158 kDa	0.37	[]	278	342	310	45.2548	162	273	217.5	78.4889	183	313	248	91.9239	121	233	177	79.196	118	301	209.5	129.401	141	234	187.5	65.7609
19.2	TRUE	Empty	Apolipoprotein(a) OS=Macaca mulatta OX=9544 GN=LPA PE=3 SV=2	F7FPV8_MACMU	LPA	182 kDa	0.3	[]	280	323	301.5	30.4056	166	261	213.5	67.1751	189	298	243.5	77.0746	123	229	176	74.9533	120	288	204	118.794	146	225	185.5	55.8614
19.3	TRUE	Empty	Uncharacterized protein (Fragment) OS=Macaca mulatta OX=9544 GN=EGK_15486 PE=4 SV=1	G7MR06_MACMU	EGK_15486	89 kDa	0.21	[]	190	189	189.5	0.707107	113	170	141.5	40.3051	125	183	154	41.0122	89	143	116	38.1838	89	179	134	63.6396	102	139	120.5	26.163
20	TRUE	Empty	Cluster of Complement C5 OS=Macaca mulatta OX=9544 GN=C5 PE=4 SV=2 (F7GHV1_MACMU)	F7GHV1_MACMU [2]	C5	189 kDa	0.00023	Day 0 low, Day 3 high, Day 4 high, Day 5 high, Day 6 high, Day 7 high	80	84	82	2.82843	162	165	163.5	2.12132	177	215	196	26.8701	241	229	235	8.48528	242	269	255.5	19.0919	244	235	239.5	6.36396
20.1	TRUE	Empty	Complement C5 OS=Macaca mulatta OX=9544 GN=C5 PE=4 SV=2	F7GHV1_MACMU	C5	189 kDa	0.00023	Day 0 low, Day 3 high, Day 4 high, Day 5 high, Day 6 high, Day 7 high	80	84	82	2.82843	160	165	162.5	3.53553	177	215	196	26.8701	239	227	233	8.48528	242	268	255	18.3848	243	234	238.5	6.36396
20.2	TRUE	Empty	C3 and PZP-like alpha-2-macroglobulin domain-containing protein 4 OS=Macaca mulatta OX=9544 GN=EGK_07369 PE=4 SV=1	G7NG17_MACMU	EGK_07369	164 kDa	< 0.00010	Day 0 low, Day 3 high, Day 4 high, Day 5 high, Day 6 high, Day 7 high	0	0	0	0	129	122	125.5	4.94975	136	162	149	18.3848	176	178	177	1.41421	189	209	199	14.1421	191	185	188	4.24264
21	TRUE	Empty	Cluster of Inter-alpha-trypsin inhibitor heavy chain family member 4 OS=Macaca mulatta OX=9544 GN=ITIH4 PE=4 SV=1 (A0A1D5QYD0_MACMU)	A0A1D5QYD0_MACMU [3]	ITIH4	103 kDa	0.017	[]	173	167	170	4.24264	111	119	115	5.65685	180	168	174	8.48528	174	214	194	28.2843	191	222	206.5	21.9203	212	194	203	12.7279
21.1	TRUE	Empty	Uncharacterized protein OS=Macaca mulatta OX=9544 GN=EGK_11564 PE=4 SV=1	G7ML30_MACMU	EGK_11564	102 kDa	0.027	[]	158	151	154.5	4.94975	104	110	107	4.24264	169	158	163.5	7.77817	155	192	173.5	26.163	174	205	189.5	21.9203	189	177	183	8.48528
21.2	TRUE	Empty	Inter-alpha-trypsin inhibitor heavy chain family member 4 OS=Macaca mulatta OX=9544 GN=ITIH4 PE=4 SV=1	A0A1D5QYD0_MACMU	ITIH4	103 kDa	0.016	[]	170	162	166	5.65685	108	116	112	5.65685	176	163	169.5	9.19239	171	209	190	26.8701	187	216	201.5	20.5061	207	189	198	12.7279
21.3	TRUE	Empty	Inter-alpha-trypsin inhibitor heavy chain family member 4 OS=Macaca mulatta OX=9544 GN=ITIH4 PE=4 SV=2	F7GAG4_MACMU	ITIH4	102 kDa	0.021	[]	170	162	166	5.65685	108	116	112	5.65685	175	163	169	8.48528	165	204	184.5	27.5772	184	209	196.5	17.6777	199	181	190	12.7279
22	TRUE	Empty	Ceruloplasmin OS=Macaca mulatta OX=9544 GN=CP PE=3 SV=2	F7GFB4_MACMU (+1)	CP	125 kDa	0.022	[]	114	128	121	9.89949	163	125	144	26.8701	195	168	181.5	19.0919	233	227	230	4.24264	225	204	214.5	14.8492	165	174	169.5	6.36396
23	TRUE	Empty	Antithrombin III OS=Macaca mulatta OX=9544 PE=2 SV=1	A0N066_MACMU		52 kDa	0.18	[]	106	127	116.5	14.8492	140	185	162.5	31.8198	153	194	173.5	28.9914	154	184	169	21.2132	158	156	157	1.41421	129	118	123.5	7.77817
24	TRUE	Empty	Cluster of Plasminogen OS=Macaca mulatta OX=9544 GN=PLG PE=3 SV=1 (F7CC91_MACMU)	F7CC91_MACMU [2]	PLG	90 kDa	0.0017	Day 0 low, Day 3 high, Day 4 high, Day 5 high, Day 6 high, Day 7 high	47	33	40	9.89949	146	129	137.5	12.0208	166	164	165	1.41421	166	167	166.5	0.707107	145	189	167	31.1127	142	161	151.5	13.435
24.1	TRUE	Empty	Plasminogen OS=Macaca mulatta OX=9544 GN=PLG PE=3 SV=1	F7CC91_MACMU	PLG	90 kDa	0.0015	Day 0 low, Day 3 high, Day 4 high, Day 5 high, Day 6 high, Day 7 high	46	33	39.5	9.19239	143	127	135	11.3137	163	161	162	1.41421	163	163	163	0	143	185	164	29.6985	139	158	148.5	13.435
24.2	TRUE	Empty	Plasminogen OS=Macaca mulatta OX=9544 GN=PLG PE=2 SV=1	PLMN_MACMU	PLG	90 kDa	0.0036	Day 0 low, Day 3 high, Day 4 high, Day 5 high, Day 6 high, Day 7 high	42	0	21	29.6985	125	120	122.5	3.53553	151	147	149	2.82843	148	148	148	0	131	172	151.5	28.9914	129	145	137	11.3137
25	TRUE	Empty	Uncharacterized protein OS=Macaca mulatta OX=9544 PE=4 SV=2	H9H2V9_MACMU		44 kDa	0.42	[]	86	89	87.5	2.12132	99	106	102.5	4.94975	135	104	119.5	21.9203	135	118	126.5	12.0208	146	108	127	26.8701	107	93	100	9.89949
26	TRUE	Empty	Uncharacterized protein OS=Macaca mulatta OX=9544 GN=LOC714514 PE=4 SV=1	A0A1D5QCC0_MACMU	LOC714514	186 kDa	0.18	[]	91	72	81.5	13.435	130	103	116.5	19.0919	141	127	134	9.89949	158	112	135	32.5269	104	92	98	8.48528	100	101	100.5	0.707107
27	TRUE	Empty	Cluster of Complement C1r subcomponent OS=Macaca mulatta OX=9544 GN=C1R PE=2 SV=1 (H9FZ50_MACMU)	H9FZ50_MACMU [2]	C1R	80 kDa	0.0014	Day 0 high, Day 3 low, Day 4 low, Day 5 low, Day 6 high, Day 7 high	118	124	121	4.24264	84	102	93	12.7279	120	105	112.5	10.6066	100	103	101.5	2.12132	121	132	126.5	7.77817	150	142	146	5.65685
27.1	TRUE	Empty	Complement C1r subcomponent OS=Macaca mulatta OX=9544 GN=C1R PE=2 SV=1	H9FZ50_MACMU	C1R	80 kDa	0.0018	Day 0 high, Day 3 low, Day 4 low, Day 5 low, Day 6 high, Day 7 high	118	123	120.5	3.53553	84	102	93	12.7279	120	105	112.5	10.6066	100	103	101.5	2.12132	121	132	126.5	7.77817	146	142	144	2.82843
27.2	TRUE	Empty	Complement C1r subcomponent OS=Macaca mulatta OX=9544 GN=EGK_03305 PE=3 SV=1	G7N5U9_MACMU	EGK_03305	81 kDa	0.59	[]	0	63	31.5	44.5477	0	0	0	0	0	0	0	0	0	0	0	0	0	0	0	0	79	0	39.5	55.8614
28	TRUE	Empty	Cluster of Mannan binding lectin serine peptidase 2 OS=Macaca mulatta OX=9544 GN=MASP2 PE=3 SV=1 (F6SW75_MACMU)	F6SW75_MACMU [2]	MASP2	76 kDa	0.0074	Day 0 high, Day 3 high, Day 4 low, Day 5 low, Day 6 low, Day 7 low	136	153	144.5	12.0208	127	142	134.5	10.6066	146	138	142	5.65685	124	138	131	9.89949	131	115	123	11.3137	112	115	113.5	2.12132
28.1	TRUE	Empty	Mannan binding lectin serine peptidase 2 OS=Macaca mulatta OX=9544 GN=MASP2 PE=3 SV=1	F6SW75_MACMU	MASP2	76 kDa	0.016	[]	132	153	142.5	14.8492	125	142	133.5	12.0208	144	138	141	4.24264	121	138	129.5	12.0208	131	115	123	11.3137	112	115	113.5	2.12132
28.2	TRUE	Empty	Uncharacterized protein (Fragment) OS=Macaca mulatta OX=9544 GN=EGK_00223 PE=3 SV=1	G7MGU6_MACMU	EGK_00223	75 kDa	0.0067	Day 0 high, Day 3 high, Day 4 low, Day 5 low, Day 6 low, Day 7 low	133	148	140.5	10.6066	123	137	130	9.89949	143	133	138	7.07107	121	135	128	9.89949	128	113	120.5	10.6066	110	111	110.5	0.707107
29	TRUE	Empty	Cluster of Galectin-3-binding protein OS=Macaca mulatta OX=9544 GN=LGALS3BP PE=1 SV=1 (H9FUB4_MACMU)	H9FUB4_MACMU [2]	LGALS3BP	65 kDa	0.012	[]	111	131	121	14.1421	71	81	76	7.07107	140	113	126.5	19.0919	87	124	105.5	26.163	185	159	172	18.3848	182	197	189.5	10.6066
29.1	TRUE	Empty	Galectin-3-binding protein OS=Macaca mulatta OX=9544 GN=LGALS3BP PE=1 SV=1	H9FUB4_MACMU	LGALS3BP	65 kDa	0.0094	Day 0 high, Day 3 low, Day 4 low, Day 5 low, Day 6 high, Day 7 high	106	120	113	9.89949	67	72	69.5	3.53553	134	104	119	21.2132	82	112	97	21.2132	176	145	160.5	21.9203	175	180	177.5	3.53553
29.2	TRUE	Empty	Galectin 3 binding protein OS=Macaca mulatta OX=9544 GN=LGALS3BP PE=4 SV=2	F7CNK6_MACMU	LGALS3BP	70 kDa	0.017	[]	97	122	109.5	17.6777	64	76	70	8.48528	129	108	118.5	14.8492	78	114	96	25.4558	165	151	158	9.89949	161	181	171	14.1421
30	TRUE	Empty	Inter-alpha-trypsin inhibitor heavy chain 2 OS=Macaca mulatta OX=9544 GN=ITIH2 PE=4 SV=2	F7A9U6_MACMU (+2)	ITIH2	105 kDa	0.035	[]	65	85	75	14.1421	105	83	94	15.5563	137	132	134.5	3.53553	166	139	152.5	19.0919	105	130	117.5	17.6777	119	129	124	7.07107
31	TRUE	Empty	Cluster of Uncharacterized protein OS=Macaca mulatta OX=9544 PE=4 SV=2 (F7HL06_MACMU)	F7HL06_MACMU [4]		42 kDa	0.28	[]	180	166	173	9.89949	305	196	250.5	77.0746	342	267	304.5	53.033	351	305	328	32.5269	313	247	280	46.669	265	190	227.5	53.033
31.1	TRUE	Empty	Uncharacterized protein OS=Macaca mulatta OX=9544 PE=4 SV=2	F7HL06_MACMU (+2)		42 kDa	0.23	[]	172	157	164.5	10.6066	288	186	237	72.1249	326	260	293	46.669	341	293	317	33.9411	293	237	265	39.598	252	179	215.5	51.6188
31.2	TRUE	Empty	Uncharacterized protein OS=Macaca mulatta OX=9544 PE=4 SV=2	H9H2Q5_MACMU		30 kDa	0.9	[]	43	30	36.5	9.19239	60	41	50.5	13.435	65	39	52	18.3848	61	48	54.5	9.19239	63	40	51.5	16.2635	56	34	45	15.5563
32	TRUE	Empty	Cluster of Mannose-binding protein A (Fragment) OS=Macaca mulatta OX=9544 PE=2 SV=1 (Q28517_MACMU)	Q28517_MACMU [3]		26 kDa	0.32	[]	101	111	106	7.07107	83	82	82.5	0.707107	121	96	108.5	17.6777	114	88	101	18.3848	129	93	111	25.4558	102	63	82.5	27.5772
32.1	TRUE	Empty	Mannose-binding protein A (Fragment) OS=Macaca mulatta OX=9544 PE=2 SV=1	Q28517_MACMU (+1)		26 kDa	0.71	[]	101	94	97.5	4.94975	83	69	76	9.89949	121	82	101.5	27.5772	114	75	94.5	27.5772	129	81	105	33.9411	102	56	79	32.5269
32.2	TRUE	Empty	Uncharacterized protein OS=Macaca mulatta OX=9544 GN=EGK_19693 PE=4 SV=1	G7N228_MACMU	EGK_19693	26 kDa	0.4	[]	91	106	98.5	10.6066	76	77	76.5	0.707107	114	90	102	16.9706	109	83	96	18.3848	123	84	103.5	27.5772	95	61	78	24.0416
33	TRUE	Empty	Thrombospondin 1 OS=Macaca mulatta OX=9544 GN=THBS1 PE=4 SV=2	F6WIY2_MACMU	THBS1	130 kDa	0.00029	Day 0 high, Day 3 high, Day 4 low, Day 5 low, Day 6 low, Day 7 low	256	211	233.5	31.8198	198	187	192.5	7.77817	123	155	139	22.6274	20	51	35.5	21.9203	44	75	59.5	21.9203	25	2	13.5	16.2635
34	TRUE	Empty	Serpin family G member 1 OS=Macaca mulatta OX=9544 GN=SERPING1 PE=3 SV=1	F7F4G6_MACMU (+1)	SERPING1	55 kDa	0.98	[]	96	113	104.5	12.0208	98	101	99.5	2.12132	129	97	113	22.6274	114	116	115	1.41421	142	91	116.5	36.0624	132	111	121.5	14.8492
35	TRUE	Empty	Clusterin OS=Macaca mulatta OX=9544 GN=CLU PE=3 SV=2	F6S885_MACMU	CLU	52 kDa	0.0013	Day 0 low, Day 3 low, Day 4 low, Day 5 low, Day 6 high, Day 7 high	68	68	68	0	106	108	107	1.41421	110	114	112	2.82843	86	115	100.5	20.5061	147	134	140.5	9.19239	195	175	185	14.1421
36	TRUE	Empty	Prothrombin OS=Macaca mulatta OX=9544 GN=F2 PE=2 SV=1	A0N064_MACMU (+1)	F2	71 kDa	0.1	[]	94	109	101.5	10.6066	95	132	113.5	26.163	125	124	124.5	0.707107	116	149	132.5	23.3345	102	107	104.5	3.53553	71	89	80	12.7279
37	TRUE	Empty	Apolipoprotein A-I OS=Macaca mulatta OX=9544 GN=APOA1 PE=3 SV=1	APOA1_MACMU	APOA1	31 kDa	0.038	[]	64	47	55.5	12.0208	109	87	98	15.5563	114	112	113	1.41421	106	113	109.5	4.94975	103	101	102	1.41421	96	82	89	9.89949
38	TRUE	Empty	Cluster of CD5 molecule like OS=Macaca mulatta OX=9544 GN=CD5L PE=4 SV=2 (F7FUB7_MACMU)	F7FUB7_MACMU [2]	CD5L	38 kDa	0.0078	Day 0 high, Day 3 low, Day 4 low, Day 5 low, Day 6 low, Day 7 low	107	86	96.5	14.8492	53	69	61	11.3137	77	70	73.5	4.94975	54	61	57.5	4.94975	64	72	68	5.65685	52	50	51	1.41421
38.1	TRUE	Empty	CD5 molecule like OS=Macaca mulatta OX=9544 GN=CD5L PE=4 SV=2	F7FUB7_MACMU	CD5L	38 kDa	0.0091	Day 0 high, Day 3 low, Day 4 low, Day 5 low, Day 6 low, Day 7 low	104	84	94	14.1421	53	69	61	11.3137	76	70	73	4.24264	52	61	56.5	6.36396	63	72	67.5	6.36396	52	50	51	1.41421
38.2	TRUE	Empty	Uncharacterized protein (Fragment) OS=Macaca mulatta OX=9544 GN=EGK_01448 PE=4 SV=1	G7ME25_MACMU	EGK_01448	38 kDa	0.0016	Day 0 high, Day 3 low, Day 4 low, Day 5 low, Day 6 low, Day 7 low	86	79	82.5	4.94975	51	64	57.5	9.19239	72	66	69	4.24264	53	59	56	4.24264	60	67	63.5	4.94975	50	48	49	1.41421
39	TRUE	Empty	Hemopexin OS=Macaca mulatta OX=9544 GN=HPX PE=3 SV=1	F7C9A4_MACMU (+1)	HPX	52 kDa	0.00058	Day 0 low, Day 3 low, Day 4 low, Day 5 high, Day 6 high, Day 7 high	15	11	13	2.82843	73	38	55.5	24.7487	88	61	74.5	19.0919	134	125	129.5	6.36396	130	134	132	2.82843	158	168	163	7.07107
40	TRUE	Empty	Cluster of Vitamin K-dependent protein S OS=Macaca mulatta OX=9544 GN=PROS1 PE=4 SV=2 (F6WG91_MACMU)	F6WG91_MACMU [3]	PROS1	75 kDa	0.014	[]	148	148	148	0	86	112	99	18.3848	112	99	105.5	9.19239	70	112	91	29.6985	69	85	77	11.3137	51	89	70	26.8701
40.1	TRUE	Empty	Vitamin K-dependent protein S OS=Macaca mulatta OX=9544 GN=PROS1 PE=4 SV=2	F6WG91_MACMU (+1)	PROS1	75 kDa	0.016	[]	148	141	144.5	4.94975	86	111	98.5	17.6777	112	99	105.5	9.19239	70	111	90.5	28.9914	69	85	77	11.3137	51	87	69	25.4558
40.2	TRUE	Empty	Uncharacterized protein OS=Macaca mulatta OX=9544 GN=EGK_11208 PE=4 SV=1	G7MJU4_MACMU	EGK_11208	75 kDa	0.02	[]	133	144	138.5	7.77817	80	108	94	19.799	104	98	101	4.24264	67	109	88	29.6985	65	84	74.5	13.435	50	85	67.5	24.7487
41	TRUE	Empty	Cluster of Complement C1s subcomponent OS=Macaca mulatta OX=9544 GN=C1S PE=2 SV=1 (H9FZ52_MACMU)	H9FZ52_MACMU [2]	C1S	77 kDa	0.034	[]	93	85	89	5.65685	63	65	64	1.41421	99	74	86.5	17.6777	67	89	78	15.5563	95	115	105	14.1421	122	125	123.5	2.12132
41.1	TRUE	Empty	Complement C1s subcomponent OS=Macaca mulatta OX=9544 GN=C1S PE=2 SV=1	H9FZ52_MACMU	C1S	77 kDa	0.029	[]	93	85	89	5.65685	63	64	63.5	0.707107	99	74	86.5	17.6777	67	88	77.5	14.8492	95	113	104	12.7279	120	124	122	2.82843
41.2	TRUE	Empty	Complement C1s subcomponent (Fragment) OS=Macaca mulatta OX=9544 GN=EGK_03304 PE=3 SV=1	G7N5U8_MACMU	EGK_03304	76 kDa	0.019	[]	78	75	76.5	2.12132	57	57	57	0	85	64	74.5	14.8492	58	77	67.5	13.435	83	100	91.5	12.0208	110	112	111	1.41421
42	TRUE	Empty	Complement component C7 (Fragment) OS=Macaca mulatta OX=9544 GN=EGK_16447 PE=4 SV=1	G7MV54_MACMU (+1)	EGK_16447	93 kDa	0.018	[]	26	27	26.5	0.707107	75	67	71	5.65685	80	106	93	18.3848	86	107	96.5	14.8492	76	104	90	19.799	101	116	108.5	10.6066
43	TRUE	Empty	Complement C1q subcomponent subunit B OS=Macaca mulatta OX=9544 GN=C1QB PE=2 SV=1	G7MHG1_MACMU	C1QB	27 kDa	0.0032	Day 0 high, Day 3 low, Day 4 low, Day 5 low, Day 6 low, Day 7 low	147	112	129.5	24.7487	52	53	52.5	0.707107	69	77	73	5.65685	36	47	41.5	7.77817	50	66	58	11.3137	85	83	84	1.41421
44	TRUE	Empty	Inter-alpha-trypsin inhibitor heavy chain 1 OS=Macaca mulatta OX=9544 GN=ITIH1 PE=4 SV=1	A0A1D5Q6N1_MACMU	ITIH1	101 kDa	0.045	[]	41	65	53	16.9706	79	72	75.5	4.94975	83	86	84.5	2.12132	117	84	100.5	23.3345	61	59	60	1.41421	60	47	53.5	9.19239
45	TRUE	Empty	Adiponectin C OS=Macaca mulatta OX=9544 GN=ADIC PE=4 SV=1	A0A3B0INW9_MACMU	ADIC	26 kDa	0.026	[]	113	76	94.5	26.163	50	55	52.5	3.53553	66	49	57.5	12.0208	34	35	34.5	0.707107	45	60	52.5	10.6066	66	62	64	2.82843
46	TRUE	Empty	Fibrinogen alpha chain OS=Macaca mulatta OX=9544 GN=FGA PE=4 SV=1	A0A1D5QWA9_MACMU (+1)	FGA	101 kDa	< 0.00010	Day 0 low, Day 3 low, Day 4 low, Day 5 low, Day 6 low, Day 7 high	9	17	13	5.65685	15	22	18.5	4.94975	26	30	28	2.82843	32	43	37.5	7.77817	85	108	96.5	16.2635	207	189	198	12.7279
47	TRUE	Empty	Cluster of Vitronectin OS=Macaca mulatta OX=9544 GN=VTN PE=4 SV=2 (F6SSW9_MACMU)	F6SSW9_MACMU [2]	VTN	51 kDa	0.0032	Day 0 low, Day 3 low, Day 4 low, Day 5 low, Day 6 low, Day 7 high	42	39	40.5	2.12132	48	56	52	5.65685	63	45	54	12.7279	65	59	62	4.24264	76	64	70	8.48528	108	97	102.5	7.77817
47.1	TRUE	Empty	Vitronectin OS=Macaca mulatta OX=9544 GN=VTN PE=4 SV=2	F6SSW9_MACMU	VTN	51 kDa	0.017	[]	41	39	40	1.41421	48	56	52	5.65685	60	45	52.5	10.6066	62	57	59.5	3.53553	75	56	65.5	13.435	102	86	94	11.3137
47.2	TRUE	Empty	Serum-spreading factor OS=Macaca mulatta OX=9544 GN=EGK_08321 PE=4 SV=1	G7NGJ1_MACMU	EGK_08321	55 kDa	0.0064	Day 0 low, Day 3 low, Day 4 low, Day 5 low, Day 6 low, Day 7 high	36	35	35.5	0.707107	44	49	46.5	3.53553	59	40	49.5	13.435	59	49	54	7.07107	71	58	64.5	9.19239	99	87	93	8.48528
48	TRUE	Empty	Mannan binding lectin serine peptidase 1 OS=Macaca mulatta OX=9544 GN=MASP1 PE=3 SV=1	A0A1D5QPY1_MACMU (+1)	MASP1	82 kDa	0.53	[]	88	70	79	12.7279	69	54	61.5	10.6066	90	47	68.5	30.4056	61	63	62	1.41421	88	43	65.5	31.8198	58	51	54.5	4.94975
49	TRUE	Empty	Complement C6 OS=Macaca mulatta OX=9544 GN=C6 PE=4 SV=1	F7HG52_MACMU (+1)	C6	105 kDa	0.014	[]	22	15	18.5	4.94975	59	56	57.5	2.12132	56	84	70	19.799	70	71	70.5	0.707107	65	88	76.5	16.2635	86	78	82	5.65685
50	TRUE	Empty	Complement C9 OS=Macaca mulatta OX=9544 GN=C9 PE=4 SV=1	F7GRY2_MACMU	C9	63 kDa	0.00066	Day 0 low, Day 3 high, Day 4 high, Day 5 high, Day 6 high, Day 7 high	15	13	14	1.41421	50	50	50	0	43	62	52.5	13.435	63	61	62	1.41421	85	77	81	5.65685	87	83	85	2.82843
51	TRUE	Empty	Fibrinogen beta chain OS=Macaca mulatta OX=9544 GN=FGB PE=4 SV=1	F6UZ87_MACMU (+1)	FGB	56 kDa	0.00074	Day 0 low, Day 3 low, Day 4 low, Day 5 low, Day 6 low, Day 7 high	17	18	17.5	0.707107	0	5	2.5	3.53553	6	13	9.5	4.94975	6	11	8.5	3.53553	79	90	84.5	7.77817	245	157	201	62.2254
52	TRUE	Empty	Complement factor I preproprotein OS=Macaca mulatta OX=9544 GN=CFI PE=2 SV=1	I0FMF7_MACMU (+1)	CFI	65 kDa	0.76	[]	36	73	54.5	26.163	42	25	33.5	12.0208	71	32	51.5	27.5772	60	59	59.5	0.707107	67	45	56	15.5563	49	51	50	1.41421
53	TRUE	Empty	Complement component 4 binding protein beta OS=Macaca mulatta OX=9544 GN=C4BPB PE=4 SV=1	F6XIH5_MACMU	C4BPB	28 kDa	0.39	[]	70	54	62	11.3137	43	46	44.5	2.12132	51	56	53.5	3.53553	40	57	48.5	12.0208	34	55	44.5	14.8492	34	63	48.5	20.5061
54	TRUE	Empty	Insulin like growth factor binding protein acid labile subunit OS=Macaca mulatta OX=9544 GN=IGFALS PE=4 SV=1	A0A1D5RCH0_MACMU (+1)	IGFALS	66 kDa	0.93	[]	48	34	41	9.89949	70	50	60	14.1421	69	46	57.5	16.2635	79	47	63	22.6274	72	36	54	25.4558	76	40	58	25.4558
55	TRUE	Empty	Immunoglobulin kappa constant OS=Macaca mulatta OX=9544 GN=IGKC PE=4 SV=1	A0A1D5QQ04_MACMU	IGKC	11 kDa	0.94	[]	75	44	59.5	21.9203	82	0	41	57.9828	71	23	47	33.9411	64	25	44.5	27.5772	61	26	43.5	24.7487	47	28	37.5	13.435
56	TRUE	Empty	GC, vitamin D binding protein OS=Macaca mulatta OX=9544 GN=GC PE=4 SV=1	F6WR34_MACMU	GC	55 kDa	0.0068	Day 0 low, Day 3 high, Day 4 high, Day 5 high, Day 6 high, Day 7 high	0	0	0	0	41	61	51	14.1421	59	66	62.5	4.94975	59	73	66	9.89949	43	69	56	18.3848	42	52	47	7.07107
57	TRUE	Empty	Complement C1q subcomponent subunit C OS=Macaca mulatta OX=9544 GN=C1QC PE=2 SV=1	F7HEL0_MACMU	C1QC	26 kDa	0.024	[]	94	75	84.5	13.435	50	50	50	0	61	56	58.5	3.53553	36	48	42	8.48528	35	65	50	21.2132	54	55	54.5	0.707107
58	TRUE	Empty	Inter-alpha-trypsin inhibitor heavy chain 3 OS=Macaca mulatta OX=9544 GN=ITIH3 PE=4 SV=1	A0A1D5Q311_MACMU (+2)	ITIH3	99 kDa	0.23	[]	32	26	29	4.24264	51	31	41	14.1421	51	39	45	8.48528	86	59	72.5	19.0919	78	47	62.5	21.9203	103	60	81.5	30.4056
59	TRUE	Empty	Cluster of Immunglobulin light chain variable region (Fragment) OS=Macaca mulatta OX=9544 PE=2 SV=1 (A0A0H4LDP9_MACMU)	A0A0H4LDP9_MACMU [7]		12 kDa	0.078	[]	39	50	44.5	7.77817	39	38	38.5	0.707107	39	48	43.5	6.36396	37	48	42.5	7.77817	36	42	39	4.24264	30	30	30	0
59.1	TRUE	Empty	Immunglobulin light chain variable region (Fragment) OS=Macaca mulatta OX=9544 PE=2 SV=1	A0A0H4LDP9_MACMU		12 kDa	0.71	[]	7	14	10.5	4.94975	13	16	14.5	2.12132	11	17	14	4.24264	13	17	15	2.82843	15	13	14	1.41421	9	13	11	2.82843
59.2	TRUE	Empty	Uncharacterized protein OS=Macaca mulatta OX=9544 PE=4 SV=1	A0A1D5Q0H3_MACMU		21 kDa	0.25	[]	13	8	10.5	3.53553	5	0	2.5	3.53553	8	8	8	0	7	5	6	1.41421	7	8	7.5	0.707107	9	0	4.5	6.36396
59.3	TRUE	Empty	Uncharacterized protein (Fragment) OS=Macaca mulatta OX=9544 GN=EGK_02851 PE=4 SV=1	G7N3D7_MACMU	EGK_02851	13 kDa	0.21	[]	12	17	14.5	3.53553	15	22	18.5	4.94975	12	16	14	2.82843	15	20	17.5	3.53553	14	15	14.5	0.707107	12	12	12	0
59.4	TRUE	Empty	Immunglobulin light chain variable region (Fragment) OS=Macaca mulatta OX=9544 PE=2 SV=1	A0A0H4LDT8_MACMU		12 kDa	0.18	[]	7	9	8	1.41421	5	0	2.5	3.53553	6	5	5.5	0.707107	0	5	2.5	3.53553	0	4	2	2.82843	0	4	2	2.82843
59.5	TRUE	Empty	Immunglobulin light chain variable region (Fragment) OS=Macaca mulatta OX=9544 PE=2 SV=1	A0A0H4LDV5_MACMU		12 kDa	0.77	[]	0	5	2.5	3.53553	2	0	1	1.41421	3	4	3.5	0.707107	0	2	1	1.41421	0	3	1.5	2.12132	0	2	1	1.41421
60	TRUE	Empty	Kallikrein B1 OS=Macaca mulatta OX=9544 GN=KLKB1 PE=3 SV=1	A0A1D5Q7U7_MACMU (+1)	KLKB1	71 kDa	0.045	[]	59	51	55	5.65685	45	35	40	7.07107	49	47	48	1.41421	35	49	42	9.89949	37	24	30.5	9.19239	23	35	29	8.48528
61	TRUE	Empty	Cluster of Kininogen 1 OS=Macaca mulatta OX=9544 GN=KNG1 PE=4 SV=1 (F6SG43_MACMU)	F6SG43_MACMU [2]	KNG1	72 kDa	0.072	[]	35	29	32	4.24264	48	45	46.5	2.12132	66	44	55	15.5563	64	62	63	1.41421	46	42	44	2.82843	56	57	56.5	0.707107
61.1	TRUE	Empty	Kininogen 1 OS=Macaca mulatta OX=9544 GN=KNG1 PE=4 SV=1	F6SG43_MACMU	KNG1	72 kDa	0.072	[]	34	27	30.5	4.94975	46	43	44.5	2.12132	63	42	52.5	14.8492	63	59	61	2.82843	44	40	42	2.82843	54	55	54.5	0.707107
61.2	TRUE	Empty	Kininogen 1 OS=Macaca mulatta OX=9544 GN=KNG1 PE=4 SV=1	A0A1D5RJ77_MACMU	KNG1	48 kDa	0.11	[]	34	27	30.5	4.94975	45	42	43.5	2.12132	59	40	49.5	13.435	58	55	56.5	2.12132	42	37	39.5	3.53553	49	48	48.5	0.707107
62	TRUE	Empty	Complement factor B preproprotein OS=Macaca mulatta OX=9544 GN=CFB PE=2 SV=1	H9ZC51_MACMU (+1)	CFB	85 kDa	0.038	[]	6	6	6	0	43	12	27.5	21.9203	50	35	42.5	10.6066	67	53	60	9.89949	63	49	56	9.89949	58	51	54.5	4.94975
63	TRUE	Empty	Cluster of Alpha-1-B glycoprotein OS=Macaca mulatta OX=9544 GN=A1BG PE=4 SV=2 (F7FJQ0_MACMU)	F7FJQ0_MACMU [2]	A1BG	45 kDa	0.084	[]	20	25	22.5	3.53553	56	38	47	12.7279	52	42	47	7.07107	56	54	55	1.41421	46	38	42	5.65685	46	33	39.5	9.19239
63.1	TRUE	Empty	Uncharacterized protein (Fragment) OS=Macaca mulatta OX=9544 GN=EGK_11172 PE=4 SV=1	G7NP22_MACMU	EGK_11172	54 kDa	0.079	[]	20	25	22.5	3.53553	54	38	46	11.3137	51	42	46.5	6.36396	53	53	53	0	46	37	41.5	6.36396	45	33	39	8.48528
63.2	TRUE	Empty	Alpha-1-B glycoprotein OS=Macaca mulatta OX=9544 GN=A1BG PE=4 SV=2	F7FJQ0_MACMU	A1BG	45 kDa	0.56	[]	0	0	0	0	29	0	14.5	20.5061	27	0	13.5	19.0919	32	26	29	4.24264	0	18	9	12.7279	25	0	12.5	17.6777
64	TRUE	Empty	Gelsolin OS=Macaca mulatta OX=9544 GN=GSN PE=4 SV=1	F7HP21_MACMU (+1)	GSN	86 kDa	0.012	[]	18	14	16	2.82843	42	35	38.5	4.94975	43	51	47	5.65685	42	43	42.5	0.707107	25	31	28	4.24264	39	26	32.5	9.19239
65	TRUE	Empty	Fibrinogen gamma chain OS=Macaca mulatta OX=9544 GN=FGG PE=4 SV=1	F6UZ20_MACMU (+1)	FGG	49 kDa	0.0025	Day 0 low, Day 3 low, Day 4 low, Day 5 low, Day 6 low, Day 7 high	8	17	12.5	6.36396	4	10	7	4.24264	13	16	14.5	2.12132	19	14	16.5	3.53553	63	75	69	8.48528	193	114	153.5	55.8614
66	TRUE	Empty	Cluster of Actin gamma 1 OS=Macaca mulatta OX=9544 GN=ACTG1 PE=3 SV=1 (A0A1D5Q7K7_MACMU)	A0A1D5Q7K7_MACMU [5]	ACTG1	46 kDa	0.015	[]	32	30	31	1.41421	12	15	13.5	2.12132	15	47	31	22.6274	17	17	17	0	45	45	45	0	137	80	108.5	40.3051
66.1	TRUE	Empty	Actin gamma 1 OS=Macaca mulatta OX=9544 GN=ACTG1 PE=3 SV=1	A0A1D5Q7K7_MACMU (+2)	ACTG1	46 kDa	0.02	[]	29	24	26.5	3.53553	12	12	12	0	12	40	26	19.799	16	14	15	1.41421	39	39	39	0	126	70	98	39.598
66.2	TRUE	Empty	Actin, alpha, cardiac muscle 1 OS=Macaca mulatta OX=9544 GN=ACTC1 PE=3 SV=1	F7F210_MACMU (+1)	ACTC1	42 kDa	0.0092	Day 0 low, Day 3 low, Day 4 low, Day 5 low, Day 6 low, Day 7 high	16	18	17	1.41421	0	7	3.5	4.94975	10	30	20	14.1421	9	10	9.5	0.707107	27	32	29.5	3.53553	90	54	72	25.4558
67	TRUE	Empty	Orosomucoid 1 OS=Macaca mulatta OX=9544 GN=ORM1 PE=4 SV=2	F7H7G9_MACMU	ORM1	25 kDa	0.099	[]	12	7	9.5	3.53553	23	9	16	9.89949	43	14	28.5	20.5061	43	46	44.5	2.12132	101	45	73	39.598	59	76	67.5	12.0208
68	TRUE	Empty	Alpha 2-HS glycoprotein OS=Macaca mulatta OX=9544 GN=AHSG PE=4 SV=2	F6VZ47_MACMU (+1)	AHSG	40 kDa	0.025	[]	10	15	12.5	3.53553	56	39	47.5	12.0208	57	34	45.5	16.2635	44	48	46	2.82843	20	26	23	4.24264	22	27	24.5	3.53553
69	TRUE	Empty	Cluster of Lipopolysaccharide-binding protein OS=Macaca mulatta OX=9544 GN=EGK_02423 PE=4 SV=1 (G7N4V5_MACMU)	G7N4V5_MACMU [2]	EGK_02423	53 kDa	0.0058	Day 0 low, Day 3 low, Day 4 high, Day 5 high, Day 6 high, Day 7 high	0	0	0	0	0	14	7	9.89949	34	38	36	2.82843	45	58	51.5	9.19239	49	69	59	14.1421	54	81	67.5	19.0919
69.1	TRUE	Empty	Lipopolysaccharide-binding protein OS=Macaca mulatta OX=9544 GN=EGK_02423 PE=4 SV=1	G7N4V5_MACMU	EGK_02423	53 kDa	0.0017	Day 0 low, Day 3 low, Day 4 high, Day 5 high, Day 6 high, Day 7 high	0	0	0	0	0	14	7	9.89949	34	35	34.5	0.707107	45	54	49.5	6.36396	49	62	55.5	9.19239	54	73	63.5	13.435
69.2	TRUE	Empty	Lipopolysaccharide binding protein OS=Macaca mulatta OX=9544 GN=LBP PE=4 SV=2	F6T094_MACMU	LBP	53 kDa	0.0069	Day 0 low, Day 3 low, Day 4 high, Day 5 high, Day 6 high, Day 7 high	0	0	0	0	0	14	7	9.89949	30	33	31.5	2.12132	40	51	45.5	7.77817	43	60	51.5	12.0208	48	73	60.5	17.6777
70	TRUE	Empty	Serpin family F member 2 OS=Macaca mulatta OX=9544 GN=SERPINF2 PE=3 SV=2	F7BTD3_MACMU (+1)	SERPINF2	62 kDa	0.007	Day 0 low, Day 3 low, Day 4 low, Day 5 low, Day 6 high, Day 7 high	15	12	13.5	2.12132	25	23	24	1.41421	27	20	23.5	4.94975	39	23	31	11.3137	49	34	41.5	10.6066	74	58	66	11.3137
71	TRUE	Empty	Cluster of Uncharacterized protein OS=Macaca mulatta OX=9544 GN=FCN2 PE=4 SV=1 (F7BQZ1_MACMU)	F7BQZ1_MACMU [2]	FCN2	34 kDa	0.0094	Day 0 high, Day 3 low, Day 4 low, Day 5 low, Day 6 low, Day 7 low	69	90	79.5	14.8492	48	60	54	8.48528	58	60	59	1.41421	58	50	54	5.65685	63	56	59.5	4.94975	43	48	45.5	3.53553
71.1	TRUE	Empty	Uncharacterized protein OS=Macaca mulatta OX=9544 GN=FCN2 PE=4 SV=1	F7BQZ1_MACMU	FCN2	34 kDa	0.0087	Day 0 high, Day 3 low, Day 4 low, Day 5 low, Day 6 low, Day 7 low	53	66	59.5	9.19239	37	43	40	4.24264	43	43	43	0	46	38	42	5.65685	52	41	46.5	7.77817	36	34	35	1.41421
71.2	TRUE	Empty	Uncharacterized protein OS=Macaca mulatta OX=9544 GN=LOC100427524 PE=4 SV=2	F7BQW1_MACMU	LOC100427524	34 kDa	0.011	[]	60	82	71	15.5563	40	53	46.5	9.19239	50	52	51	1.41421	48	41	44.5	4.94975	50	43	46.5	4.94975	31	37	34	4.24264
72	TRUE	Empty	Complement C8 beta chain OS=Macaca mulatta OX=9544 GN=C8B PE=4 SV=1	A0A1D5QZ18_MACMU (+3)	C8B	65 kDa	0.0015	Day 0 low, Day 3 high, Day 4 high, Day 5 high, Day 6 high, Day 7 high	8	6	7	1.41421	29	35	32	4.24264	39	46	42.5	4.94975	50	38	44	8.48528	41	46	43.5	3.53553	39	40	39.5	0.707107
73	TRUE	Empty	Transthyretin OS=Macaca mulatta OX=9544 GN=TTR PE=2 SV=1	A0A1D5QXZ0_MACMU	TTR	16 kDa	0.0024	Day 0 low, Day 3 high, Day 4 high, Day 5 high, Day 6 low, Day 7 low	21	22	21.5	0.707107	44	46	45	1.41421	50	42	46	5.65685	47	42	44.5	3.53553	38	27	32.5	7.77817	25	23	24	1.41421
74	TRUE	Empty	Cluster of Coagulation factor V OS=Macaca mulatta OX=9544 GN=F5 PE=3 SV=1 (A0A1D5QJP4_MACMU)	A0A1D5QJP4_MACMU [2]	F5	247 kDa	< 0.00010	Day 0 low, Day 3 low, Day 4 low, Day 5 low, Day 6 low, Day 7 high	26	21	23.5	3.53553	5	16	10.5	7.77817	11	13	12	1.41421	14	12	13	1.41421	30	36	33	4.24264	75	79	77	2.82843
74.1	TRUE	Empty	Coagulation factor V OS=Macaca mulatta OX=9544 GN=F5 PE=3 SV=1	A0A1D5QJP4_MACMU	F5	247 kDa	< 0.00010	Day 0 low, Day 3 low, Day 4 low, Day 5 low, Day 6 low, Day 7 high	26	21	23.5	3.53553	5	16	10.5	7.77817	11	13	12	1.41421	14	12	13	1.41421	30	36	33	4.24264	75	78	76.5	2.12132
74.2	TRUE	Empty	Uncharacterized protein OS=Macaca mulatta OX=9544 GN=EGK_01948 PE=3 SV=1	G7MFA4_MACMU	EGK_01948	249 kDa	< 0.00010	Day 0 low, Day 3 low, Day 4 low, Day 5 low, Day 6 low, Day 7 high	26	21	23.5	3.53553	5	16	10.5	7.77817	11	13	12	1.41421	14	12	13	1.41421	30	36	33	4.24264	75	79	77	2.82843
75	TRUE	Empty	Ficolin-3 isoform 1 OS=Macaca mulatta OX=9544 GN=FCN3 PE=2 SV=1	G7MHY4_MACMU (+1)	FCN3	33 kDa	0.005	Day 0 high, Day 3 low, Day 4 high, Day 5 high, Day 6 low, Day 7 low	34	36	35	1.41421	29	26	27.5	2.12132	31	35	33	2.82843	34	29	31.5	3.53553	26	20	23	4.24264	23	19	21	2.82843
76	TRUE	Empty	Uncharacterized protein OS=Macaca mulatta OX=9544 GN=EGK_01534 PE=4 SV=1	G7ME97_MACMU	EGK_01534	11 kDa	0.096	[]	7	12	9.5	3.53553	32	21	26.5	7.77817	40	31	35.5	6.36396	35	31	33	2.82843	31	25	28	4.24264	47	27	37	14.1421
77	TRUE	Empty	Cluster of Amyloid protein A OS=Macaca mulatta OX=9544 GN=SAA1 PE=1 SV=1 (SAA_MACMU)	SAA_MACMU [3]	SAA1	9 kDa	0.00091	Day 0 low, Day 3 low, Day 4 low, Day 5 high, Day 6 high, Day 7 high	0	0	0	0	0	0	0	0	19	0	9.5	13.435	57	36	46.5	14.8492	61	66	63.5	3.53553	68	50	59	12.7279
77.1	TRUE	Empty	Amyloid protein A OS=Macaca mulatta OX=9544 GN=SAA1 PE=1 SV=1	SAA_MACMU	SAA1	9 kDa	0.0018	Day 0 low, Day 3 low, Day 4 low, Day 5 high, Day 6 high, Day 7 high	0	0	0	0	0	0	0	0	12	0	6	8.48528	39	21	30	12.7279	42	46	44	2.82843	46	33	39.5	9.19239
77.2	TRUE	Empty	Serum amyloid A protein OS=Macaca mulatta OX=9544 GN=EGK_06437 PE=3 SV=1	G7NDT1_MACMU	EGK_06437	17 kDa	0.0034	Day 0 low, Day 3 low, Day 4 low, Day 5 high, Day 6 high, Day 7 high	0	0	0	0	0	0	0	0	9	0	4.5	6.36396	31	18	24.5	9.19239	24	32	28	5.65685	33	23	28	7.07107
77.3	TRUE	Empty	Serum amyloid A protein OS=Macaca mulatta OX=9544 GN=SAA1 PE=3 SV=2	F7DY68_MACMU	SAA1	14 kDa	0.0043	Day 0 low, Day 3 low, Day 4 low, Day 5 high, Day 6 high, Day 7 high	0	0	0	0	0	0	0	0	6	0	3	4.24264	31	16	23.5	10.6066	23	35	29	8.48528	31	24	27.5	4.94975
78	TRUE	Empty	Uncharacterized protein OS=Macaca mulatta OX=9544 GN=EGK_08894 PE=4 SV=1	G7NJA8_MACMU	EGK_08894	38 kDa	0.023	[]	8	8	8	0	41	30	35.5	7.77817	42	26	34	11.3137	28	34	31	4.24264	16	16	16	0	19	26	22.5	4.94975
79	TRUE	Empty	Globin A1 OS=Macaca mulatta OX=9544 GN=HBB PE=2 SV=1	F7AV81_MACMU	HBB	16 kDa	0.0013	Day 0 low, Day 3 low, Day 4 low, Day 5 low, Day 6 low, Day 7 high	9	7	8	1.41421	18	21	19.5	2.12132	14	19	16.5	3.53553	32	37	34.5	3.53553	28	21	24.5	4.94975	81	57	69	16.9706
80	TRUE	Empty	Uncharacterized protein OS=Macaca mulatta OX=9544 GN=JCHAIN PE=4 SV=1	A0A1D5RFA2_MACMU	JCHAIN	16 kDa	0.42	[]	29	23	26	4.24264	21	56	38.5	24.7487	27	26	26.5	0.707107	21	23	22	1.41421	22	26	24	2.82843	19	19	19	0
81	TRUE	Empty	Alpha-1-microglobulin/bikunin precursor OS=Macaca mulatta OX=9544 GN=AMBP PE=4 SV=2	F6UQI4_MACMU (+1)	AMBP	39 kDa	0.085	[]	11	17	14	4.24264	25	23	24	1.41421	27	23	25	2.82843	40	30	35	7.07107	34	25	29.5	6.36396	27	30	28.5	2.12132
82	TRUE	Empty	Ferritin OS=Macaca mulatta OX=9544 GN=FTH1 PE=2 SV=2	F6S3E9_MACMU	FTH1	21 kDa	0.0018	Day 0 low, Day 3 low, Day 4 low, Day 5 low, Day 6 high, Day 7 high	15	0	7.5	10.6066	4	0	2	2.82843	3	0	1.5	2.12132	4	0	2	2.82843	78	53	65.5	17.6777	77	56	66.5	14.8492
83	TRUE	Empty	Cluster of Carboxypeptidase N subunit 2 OS=Macaca mulatta OX=9544 GN=CPN2 PE=4 SV=1 (F7B749_MACMU)	F7B749_MACMU [3]	CPN2	61 kDa	0.032	[]	0	15	7.5	10.6066	17	21	19	2.82843	22	22	22	0	32	26	29	4.24264	33	30	31.5	2.12132	34	35	34.5	0.707107
83.1	TRUE	Empty	Carboxypeptidase N subunit 2 OS=Macaca mulatta OX=9544 GN=CPN2 PE=4 SV=1	F7B749_MACMU (+1)	CPN2	61 kDa	0.023	[]	0	14	7	9.89949	17	20	18.5	2.12132	22	22	22	0	30	25	27.5	3.53553	31	30	30.5	0.707107	33	33	33	0
83.2	TRUE	Empty	Carboxypeptidase N subunit 2 OS=Macaca mulatta OX=9544 GN=CPN2 PE=2 SV=1	I0FJH6_MACMU	CPN2	61 kDa	0.35	[]	0	13	6.5	9.19239	0	19	9.5	13.435	22	19	20.5	2.12132	30	24	27	4.24264	28	0	14	19.799	30	32	31	1.41421
84	TRUE	Empty	Paraoxonase 1 OS=Macaca mulatta OX=9544 GN=PON1 PE=4 SV=1	F7H7J8_MACMU	PON1	40 kDa	0.12	[]	9	5	7	2.82843	19	10	14.5	6.36396	20	10	15	7.07107	32	18	25	9.89949	27	24	25.5	2.12132	42	25	33.5	12.0208
85	TRUE	Empty	Heparin cofactor 2 OS=Macaca mulatta OX=9544 GN=SERPIND1 PE=2 SV=1	F6XIG8_MACMU	SERPIND1	57 kDa	0.032	[]	5	10	7.5	3.53553	22	19	20.5	2.12132	22	15	18.5	4.94975	19	23	21	2.82843	20	15	17.5	3.53553	25	27	26	1.41421
86	TRUE	Empty	Cluster of Fc fragment of IgG binding protein OS=Macaca mulatta OX=9544 GN=FCGBP PE=4 SV=2 (F7GIC0_MACMU)	F7GIC0_MACMU [2]	FCGBP	385 kDa	0.0024	Day 0 high, Day 3 low, Day 4 low, Day 5 low, Day 6 low, Day 7 low	48	49	48.5	0.707107	14	14	14	0	16	34	25	12.7279	11	16	13.5	3.53553	13	22	17.5	6.36396	15	8	11.5	4.94975
86.1	TRUE	Empty	Fc fragment of IgG binding protein OS=Macaca mulatta OX=9544 GN=FCGBP PE=4 SV=2	F7GIC0_MACMU	FCGBP	385 kDa	0.0026	Day 0 high, Day 3 low, Day 4 low, Day 5 low, Day 6 low, Day 7 low	47	48	47.5	0.707107	14	14	14	0	16	34	25	12.7279	11	15	13	2.82843	13	22	17.5	6.36396	15	8	11.5	4.94975
86.2	TRUE	Empty	Uncharacterized protein OS=Macaca mulatta OX=9544 GN=EGK_10612 PE=4 SV=1	G7NNL6_MACMU	EGK_10612	183 kDa	< 0.00010	Day 0 high, Day 3 low, Day 4 low, Day 5 low, Day 6 low, Day 7 low	30	33	31.5	2.12132	0	0	0	0	0	0	0	0	0	8	4	5.65685	0	0	0	0	0	0	0	0
87	TRUE	Empty	Cluster of Immunglobulin light chain variable region (Fragment) OS=Macaca mulatta OX=9544 PE=2 SV=1 (A0A1Z2TI00_MACMU)	A0A1Z2TI00_MACMU [4]		12 kDa	0.52	[]	21	32	26.5	7.77817	16	44	30	19.799	22	30	26	5.65685	17	26	21.5	6.36396	15	23	19	5.65685	15	17	16	1.41421
87.1	TRUE	Empty	Immunglobulin light chain variable region (Fragment) OS=Macaca mulatta OX=9544 PE=2 SV=1	A0A1Z2TI00_MACMU		12 kDa	0.21	[]	21	21	21	0	16	35	25.5	13.435	22	20	21	1.41421	17	18	17.5	0.707107	15	15	15	0	15	12	13.5	2.12132
87.2	TRUE	Empty	Uncharacterized protein OS=Macaca mulatta OX=9544 PE=4 SV=1	A0A1D5QWP0_MACMU		13 kDa	0.59	[]	16	27	21.5	7.77817	13	37	25	16.9706	16	26	21	7.07107	16	19	17.5	2.12132	11	18	14.5	4.94975	14	15	14.5	0.707107
87.3	TRUE	Empty	Uncharacterized protein (Fragment) OS=Macaca mulatta OX=9544 GN=EGK_21297 PE=4 SV=1	G8F152_MACMU	EGK_21297	13 kDa	0.59	[]	0	11	5.5	7.77817	0	13	6.5	9.19239	0	0	0	0	0	0	0	0	0	0	0	0	0	0	0	0
87.4	TRUE	Empty	Uncharacterized protein OS=Macaca mulatta OX=9544 PE=4 SV=2	F7H5Y4_MACMU		14 kDa	0.49	[]	0	9	4.5	6.36396	0	0	0	0	0	0	0	0	0	0	0	0	0	0	0	0	0	0	0	0
88	TRUE	Empty	Cluster of Apolipoprotein E OS=Macaca mulatta OX=9544 GN=APOE PE=2 SV=1 (I2CYL7_MACMU)	I2CYL7_MACMU	APOE	36 kDa	0.13	[]	7	3	5	2.82843	19	18	18.5	0.707107	22	26	24	2.82843	16	13	14.5	2.12132	41	33	37	5.65685	80	28	54	36.7696
88.1	TRUE	Empty	Apolipoprotein E OS=Macaca mulatta OX=9544 GN=APOE PE=2 SV=1	I2CYL7_MACMU	APOE	36 kDa	0.13	[]	7	3	5	2.82843	19	18	18.5	0.707107	22	26	24	2.82843	16	13	14.5	2.12132	41	33	37	5.65685	80	28	54	36.7696
89	TRUE	Empty	Cluster of Anti-quaternary epitope monoclonal antibody heavy chain (Fragment) OS=Macaca mulatta OX=9544 PE=2 SV=1 (F1D884_MACMU)	F1D884_MACMU [4]		17 kDa	0.4	[]	105	50	77.5	38.8909	58	28	43	21.2132	60	38	49	15.5563	79	43	61	25.4558	50	40	45	7.07107	43	32	37.5	7.77817
89.1	TRUE	Empty	Anti-quaternary epitope monoclonal antibody heavy chain (Fragment) OS=Macaca mulatta OX=9544 PE=2 SV=1	F1D884_MACMU		17 kDa	0.37	[]	104	50	77	38.1838	58	28	43	21.2132	58	38	48	14.1421	69	43	56	18.3848	50	40	45	7.07107	43	32	37.5	7.77817
89.2	TRUE	Empty	Uncharacterized protein OS=Macaca mulatta OX=9544 GN=LOC106999628 PE=4 SV=2	H9H519_MACMU	LOC106999628	17 kDa	0.49	[]	44	0	22	31.1127	0	0	0	0	0	0	0	0	0	0	0	0	0	0	0	0	0	0	0	0
89.3	TRUE	Empty	Anti-quaternary epitope monoclonal antibody heavy chain (Fragment) OS=Macaca mulatta OX=9544 PE=2 SV=1	F1D885_MACMU		18 kDa	0.49	[]	0	0	0	0	0	0	0	0	0	0	0	0	56	0	28	39.598	0	0	0	0	0	0	0	0
89.4	TRUE	Empty	Uncharacterized protein OS=Macaca mulatta OX=9544 PE=4 SV=1	A0A1D5Q493_MACMU		20 kDa	0.49	[]	0	0	0	0	0	0	0	0	28	0	14	19.799	0	0	0	0	0	0	0	0	0	0	0	0
90	TRUE	Empty	Cluster of Uncharacterized protein OS=Macaca mulatta OX=9544 PE=4 SV=1 (A0A1D5QG59_MACMU)	A0A1D5QG59_MACMU [10]		20 kDa	0.21	[]	38	52	45	9.89949	25	50	37.5	17.6777	36	45	40.5	6.36396	29	39	34	7.07107	40	33	36.5	4.94975	22	24	23	1.41421
90.1	TRUE	Empty	Uncharacterized protein OS=Macaca mulatta OX=9544 PE=4 SV=1	A0A1D5R8H1_MACMU		22 kDa	0.18	[]	17	12	14.5	3.53553	10	18	14	5.65685	11	13	12	1.41421	11	13	12	1.41421	12	11	11.5	0.707107	7	8	7.5	0.707107
90.2	TRUE	Empty	Uncharacterized protein OS=Macaca mulatta OX=9544 PE=4 SV=1	A0A1D5QMG6_MACMU		20 kDa	0.32	[]	11	13	12	1.41421	11	20	15.5	6.36396	9	15	12	4.24264	11	14	12.5	2.12132	12	12	12	0	9	8	8.5	0.707107
90.3	TRUE	Empty	Uncharacterized protein OS=Macaca mulatta OX=9544 PE=4 SV=2	H9H2S9_MACMU		14 kDa	0.4	[]	13	23	18	7.07107	8	19	13.5	7.77817	14	18	16	2.82843	8	15	11.5	4.94975	15	13	14	1.41421	8	10	9	1.41421
90.4	TRUE	Empty	Uncharacterized protein (Fragment) OS=Macaca mulatta OX=9544 GN=EGK_18630 PE=4 SV=1	G7MWW4_MACMU	EGK_18630	13 kDa	0.26	[]	11	17	14	4.24264	8	15	11.5	4.94975	13	13	13	0	10	11	10.5	0.707107	13	10	11.5	2.12132	7	9	8	1.41421
90.5	TRUE	Empty	Uncharacterized protein (Fragment) OS=Macaca mulatta OX=9544 GN=EGK_21327 PE=4 SV=1	G8F1K5_MACMU (+1)	EGK_21327	13 kDa	0.92	[]	0	9	4.5	6.36396	0	17	8.5	12.0208	6	9	7.5	2.12132	10	8	9	1.41421	9	0	4.5	6.36396	7	0	3.5	4.94975
90.6	TRUE	Empty	Uncharacterized protein (Fragment) OS=Macaca mulatta OX=9544 GN=EGK_21588 PE=4 SV=1	G8F210_MACMU	EGK_21588	13 kDa	0.49	[]	0	0	0	0	0	0	0	0	0	0	0	0	0	8	4	5.65685	0	0	0	0	0	0	0	0
90.7	TRUE	Empty	Uncharacterized protein OS=Macaca mulatta OX=9544 GN=EGK_18632 PE=4 SV=1	G7MWW5_MACMU	EGK_18632	12 kDa	0.49	[]	0	0	0	0	0	0	0	0	0	5	2.5	3.53553	0	0	0	0	0	0	0	0	0	0	0	0
90.8	TRUE	Empty	Uncharacterized protein OS=Macaca mulatta OX=9544 PE=4 SV=1	A0A1D5QG59_MACMU (+1)		20 kDa	0.49	[]	0	0	0	0	0	0	0	0	0	0	0	0	0	0	0	0	8	0	4	5.65685	0	0	0	0
91	TRUE	Empty	Uncharacterized protein OS=Macaca mulatta OX=9544 GN=CFB PE=3 SV=2	F6YK65_MACMU	CFB	83 kDa	0.00068	Day 0 low, Day 3 low, Day 4 low, Day 5 low, Day 6 high, Day 7 high	2	0	1	1.41421	13	5	9	5.65685	13	8	10.5	3.53553	24	15	19.5	6.36396	29	25	27	2.82843	45	42	43.5	2.12132
92	TRUE	Empty	Cluster of Immunglobulin light chain variable region (Fragment) OS=Macaca mulatta OX=9544 PE=2 SV=1 (A0A0H4LDQ5_MACMU)	A0A0H4LDQ5_MACMU [4]		12 kDa	0.77	[]	0	35	17.5	24.7487	17	23	20	4.24264	21	29	25	5.65685	23	30	26.5	4.94975	23	26	24.5	2.12132	0	17	8.5	12.0208
92.1	TRUE	Empty	Immunglobulin light chain variable region (Fragment) OS=Macaca mulatta OX=9544 PE=2 SV=1	A0A0H4LDQ5_MACMU		12 kDa	1	[]	0	32	16	22.6274	0	22	11	15.5563	0	26	13	18.3848	0	28	14	19.799	0	25	12.5	17.6777	0	17	8.5	12.0208
92.2	TRUE	Empty	Uncharacterized protein (Fragment) OS=Macaca mulatta OX=9544 GN=EGK_05707 PE=4 SV=1	G7NAZ4_MACMU	EGK_05707	12 kDa	0.42	[]	0	27	13.5	19.0919	15	15	15	0	21	21	21	0	23	24	23.5	0.707107	22	0	11	15.5563	0	0	0	0
92.3	TRUE	Empty	Immunglobulin light chain variable region (Fragment) OS=Macaca mulatta OX=9544 PE=2 SV=1	A0A0H4LFQ0_MACMU		12 kDa	0.69	[]	0	28	14	19.799	0	0	0	0	0	22	11	15.5563	0	0	0	0	0	21	10.5	14.8492	0	0	0	0
92.4	TRUE	Empty	Immunglobulin light chain variable region (Fragment) OS=Macaca mulatta OX=9544 PE=2 SV=1	A0A0H4LVB5_MACMU		12 kDa	0.59	[]	0	0	0	0	16	0	8	11.3137	0	0	0	0	0	0	0	0	21	0	10.5	14.8492	0	0	0	0
93	TRUE	Empty	Mannose-binding lectin 2 OS=Macaca mulatta OX=9544 GN=MBL2 PE=4 SV=1	Q52S75_MACMU	MBL2	26 kDa	0.091	[]	30	25	27.5	3.53553	19	13	16	4.24264	30	17	23.5	9.19239	26	11	18.5	10.6066	17	9	13	5.65685	8	6	7	1.41421
94	TRUE	Empty	Cluster of Complement C8 alpha chain OS=Macaca mulatta OX=9544 GN=C8A PE=4 SV=2 (F6U5Q9_MACMU)	F6U5Q9_MACMU [2]	C8A	65 kDa	0.0082	Day 0 low, Day 3 high, Day 4 high, Day 5 high, Day 6 high, Day 7 high	6	4	5	1.41421	17	16	16.5	0.707107	20	25	22.5	3.53553	20	23	21.5	2.12132	20	28	24	5.65685	23	26	24.5	2.12132
94.1	TRUE	Empty	Complement C8 alpha chain OS=Macaca mulatta OX=9544 GN=C8A PE=4 SV=2	F6U5Q9_MACMU	C8A	65 kDa	0.011	[]	6	4	5	1.41421	17	16	16.5	0.707107	20	25	22.5	3.53553	20	23	21.5	2.12132	19	28	23.5	6.36396	23	26	24.5	2.12132
94.2	TRUE	Empty	Uncharacterized protein OS=Macaca mulatta OX=9544 GN=EGK_00816 PE=4 SV=1	G7MH96_MACMU	EGK_00816	65 kDa	0.031	[]	0	0	0	0	12	0	6	8.48528	15	19	17	2.82843	16	16	16	0	16	21	18.5	3.53553	16	19	17.5	2.12132
95	TRUE	Empty	Complement factor properdin OS=Macaca mulatta OX=9544 GN=CFP PE=2 SV=2	F7CGG5_MACMU	CFP	51 kDa	0.67	[]	22	18	20	2.82843	14	7	10.5	4.94975	25	16	20.5	6.36396	15	22	18.5	4.94975	13	26	19.5	9.19239	14	27	20.5	9.19239
96	TRUE	Empty	Cluster of Fibulin-1 OS=Macaca mulatta OX=9544 GN=FBLN1 PE=3 SV=2 (F6PLV7_MACMU)	F6PLV7_MACMU [3]	FBLN1	73 kDa	0.075	[]	6	10	8	2.82843	18	10	14	5.65685	24	21	22.5	2.12132	20	27	23.5	4.94975	9	15	12	4.24264	17	20	18.5	2.12132
96.1	TRUE	Empty	Fibulin-1 OS=Macaca mulatta OX=9544 GN=FBLN1 PE=3 SV=2	F6PLV7_MACMU (+1)	FBLN1	73 kDa	0.068	[]	6	9	7.5	2.12132	17	9	13	5.65685	23	20	21.5	2.12132	19	26	22.5	4.94975	9	14	11.5	3.53553	16	18	17	1.41421
96.2	TRUE	Empty	Fibulin-1 isoform C (Fragment) OS=Macaca mulatta OX=9544 GN=FBLN1 PE=2 SV=1	H9F513_MACMU	FBLN1	72 kDa	0.25	[]	0	6	3	4.24264	15	4	9.5	7.77817	18	15	16.5	2.12132	12	19	15.5	4.94975	0	11	5.5	7.77817	12	15	13.5	2.12132
97	TRUE	Empty	Cluster of Amine oxidase OS=Macaca mulatta OX=9544 GN=LOC708053 PE=3 SV=1 (A0A1D5QES5_MACMU)	A0A1D5QES5_MACMU [5]	LOC708053	84 kDa	0.64	[]	16	11	13.5	3.53553	26	15	20.5	7.77817	30	17	23.5	9.19239	37	19	28	12.7279	32	10	21	15.5563	15	8	11.5	4.94975
97.1	TRUE	Empty	Amine oxidase OS=Macaca mulatta OX=9544 GN=LOC708053 PE=3 SV=1	A0A1D5QES5_MACMU (+3)	LOC708053	84 kDa	0.63	[]	16	11	13.5	3.53553	24	15	19.5	6.36396	30	17	23.5	9.19239	36	19	27.5	12.0208	32	10	21	15.5563	15	8	11.5	4.94975
97.2	TRUE	Empty	Amine oxidase OS=Macaca mulatta OX=9544 GN=EGK_08760 PE=3 SV=1	G7NIT9_MACMU	EGK_08760	85 kDa	0.75	[]	16	0	8	11.3137	26	0	13	18.3848	27	0	13.5	19.0919	33	17	25	11.3137	29	0	14.5	20.5061	0	0	0	0
98	TRUE	Empty	Pentaxin OS=Macaca mulatta OX=9544 GN=CRP PE=3 SV=1	F7DHQ1_MACMU	CRP	25 kDa	0.0069	Day 0 low, Day 3 low, Day 4 low, Day 5 high, Day 6 high, Day 7 high	0	0	0	0	0	0	0	0	17	3	10	9.89949	38	27	32.5	7.77817	51	34	42.5	12.0208	43	27	35	11.3137
99	TRUE	Empty	Coagulation factor XII OS=Macaca mulatta OX=9544 GN=F12 PE=3 SV=1	F7FY72_MACMU (+1)	F12	68 kDa	0.25	[]	9	4	6.5	3.53553	36	20	28	11.3137	28	19	23.5	6.36396	39	20	29.5	13.435	27	13	20	9.89949	19	16	17.5	2.12132
100	TRUE	Empty	Cluster of Uncharacterized protein OS=Macaca mulatta OX=9544 PE=4 SV=1 (A0A1D5RBQ9_MACMU)	A0A1D5RBQ9_MACMU [2]		13 kDa	0.041	[]	25	26	25.5	0.707107	15	23	19	5.65685	21	21	21	0	19	19	19	0	21	17	19	2.82843	21	17	19	2.82843
100.1	TRUE	Empty	Uncharacterized protein OS=Macaca mulatta OX=9544 PE=4 SV=1	A0A1D5RBQ9_MACMU		13 kDa	0.05	[]	23	25	24	1.41421	13	21	17	5.65685	19	19	19	0	16	18	17	1.41421	19	15	17	2.82843	20	16	18	2.82843
100.2	TRUE	Empty	Uncharacterized protein (Fragment) OS=Macaca mulatta OX=9544 GN=EGK_20216 PE=4 SV=1	G8F141_MACMU	EGK_20216	10 kDa	0.62	[]	8	4	6	2.82843	5	5	5	0	4	7	5.5	2.12132	6	5	5.5	0.707107	4	4	4	0	5	5	5	0
101	TRUE	Empty	Cluster of Uncharacterized protein OS=Macaca mulatta OX=9544 PE=4 SV=1 (A0A1D5Q5X7_MACMU)	A0A1D5Q5X7_MACMU [6]		16 kDa	0.24	[]	25	17	21	5.65685	16	18	17	1.41421	25	16	20.5	6.36396	15	16	15.5	0.707107	19	15	17	2.82843	16	10	13	4.24264
101.1	TRUE	Empty	Uncharacterized protein OS=Macaca mulatta OX=9544 PE=4 SV=2	F6YSK1_MACMU		11 kDa	0.25	[]	23	15	19	5.65685	16	18	17	1.41421	21	15	18	4.24264	13	16	14.5	2.12132	19	15	17	2.82843	14	10	12	2.82843
101.2	TRUE	Empty	Uncharacterized protein (Fragment) OS=Macaca mulatta OX=9544 GN=EGK_21496 PE=4 SV=1	G8F1V7_MACMU	EGK_21496	11 kDa	0.8	[]	8	0	4	5.65685	0	0	0	0	8	0	4	5.65685	7	0	3.5	4.94975	0	0	0	0	5	0	2.5	3.53553
101.3	TRUE	Empty	Uncharacterized protein OS=Macaca mulatta OX=9544 PE=4 SV=1	A0A1D5Q5X7_MACMU		16 kDa	0.49	[]	0	6	3	4.24264	0	0	0	0	0	0	0	0	0	0	0	0	0	0	0	0	0	0	0	0
101.4	TRUE	Empty	Uncharacterized protein OS=Macaca mulatta OX=9544 PE=4 SV=2	H9H5T8_MACMU		15 kDa	0.014	[]	0	0	0	0	0	0	0	0	10	9	9.5	0.707107	0	0	0	0	0	0	0	0	7	0	3.5	4.94975
101.5	TRUE	Empty	Uncharacterized protein (Fragment) OS=Macaca mulatta OX=9544 GN=EGK_21497 PE=4 SV=1	G8F1V8_MACMU (+1)	EGK_21497	13 kDa	0.49	[]	0	9	4.5	6.36396	0	0	0	0	0	0	0	0	0	0	0	0	0	0	0	0	0	0	0	0
102	TRUE	Empty	Afamin OS=Macaca mulatta OX=9544 GN=AFM PE=4 SV=2	F7HAH7_MACMU (+1)	AFM	69 kDa	0.011	[]	2	2	2	0	23	18	20.5	3.53553	28	18	23	7.07107	20	25	22.5	3.53553	17	10	13.5	4.94975	10	9	9.5	0.707107
103	TRUE	Empty	Cluster of Uncharacterized protein OS=Macaca mulatta OX=9544 PE=4 SV=2 (F6XAG6_MACMU)	F6XAG6_MACMU [2]		35 kDa	0.52	[]	9	26	17.5	12.0208	11	23	17	8.48528	16	19	17.5	2.12132	0	17	8.5	12.0208	0	11	5.5	7.77817	0	14	7	9.89949
103.1	TRUE	Empty	Uncharacterized protein OS=Macaca mulatta OX=9544 PE=4 SV=2	F6XAG6_MACMU		35 kDa	0.53	[]	9	26	17.5	12.0208	11	23	17	8.48528	15	19	17	2.82843	0	17	8.5	12.0208	0	11	5.5	7.77817	0	14	7	9.89949
103.2	TRUE	Empty	Uncharacterized protein OS=Macaca mulatta OX=9544 PE=4 SV=2	F6ZHZ8_MACMU		36 kDa	0.55	[]	0	22	11	15.5563	11	20	15.5	6.36396	14	16	15	1.41421	0	15	7.5	10.6066	0	0	0	0	0	12	6	8.48528
104	TRUE	Empty	Cytokeratin-1 OS=Macaca mulatta OX=9544 GN=KRT1 PE=3 SV=1	F7B786_MACMU	KRT1	65 kDa	0.96	[]	5	27	16	15.5563	43	17	30	18.3848	6	32	19	18.3848	20	24	22	2.82843	47	3	25	31.1127	30	17	23.5	9.19239
105	TRUE	Empty	Cluster of Glycosylphosphatidylinositol specific phospholipase D1 OS=Macaca mulatta OX=9544 GN=GPLD1 PE=4 SV=2 (F7H5Q6_MACMU)	F7H5Q6_MACMU [2]	GPLD1	95 kDa	0.056	[]	12	19	15.5	4.94975	20	23	21.5	2.12132	18	23	20.5	3.53553	17	24	20.5	4.94975	12	10	11	1.41421	10	13	11.5	2.12132
105.1	TRUE	Empty	Glycosylphosphatidylinositol specific phospholipase D1 OS=Macaca mulatta OX=9544 GN=GPLD1 PE=4 SV=2	F7H5Q6_MACMU	GPLD1	95 kDa	0.048	[]	12	18	15	4.24264	20	22	21	1.41421	18	23	20.5	3.53553	17	24	20.5	4.94975	12	10	11	1.41421	10	13	11.5	2.12132
105.2	TRUE	Empty	Uncharacterized protein OS=Macaca mulatta OX=9544 GN=EGK_21153 PE=4 SV=1	G8F1B1_MACMU	EGK_21153	94 kDa	0.034	[]	0	17	8.5	12.0208	18	22	20	2.82843	17	21	19	2.82843	16	21	18.5	3.53553	0	0	0	0	0	0	0	0
106	TRUE	Empty	Complement C8 gamma chain OS=Macaca mulatta OX=9544 GN=C8G PE=3 SV=1	A0A1D5Q7M1_MACMU (+1)	C8G	25 kDa	0.081	[]	3	0	1.5	2.12132	13	23	18	7.07107	15	29	22	9.89949	20	24	22	2.82843	22	28	25	4.24264	16	25	20.5	6.36396
107	TRUE	Empty	Attractin OS=Macaca mulatta OX=9544 GN=ATRN PE=4 SV=2	F6X848_MACMU (+1)	ATRN	153 kDa	0.2	[]	12	24	18	8.48528	20	23	21.5	2.12132	23	12	17.5	7.77817	20	25	22.5	3.53553	14	8	11	4.24264	7	14	10.5	4.94975
108	TRUE	Empty	Cluster of Hepatocyte growth factor activator OS=Macaca mulatta OX=9544 GN=EGK_00031 PE=3 SV=1 (G7MFS9_MACMU)	G7MFS9_MACMU [2]	EGK_00031	93 kDa	0.026	[]	35	27	31	5.65685	22	13	17.5	6.36396	25	16	20.5	6.36396	18	9	13.5	6.36396	12	6	9	4.24264	8	11	9.5	2.12132
108.1	TRUE	Empty	Hepatocyte growth factor activator OS=Macaca mulatta OX=9544 GN=EGK_00031 PE=3 SV=1	G7MFS9_MACMU	EGK_00031	93 kDa	0.023	[]	34	27	30.5	4.94975	22	13	17.5	6.36396	24	16	20	5.65685	18	9	13.5	6.36396	12	6	9	4.24264	8	11	9.5	2.12132
108.2	TRUE	Empty	HGF activator OS=Macaca mulatta OX=9544 GN=HGFAC PE=3 SV=2	F7DH19_MACMU	HGFAC	67 kDa	0.017	[]	35	27	31	5.65685	20	13	16.5	4.94975	22	16	19	4.24264	16	9	12.5	4.94975	9	0	4.5	6.36396	0	11	5.5	7.77817
109	TRUE	Empty	Keratan sulfate proteoglycan lumican OS=Macaca mulatta OX=9544 GN=LUM PE=2 SV=1	F6PRP0_MACMU	LUM	38 kDa	0.15	[]	8	13	10.5	3.53553	35	14	24.5	14.8492	29	17	23	8.48528	15	12	13.5	2.12132	7	4	5.5	2.12132	8	4	6	2.82843
110	TRUE	Empty	Cluster of Uncharacterized protein OS=Macaca mulatta OX=9544 PE=4 SV=2 (H9H2M7_MACMU)	H9H2M7_MACMU [2]		16 kDa	0.17	[]	34	23	28.5	7.77817	28	33	30.5	3.53553	28	25	26.5	2.12132	30	24	27	4.24264	26	22	24	2.82843	24	19	21.5	3.53553
110.1	TRUE	Empty	Uncharacterized protein OS=Macaca mulatta OX=9544 PE=4 SV=2	H9H2M7_MACMU		16 kDa	0.085	[]	23	23	23	0	22	33	27.5	7.77817	22	25	23.5	2.12132	24	24	24	0	18	22	20	2.82843	19	19	19	0
110.2	TRUE	Empty	Uncharacterized protein (Fragment) OS=Macaca mulatta OX=9544 GN=EGK_21326 PE=4 SV=1	G8F1K4_MACMU	EGK_21326	13 kDa	1	[]	24	0	12	16.9706	18	0	9	12.7279	19	0	9.5	13.435	19	0	9.5	13.435	18	0	9	12.7279	14	0	7	9.89949
111	TRUE	Empty	Uncharacterized protein OS=Macaca mulatta OX=9544 GN=EGK_21164 PE=4 SV=1	G8F1B6_MACMU	EGK_21164	14 kDa	0.91	[]	11	10	10.5	0.707107	16	0	8	11.3137	40	9	24.5	21.9203	22	12	17	7.07107	32	0	16	22.6274	15	11	13	2.82843
112	TRUE	Empty	Cluster of Keratin 10 OS=Macaca mulatta OX=9544 GN=KRT10 PE=3 SV=2 (F7B5G7_MACMU)	F7B5G7_MACMU [4]	KRT10	57 kDa	0.77	[]	0	21	10.5	14.8492	62	3	32.5	41.7193	2	24	13	15.5563	11	6	8.5	3.53553	24	6	15	12.7279	7	5	6	1.41421
112.1	TRUE	Empty	Keratin 10 OS=Macaca mulatta OX=9544 GN=KRT10 PE=3 SV=2	F7B5G7_MACMU (+1)	KRT10	57 kDa	0.78	[]	0	21	10.5	14.8492	60	3	31.5	40.3051	0	24	12	16.9706	11	6	8.5	3.53553	22	6	14	11.3137	7	5	6	1.41421
113	TRUE	Empty	Polymeric immunoglobulin receptor OS=Macaca mulatta OX=9544 GN=PIGR PE=4 SV=2	F6WY82_MACMU	PIGR	84 kDa	0.019	[]	30	20	25	7.07107	16	15	15.5	0.707107	18	12	15	4.24264	11	9	10	1.41421	11	10	10.5	0.707107	9	10	9.5	0.707107
114	TRUE	Empty	Uncharacterized protein OS=Macaca mulatta OX=9544 GN=EGK_11810 PE=4 SV=1	G7MJ29_MACMU	EGK_11810	42 kDa	0.68	[]	0	0	0	0	39	4	21.5	24.7487	35	8	21.5	19.0919	32	9	20.5	16.2635	17	4	10.5	9.19239	19	2	10.5	12.0208
115	TRUE	Empty	Hemoglobin subunit alpha OS=Macaca mulatta OX=9544 GN=HBA1 PE=2 SV=1	I2CVH9_MACMU	HBA1	15 kDa	0.066	[]	5	6	5.5	0.707107	10	9	9.5	0.707107	10	8	9	1.41421	11	17	14	4.24264	17	9	13	5.65685	45	22	33.5	16.2635
116	TRUE	Empty	Cluster of MHC class I antigen OS=Macaca mulatta OX=9544 GN=Mamu-A1 PE=2 SV=1 (B5A801_MACMU)	B5A801_MACMU [27]	Mamu-A1	41 kDa	0.043	[]	0	0	0	0	0	0	0	0	0	0	0	0	0	0	0	0	0	9	4.5	6.36396	92	33	62.5	41.7193
116.1	TRUE	Empty	MHC class I antigen OS=Macaca mulatta OX=9544 GN=Mamu-A1 PE=2 SV=1	B5A801_MACMU	Mamu-A1	41 kDa	0.11	[]	0	0	0	0	0	0	0	0	0	0	0	0	0	0	0	0	0	0	0	0	60	15	37.5	31.8198
116.2	TRUE	Empty	MHC class I antigen (Fragment) OS=Macaca mulatta OX=9544 GN=Mamu-A PE=2 SV=1	D5KRC3_MACMU	Mamu-A	40 kDa	0.014	[]	0	0	0	0	0	0	0	0	0	0	0	0	0	0	0	0	0	9	4.5	6.36396	46	22	34	16.9706
116.3	TRUE	Empty	MHC class I antigen (Fragment) OS=Macaca mulatta OX=9544 GN=Mamu-B PE=3 SV=1	B6DYB3_MACMU	Mamu-B	31 kDa	0.12	[]	0	0	0	0	0	0	0	0	0	0	0	0	0	0	0	0	0	6	3	4.24264	35	9	22	18.3848
116.4	TRUE	Empty	MHC class I antigen (Fragment) OS=Macaca mulatta OX=9544 GN=Mamu-B PE=2 SV=1	K4MU47_MACMU	Mamu-B	41 kDa	< 0.00010	Day 0 low, Day 3 low, Day 4 low, Day 5 low, Day 6 low, Day 7 high	0	0	0	0	0	0	0	0	0	0	0	0	0	0	0	0	0	0	0	0	18	13	15.5	3.53553
116.5	TRUE	Empty	MHC class 1 protein OS=Macaca mulatta OX=9544 GN=Mamu-B PE=2 SV=1	A0A0P1L6V0_MACMU (+2)	Mamu-B	40 kDa	0.49	[]	0	0	0	0	0	0	0	0	0	0	0	0	0	0	0	0	0	0	0	0	37	0	18.5	26.163
116.6	TRUE	Empty	MHC class I antigen (Fragment) OS=Macaca mulatta OX=9544 GN=Mamu-B PE=2 SV=1	B0JDR6_MACMU (+2)	Mamu-B	39 kDa	0.49	[]	0	0	0	0	0	0	0	0	0	0	0	0	0	0	0	0	0	0	0	0	39	0	19.5	27.5772
116.7	TRUE	Empty	MHC class 1 protein OS=Macaca mulatta OX=9544 GN=Mamu-B PE=2 SV=1	A0A0N7MNH0_MACMU (+14)	Mamu-B	40 kDa	0.49	[]	0	0	0	0	0	0	0	0	0	0	0	0	0	0	0	0	0	0	0	0	32	0	16	22.6274
116.8	TRUE	Empty	MHC class I antigen OS=Macaca mulatta OX=9544 GN=Mamu-A1 PE=2 SV=1	B6D1X4_MACMU (+1)	Mamu-A1	41 kDa	0.078	[]	0	0	0	0	0	0	0	0	0	0	0	0	0	0	0	0	0	0	0	0	45	13	29	22.6274
117	TRUE	Empty	Cluster of Peptidoglycan recognition protein 2 OS=Macaca mulatta OX=9544 GN=PGLYRP2 PE=4 SV=2 (F6YYK7_MACMU)	F6YYK7_MACMU [3]	PGLYRP2	66 kDa	0.037	[]	0	0	0	0	19	12	15.5	4.94975	25	13	19	8.48528	22	18	20	2.82843	14	8	11	4.24264	11	4	7.5	4.94975
117.1	TRUE	Empty	Uncharacterized protein OS=Macaca mulatta OX=9544 GN=EGK_10250 PE=4 SV=1	G7NM24_MACMU	EGK_10250	62 kDa	0.072	[]	0	0	0	0	16	9	12.5	4.94975	21	11	16	7.07107	19	14	16.5	3.53553	13	5	9	5.65685	9	3	6	4.24264
117.2	TRUE	Empty	Peptidoglycan recognition protein 2 OS=Macaca mulatta OX=9544 GN=PGLYRP2 PE=4 SV=2	F6YYK7_MACMU (+1)	PGLYRP2	66 kDa	0.028	[]	0	0	0	0	17	11	14	4.24264	21	11	16	7.07107	18	16	17	1.41421	10	7	8.5	2.12132	10	3	6.5	4.94975
118	TRUE	Empty	Lipid transfer protein II OS=Macaca mulatta OX=9544 GN=EGK_02340 PE=4 SV=1	G7N4N2_MACMU	EGK_02340	55 kDa	0.95	[]	18	6	12	8.48528	20	7	13.5	9.19239	25	12	18.5	9.19239	19	11	15	5.65685	17	5	11	8.48528	18	5	11.5	9.19239
119	TRUE	Empty	Immunglobulin light chain variable region (Fragment) OS=Macaca mulatta OX=9544 PE=2 SV=1	A0A0H4LVG0_MACMU		12 kDa	0.86	[]	22	12	17	7.07107	16	10	13	4.24264	19	11	15	5.65685	16	9	12.5	4.94975	26	8	17	12.7279	15	8	11.5	4.94975
120	TRUE	Empty	Cluster of Uncharacterized protein OS=Macaca mulatta OX=9544 PE=4 SV=1 (A0A1D5RHL0_MACMU)	A0A1D5RHL0_MACMU [2]		15 kDa	0.044	[]	24	20	22	2.82843	15	8	11.5	4.94975	18	20	19	1.41421	16	15	15.5	0.707107	17	14	15.5	2.12132	14	13	13.5	0.707107
120.1	TRUE	Empty	Uncharacterized protein OS=Macaca mulatta OX=9544 PE=4 SV=1	A0A1D5RHL0_MACMU		15 kDa	0.095	[]	23	18	20.5	3.53553	15	8	11.5	4.94975	18	16	17	1.41421	16	13	14.5	2.12132	16	13	14.5	2.12132	14	12	13	1.41421
120.2	TRUE	Empty	Uncharacterized protein (Fragment) OS=Macaca mulatta OX=9544 GN=EGK_21454 PE=4 SV=1	G8F173_MACMU	EGK_21454	13 kDa	0.33	[]	6	7	6.5	0.707107	0	0	0	0	0	8	4	5.65685	0	6	3	4.24264	7	5	6	1.41421	0	4	2	2.82843
121	TRUE	Empty	Cluster of Leucine rich alpha-2-glycoprotein 1 OS=Macaca mulatta OX=9544 GN=LRG1 PE=4 SV=2 (F7HCV8_MACMU)	F7HCV8_MACMU [2]	LRG1	42 kDa	0.00032	Day 0 low, Day 3 low, Day 4 low, Day 5 high, Day 6 high, Day 7 high	0	0	0	0	2	0	1	1.41421	7	5	6	1.41421	17	25	21	5.65685	18	23	20.5	3.53553	28	30	29	1.41421
121.1	TRUE	Empty	Leucine rich alpha-2-glycoprotein 1 OS=Macaca mulatta OX=9544 GN=LRG1 PE=4 SV=2	F7HCV8_MACMU	LRG1	42 kDa	0.00032	Day 0 low, Day 3 low, Day 4 low, Day 5 high, Day 6 high, Day 7 high	0	0	0	0	2	0	1	1.41421	7	5	6	1.41421	17	25	21	5.65685	18	23	20.5	3.53553	28	30	29	1.41421
121.2	TRUE	Empty	Leucine-rich alpha-2-glycoprotein OS=Macaca mulatta OX=9544 GN=EGK_09944 PE=4 SV=1	G7NLX6_MACMU	EGK_09944	38 kDa	0.039	[]	0	0	0	0	0	0	0	0	0	0	0	0	0	25	12.5	17.6777	17	23	20	4.24264	28	28	28	0
122	TRUE	Empty	Cholesteryl ester transfer protein OS=Macaca mulatta OX=9544 GN=CETP PE=4 SV=2	F6WSG1_MACMU	CETP	58 kDa	0.0032	Day 0 low, Day 3 high, Day 4 high, Day 5 low, Day 6 low, Day 7 low	6	9	7.5	2.12132	25	20	22.5	3.53553	19	11	15	5.65685	11	12	11.5	0.707107	4	4	4	0	4	5	4.5	0.707107
123	TRUE	Empty	Pentaxin OS=Macaca mulatta OX=9544 GN=APCS PE=3 SV=1	F7H1V9_MACMU (+1)	APCS	25 kDa	0.39	[]	3	4	3.5	0.707107	13	8	10.5	3.53553	12	10	11	1.41421	9	11	10	1.41421	14	4	9	7.07107	16	10	13	4.24264
124	TRUE	Empty	Anti-quaternary epitope monoclonal antibody heavy chain (Fragment) OS=Macaca mulatta OX=9544 PE=2 SV=1	F1D882_MACMU (+1)		18 kDa	0.45	[]	27	32	29.5	3.53553	27	40	33.5	9.19239	29	31	30	1.41421	42	32	37	7.07107	36	31	33.5	3.53553	31	27	29	2.82843
125	TRUE	Empty	Angiotensinogen OS=Macaca mulatta OX=9544 GN=AGT PE=3 SV=1	F6TLR3_MACMU (+1)	AGT	53 kDa	0.011	[]	0	0	0	0	14	8	11	4.24264	10	13	11.5	2.12132	19	15	17	2.82843	14	12	13	1.41421	17	12	14.5	3.53553
126	TRUE	Empty	Apolipoprotein D OS=Macaca mulatta OX=9544 GN=APOD PE=2 SV=1	F7FST1_MACMU	APOD	22 kDa	0.28	[]	0	6	3	4.24264	6	15	10.5	6.36396	9	6	7.5	2.12132	7	14	10.5	4.94975	3	6	4.5	2.12132	13	12	12.5	0.707107
127	TRUE	Empty	Cluster of Complement factor H related 5 OS=Macaca mulatta OX=9544 GN=CFHR5 PE=4 SV=2 (F6XAC5_MACMU)	F6XAC5_MACMU [2]	CFHR5	66 kDa	0.018	[]	0	0	0	0	3	0	1.5	2.12132	15	0	7.5	10.6066	27	21	24	4.24264	17	10	13.5	4.94975	18	20	19	1.41421
127.1	TRUE	Empty	Complement factor H related 5 OS=Macaca mulatta OX=9544 GN=CFHR5 PE=4 SV=2	F6XAC5_MACMU	CFHR5	66 kDa	0.0097	Day 0 low, Day 3 low, Day 4 low, Day 5 high, Day 6 high, Day 7 high	0	0	0	0	0	0	0	0	12	0	6	8.48528	22	19	20.5	2.12132	14	9	11.5	3.53553	13	16	14.5	2.12132
127.2	TRUE	Empty	Uncharacterized protein (Fragment) OS=Macaca mulatta OX=9544 GN=EGK_01827 PE=4 SV=1	G7MF04_MACMU	EGK_01827	39 kDa	0.047	[]	0	0	0	0	3	0	1.5	2.12132	11	0	5.5	7.77817	14	12	13	1.41421	12	7	9.5	3.53553	12	13	12.5	0.707107
128	TRUE	Empty	Lactotransferrin OS=Macaca mulatta OX=9544 GN=LTF PE=2 SV=2	F7BYZ5_MACMU (+1)	LTF	78 kDa	0.0003	Day 0 low, Day 3 low, Day 4 low, Day 5 low, Day 6 low, Day 7 high	0	0	0	0	0	0	0	0	0	0	0	0	0	0	0	0	10	14	12	2.82843	45	60	52.5	10.6066
129	TRUE	Empty	Immunglobulin light chain variable region (Fragment) OS=Macaca mulatta OX=9544 PE=2 SV=1	A0A0H4LJN0_MACMU		11 kDa	0.64	[]	0	0	0	0	0	13	6.5	9.19239	0	0	0	0	0	7	3.5	4.94975	0	0	0	0	0	5	2.5	3.53553
130	TRUE	Empty	Cluster of Uncharacterized protein OS=Macaca mulatta OX=9544 PE=4 SV=2 (H9H465_MACMU)	H9H465_MACMU [2]		16 kDa	0.58	[]	11	0	5.5	7.77817	0	0	0	0	10	0	5	7.07107	0	0	0	0	0	0	0	0	0	0	0	0
130.1	TRUE	Empty	Uncharacterized protein OS=Macaca mulatta OX=9544 PE=4 SV=2	H9H465_MACMU		16 kDa	0.59	[]	10	0	5	7.07107	0	0	0	0	10	0	5	7.07107	0	0	0	0	0	0	0	0	0	0	0	0
130.2	TRUE	Empty	Uncharacterized protein (Fragment) OS=Macaca mulatta OX=9544 GN=EGK_21453 PE=4 SV=1	G8F172_MACMU	EGK_21453	15 kDa	0.49	[]	10	0	5	7.07107	0	0	0	0	0	0	0	0	0	0	0	0	0	0	0	0	0	0	0	0
131	TRUE	Empty	Cluster of Tubulin alpha chain OS=Macaca mulatta OX=9544 GN=TUBA1B PE=2 SV=1 (A0A1D5Q9B4_MACMU)	A0A1D5Q9B4_MACMU [3]	TUBA1B	50 kDa	0.0018	Day 0 low, Day 3 low, Day 4 low, Day 5 low, Day 6 low, Day 7 high	10	9	9.5	0.707107	2	3	2.5	0.707107	3	10	6.5	4.94975	0	0	0	0	9	6	7.5	2.12132	37	25	31	8.48528
131.1	TRUE	Empty	Tubulin alpha chain OS=Macaca mulatta OX=9544 GN=TUBA1B PE=2 SV=1	A0A1D5Q9B4_MACMU (+2)	TUBA1B	50 kDa	0.0018	Day 0 low, Day 3 low, Day 4 low, Day 5 low, Day 6 low, Day 7 high	10	9	9.5	0.707107	2	3	2.5	0.707107	3	10	6.5	4.94975	0	0	0	0	9	6	7.5	2.12132	37	25	31	8.48528
132	TRUE	Empty	Uncharacterized protein OS=Macaca mulatta OX=9544 PE=4 SV=1	A0A1D5RBV9_MACMU		13 kDa	0.76	[]	0	5	2.5	3.53553	8	0	4	5.65685	7	7	7	0	8	6	7	1.41421	0	7	3.5	4.94975	0	5	2.5	3.53553
133	TRUE	Empty	Proteoglycan 4 OS=Macaca mulatta OX=9544 GN=PRG4 PE=4 SV=2	F7EED5_MACMU	PRG4	131 kDa	0.0028	Day 0 low, Day 3 low, Day 4 low, Day 5 low, Day 6 high, Day 7 high	4	3	3.5	0.707107	0	0	0	0	4	0	2	2.82843	5	5	5	0	18	13	15.5	3.53553	19	27	23	5.65685
134	TRUE	Empty	Ferritin OS=Macaca mulatta OX=9544 GN=FTL PE=2 SV=1	F6ZV45_MACMU	FTL	20 kDa	< 0.00010	Day 0 low, Day 3 low, Day 4 low, Day 5 low, Day 6 high, Day 7 high	0	0	0	0	0	0	0	0	0	0	0	0	0	0	0	0	28	22	25	4.24264	24	20	22	2.82843
135	TRUE	Empty	Cluster of Versican OS=Macaca mulatta OX=9544 GN=VCAN PE=4 SV=2 (F7C5T5_MACMU)	F7C5T5_MACMU [2]	VCAN	366 kDa	0.0051	Day 0 low, Day 3 low, Day 4 low, Day 5 low, Day 6 low, Day 7 high	0	0	0	0	0	0	0	0	0	0	0	0	0	0	0	0	6	11	8.5	3.53553	26	44	35	12.7279
135.1	TRUE	Empty	Versican OS=Macaca mulatta OX=9544 GN=VCAN PE=4 SV=2	F7C5T5_MACMU	VCAN	366 kDa	0.0051	Day 0 low, Day 3 low, Day 4 low, Day 5 low, Day 6 low, Day 7 high	0	0	0	0	0	0	0	0	0	0	0	0	0	0	0	0	6	11	8.5	3.53553	26	44	35	12.7279
135.2	TRUE	Empty	Versican OS=Macaca mulatta OX=9544 GN=VCAN PE=4 SV=1	F7C5R1_MACMU	VCAN	74 kDa	0.0066	Day 0 low, Day 3 low, Day 4 low, Day 5 low, Day 6 low, Day 7 high	0	0	0	0	0	0	0	0	0	0	0	0	0	0	0	0	0	0	0	0	20	36	28	11.3137
136	TRUE	Empty	LDL receptor related protein 1 OS=Macaca mulatta OX=9544 GN=LRP1 PE=2 SV=1	H9EMK7_MACMU	LRP1	505 kDa	0.0004	Day 0 high, Day 3 low, Day 4 low, Day 5 low, Day 6 low, Day 7 high	11	17	14	4.24264	0	2	1	1.41421	0	0	0	0	0	2	1	1.41421	7	8	7.5	0.707107	17	17	17	0
137	TRUE	Empty	Uncharacterized protein OS=Macaca mulatta OX=9544 GN=EGK_01828 PE=4 SV=1	G7MF05_MACMU	EGK_01828	31 kDa	0.16	[]	17	28	22.5	7.77817	13	11	12	1.41421	17	12	14.5	3.53553	9	21	15	8.48528	9	9	9	0	5	14	9.5	6.36396
138	TRUE	Empty	Apolipoprotein C3 OS=Macaca mulatta OX=9544 GN=APOC3 PE=4 SV=2	F7FQN1_MACMU	APOC3	13 kDa	0.26	[]	0	13	6.5	9.19239	12	17	14.5	3.53553	12	13	12.5	0.707107	6	0	3	4.24264	6	9	7.5	2.12132	8	0	4	5.65685
139	TRUE	Empty	Serum amyloid A protein OS=Macaca mulatta OX=9544 GN=EGK_06438 PE=3 SV=1	G7NDT2_MACMU	EGK_06438	15 kDa	0.35	[]	5	8	6.5	2.12132	9	14	11.5	3.53553	8	5	6.5	2.12132	11	7	9	2.82843	11	8	9.5	2.12132	8	11	9.5	2.12132
140	TRUE	Empty	Uncharacterized protein OS=Macaca mulatta OX=9544 PE=4 SV=2	H9H302_MACMU		11 kDa	0.29	[]	21	30	25.5	6.36396	27	0	13.5	19.0919	39	20	29.5	13.435	57	33	45	16.9706	16	14	15	1.41421	27	30	28.5	2.12132
141	TRUE	Empty	Keratin 9 OS=Macaca mulatta OX=9544 GN=KRT9 PE=3 SV=2	F6UR30_MACMU	KRT9	62 kDa	0.75	[]	0	7	3.5	4.94975	2	0	1	1.41421	0	16	8	11.3137	10	10	10	0	21	0	10.5	14.8492	18	8	13	7.07107
142	TRUE	Empty	Uncharacterized protein OS=Macaca mulatta OX=9544 GN=EGK_06926 PE=3 SV=1	G7NC44_MACMU	EGK_06926	47 kDa	0.24	[]	0	0	0	0	6	15	10.5	6.36396	20	10	15	7.07107	16	9	12.5	4.94975	12	0	6	8.48528	8	0	4	5.65685
143	TRUE	Empty	Intelectin 1 OS=Macaca mulatta OX=9544 GN=ITLN1 PE=4 SV=1	F7AB32_MACMU	ITLN1	35 kDa	0.74	[]	5	11	8	4.24264	0	12	6	8.48528	7	20	13.5	9.19239	4	17	10.5	9.19239	0	2	1	1.41421	0	15	7.5	10.6066
144	TRUE	Empty	Apolipoprotein C-IV (Fragment) OS=Macaca mulatta OX=9544 GN=APOC4 PE=2 SV=1	H9F252_MACMU (+1)	APOC4	12 kDa	0.52	[]	9	13	11	2.82843	10	25	17.5	10.6066	12	23	17.5	7.77817	10	7	8.5	2.12132	14	9	11.5	3.53553	22	15	18.5	4.94975
145	TRUE	Empty	Uncharacterized protein OS=Macaca mulatta OX=9544 PE=4 SV=1	A0A1D5RGA5_MACMU (+1)		11 kDa	0.51	[]	8	11	9.5	2.12132	6	0	3	4.24264	7	15	11	5.65685	5	10	7.5	3.53553	7	10	8.5	2.12132	5	11	8	4.24264
146	TRUE	Empty	Adiponectin D OS=Macaca mulatta OX=9544 GN=ADID PE=4 SV=1	A0A3B0J6H9_MACMU (+3)	ADID	30 kDa	0.96	[]	7	15	11	5.65685	0	16	8	11.3137	0	12	6	8.48528	0	16	8	11.3137	0	11	5.5	7.77817	5	10	7.5	3.53553
147	TRUE	Empty	Thrombospondin 4 OS=Macaca mulatta OX=9544 GN=THBS4 PE=4 SV=1	F7EPG2_MACMU (+1)	THBS4	106 kDa	0.053	[]	27	12	19.5	10.6066	9	4	6.5	3.53553	4	9	6.5	3.53553	0	2	1	1.41421	0	3	1.5	2.12132	0	0	0	0
148	TRUE	Empty	Immunoglobulin kappa variable 4-1 OS=Macaca mulatta OX=9544 GN=IGKV4-1 PE=4 SV=2	F7HU19_MACMU	IGKV4-1	16 kDa	0.26	[]	14	10	12	2.82843	11	6	8.5	3.53553	10	7	8.5	2.12132	10	6	8	2.82843	9	5	7	2.82843	8	5	6.5	2.12132
149	TRUE	Empty	Extracellular matrix protein 1 OS=Macaca mulatta OX=9544 GN=ECM1 PE=4 SV=2	F7H532_MACMU (+2)	ECM1	64 kDa	0.0012	Day 0 high, Day 3 low, Day 4 low, Day 5 low, Day 6 low, Day 7 low	12	12	12	0	6	4	5	1.41421	6	3	4.5	2.12132	5	3	4	1.41421	0	2	1	1.41421	2	4	3	1.41421
150	TRUE	Empty	Cluster of Uncharacterized protein OS=Macaca mulatta OX=9544 PE=4 SV=1 (A0A1D5Q3Y5_MACMU)	A0A1D5Q3Y5_MACMU [2]		14 kDa	0.075	[]	10	12	11	1.41421	8	10	9	1.41421	7	6	6.5	0.707107	0	7	3.5	4.94975	8	7	7.5	0.707107	0	6	3	4.24264
150.1	TRUE	Empty	Uncharacterized protein OS=Macaca mulatta OX=9544 PE=4 SV=1	A0A1D5R7J8_MACMU		13 kDa	0.024	[]	7	9	8	1.41421	5	7	6	1.41421	4	4	4	0	0	4	2	2.82843	5	4	4.5	0.707107	0	3	1.5	2.12132
150.2	TRUE	Empty	Uncharacterized protein OS=Macaca mulatta OX=9544 PE=4 SV=1	A0A1D5Q3Y5_MACMU		14 kDa	0.15	[]	6	7	6.5	0.707107	5	5	5	0	4	3	3.5	0.707107	0	4	2	2.82843	5	5	5	0	0	5	2.5	3.53553
151	TRUE	Empty	Cluster of Uncharacterized protein OS=Macaca mulatta OX=9544 PE=4 SV=2 (F6SD50_MACMU)	F6SD50_MACMU [2]		14 kDa	0.84	[]	6	16	11	7.07107	0	12	6	8.48528	6	12	9	4.24264	7	10	8.5	2.12132	4	12	8	5.65685	0	9	4.5	6.36396
151.1	TRUE	Empty	Uncharacterized protein OS=Macaca mulatta OX=9544 PE=4 SV=2	F7H2U3_MACMU		14 kDa	0.84	[]	5	9	7	2.82843	0	8	4	5.65685	5	8	6.5	2.12132	6	5	5.5	0.707107	4	7	5.5	2.12132	0	7	3.5	4.94975
151.2	TRUE	Empty	Uncharacterized protein OS=Macaca mulatta OX=9544 PE=4 SV=2	F6SD50_MACMU		14 kDa	0.91	[]	2	12	7	7.07107	0	7	3.5	4.94975	2	7	4.5	3.53553	3	7	5	2.82843	0	8	4	5.65685	0	5	2.5	3.53553
152	TRUE	Empty	Complement factor H-related 3-like protein OS=Macaca mulatta OX=9544 PE=2 SV=1	W5QVR7_MACMU		45 kDa	0.19	[]	0	19	9.5	13.435	23	31	27	5.65685	47	24	35.5	16.2635	45	40	42.5	3.53553	33	41	37	5.65685	30	47	38.5	12.0208
153	TRUE	Empty	Cluster of Immunoglobulin lambda variable 8-61 OS=Macaca mulatta OX=9544 GN=IGLV8-61 PE=4 SV=1 (A0A1D5QXF3_MACMU)	A0A1D5QXF3_MACMU [3]	IGLV8-61	13 kDa	0.025	[]	9	11	10	1.41421	6	7	6.5	0.707107	6	7	6.5	0.707107	6	5	5.5	0.707107	6	9	7.5	2.12132	10	7	8.5	2.12132
153.1	TRUE	Empty	Immunoglobulin lambda variable 8-61 OS=Macaca mulatta OX=9544 GN=IGLV8-61 PE=4 SV=1	A0A1D5QXF3_MACMU (+1)	IGLV8-61	13 kDa	0.14	[]	7	11	9	2.82843	5	7	6	1.41421	6	7	6.5	0.707107	6	5	5.5	0.707107	6	8	7	1.41421	9	7	8	1.41421
153.2	TRUE	Empty	Immunglobulin light chain variable region (Fragment) OS=Macaca mulatta OX=9544 PE=2 SV=1	A0A0H4LJP2_MACMU		11 kDa	0.81	[]	6	0	3	4.24264	4	0	2	2.82843	0	0	0	0	0	0	0	0	0	5	2.5	3.53553	7	0	3.5	4.94975
154	TRUE	Empty	Uncharacterized protein OS=Macaca mulatta OX=9544 PE=4 SV=1	A0A1D5QKT2_MACMU		13 kDa	0.4	[]	15	8	11.5	4.94975	11	6	8.5	3.53553	11	8	9.5	2.12132	7	6	6.5	0.707107	6	8	7	1.41421	4	9	6.5	3.53553
155	TRUE	Empty	Talin 1 OS=Macaca mulatta OX=9544 GN=TLN1 PE=4 SV=1	A0A1D5REJ7_MACMU (+2)	TLN1	265 kDa	0.3	[]	11	5	8	4.24264	0	4	2	2.82843	4	14	9	7.07107	0	0	0	0	0	0	0	0	17	3	10	9.89949
156	TRUE	Empty	Carboxylic ester hydrolase (Fragment) OS=Macaca mulatta OX=9544 GN=EGK_11933 PE=3 SV=1	G7MJD2_MACMU (+1)	EGK_11933	63 kDa	0.19	[]	6	15	10.5	6.36396	8	10	9	1.41421	6	6	6	0	3	6	4.5	2.12132	6	0	3	4.24264	0	5	2.5	3.53553
157	TRUE	Empty	Immunglobulin light chain variable region (Fragment) OS=Macaca mulatta OX=9544 PE=2 SV=1	A0A0H4LFI5_MACMU		12 kDa	0.28	[]	5	12	8.5	4.94975	13	16	14.5	2.12132	12	13	12.5	0.707107	12	15	13.5	2.12132	11	10	10.5	0.707107	12	9	10.5	2.12132
158	TRUE	Empty	Prenylcysteine oxidase 1 OS=Macaca mulatta OX=9544 GN=PCYOX1 PE=2 SV=2	F7HQU2_MACMU (+1)	PCYOX1	57 kDa	0.2	[]	5	11	8	4.24264	6	6	6	0	8	14	11	4.24264	4	5	4.5	0.707107	4	6	5	1.41421	5	4	4.5	0.707107
159	TRUE	Empty	Cluster of Cytokeratin-2e OS=Macaca mulatta OX=9544 GN=KRT2 PE=3 SV=1 (F7AEK9_MACMU)	F7AEK9_MACMU [10]	KRT2	66 kDa	0.98	[]	3	8	5.5	3.53553	16	0	8	11.3137	5	10	7.5	3.53553	6	5	5.5	0.707107	12	3	7.5	6.36396	6	4	5	1.41421
159.1	TRUE	Empty	Cytokeratin-2e OS=Macaca mulatta OX=9544 GN=KRT2 PE=3 SV=1	F7AEK9_MACMU (+1)	KRT2	66 kDa	0.93	[]	3	8	5.5	3.53553	16	0	8	11.3137	0	6	3	4.24264	6	5	5.5	0.707107	7	3	5	2.82843	6	4	5	1.41421
159.2	TRUE	Empty	Keratin 5 OS=Macaca mulatta OX=9544 GN=KRT5 PE=3 SV=1	A0A1D5RD41_MACMU (+2)	KRT5	61 kDa	0.58	[]	0	0	0	0	0	0	0	0	0	4	2	2.82843	0	0	0	0	6	0	3	4.24264	0	0	0	0
159.3	TRUE	Empty	Keratin 6A OS=Macaca mulatta OX=9544 GN=KRT6A PE=3 SV=2	F7E526_MACMU (+4)	KRT6A	60 kDa	0.49	[]	0	0	0	0	0	0	0	0	5	0	2.5	3.53553	0	0	0	0	0	0	0	0	0	0	0	0
160	TRUE	Empty	Integrin subunit alpha 2b OS=Macaca mulatta OX=9544 GN=ITGA2B PE=3 SV=2	F7E7I7_MACMU (+1)	ITGA2B	119 kDa	0.057	[]	17	18	17.5	0.707107	0	9	4.5	6.36396	3	15	9	8.48528	0	3	1.5	2.12132	0	2	1	1.41421	8	0	4	5.65685
161	TRUE	Empty	Uncharacterized protein OS=Macaca mulatta OX=9544 PE=4 SV=1	A0A1D5QZG2_MACMU		14 kDa	0.95	[]	0	12	6	8.48528	6	0	3	4.24264	0	8	4	5.65685	4	8	6	2.82843	4	11	7.5	4.94975	0	6	3	4.24264
162	TRUE	Empty	Cluster of Histone H2B OS=Macaca mulatta OX=9544 GN=HIST1H2BD PE=3 SV=1 (A0A1D5R0R7_MACMU)	A0A1D5R0R7_MACMU [18]	HIST1H2BD	14 kDa	0.0051	Day 0 low, Day 3 low, Day 4 low, Day 5 low, Day 6 low, Day 7 high	0	0	0	0	0	0	0	0	0	0	0	0	0	0	0	0	4	0	2	2.82843	32	17	24.5	10.6066
162.1	TRUE	Empty	Histone H2B OS=Macaca mulatta OX=9544 GN=HIST1H2BD PE=3 SV=1	A0A1D5R0R7_MACMU (+10)	HIST1H2BD	14 kDa	0.0051	Day 0 low, Day 3 low, Day 4 low, Day 5 low, Day 6 low, Day 7 high	0	0	0	0	0	0	0	0	0	0	0	0	0	0	0	0	4	0	2	2.82843	30	16	23	9.89949
162.2	TRUE	Empty	Histone H2B OS=Macaca mulatta OX=9544 GN=HIST1H2BO PE=3 SV=1	A0A1D5RH28_MACMU (+6)	HIST1H2BO	14 kDa	0.0081	Day 0 low, Day 3 low, Day 4 low, Day 5 low, Day 6 low, Day 7 high	0	0	0	0	0	0	0	0	0	0	0	0	0	0	0	0	0	0	0	0	29	14	21.5	10.6066
163	TRUE	Empty	Heat shock protein 90 alpha family class B member 1 OS=Macaca mulatta OX=9544 GN=HSP90AB1 PE=2 SV=2	F7GST0_MACMU	HSP90AB1	83 kDa	0.057	[]	0	0	0	0	0	0	0	0	0	0	0	0	0	0	0	0	3	4	3.5	0.707107	55	18	36.5	26.163
164	TRUE	Empty	Carboxypeptidase N subunit 1 OS=Macaca mulatta OX=9544 GN=CPN1 PE=4 SV=2	F6XVC9_MACMU	CPN1	52 kDa	0.0029	Day 0 low, Day 3 low, Day 4 low, Day 5 high, Day 6 high, Day 7 high	0	0	0	0	0	0	0	0	3	4	3.5	0.707107	8	8	8	0	5	10	7.5	3.53553	8	10	9	1.41421
165	TRUE	Empty	Myeloperoxidase OS=Macaca mulatta OX=9544 GN=MPO PE=4 SV=2	F7BAA9_MACMU (+1)	MPO	81 kDa	0.00032	Day 0 low, Day 3 low, Day 4 low, Day 5 low, Day 6 high, Day 7 high	0	0	0	0	0	0	0	0	0	0	0	0	0	0	0	0	9	9	9	0	20	13	16.5	4.94975
166	TRUE	Empty	Apolipoprotein M OS=Macaca mulatta OX=9544 GN=APOM PE=4 SV=2	F7CSV4_MACMU (+1)	APOM	21 kDa	0.23	[]	3	6	4.5	2.12132	6	3	4.5	2.12132	4	3	3.5	0.707107	3	4	3.5	0.707107	3	4	3.5	0.707107	0	2	1	1.41421
167	TRUE	Empty	Uncharacterized protein OS=Macaca mulatta OX=9544 GN=EGK_21557 PE=4 SV=1	G8F1Z7_MACMU	EGK_21557	22 kDa	0.72	[]	14	19	16.5	3.53553	23	25	24	1.41421	24	24	24	0	14	34	24	14.1421	27	18	22.5	6.36396	18	16	17	1.41421
168	TRUE	Empty	Immunoglobulin lambda variable 10-54 OS=Macaca mulatta OX=9544 GN=IGLV10-54 PE=4 SV=2	F7DFA6_MACMU (+1)	IGLV10-54	14 kDa	0.022	[]	6	5	5.5	0.707107	0	0	0	0	0	0	0	0	0	0	0	0	2	8	5	4.24264	0	0	0	0
169	TRUE	Empty	Cluster of Glyceraldehyde-3-phosphate dehydrogenase OS=Macaca mulatta OX=9544 GN=GAPDH PE=3 SV=1 (F6TSX6_MACMU)	F6TSX6_MACMU [3]	GAPDH	36 kDa	0.00029	Day 0 low, Day 3 low, Day 4 low, Day 5 low, Day 6 low, Day 7 high	0	0	0	0	0	0	0	0	0	0	0	0	0	0	0	0	4	4	4	0	33	22	27.5	7.77817
169.1	TRUE	Empty	Glyceraldehyde-3-phosphate dehydrogenase OS=Macaca mulatta OX=9544 GN=GAPDH PE=3 SV=1	F6TSX6_MACMU (+2)	GAPDH	36 kDa	0.00029	Day 0 low, Day 3 low, Day 4 low, Day 5 low, Day 6 low, Day 7 high	0	0	0	0	0	0	0	0	0	0	0	0	0	0	0	0	4	4	4	0	33	22	27.5	7.77817
170	TRUE	Empty	Uncharacterized protein OS=Macaca mulatta OX=9544 GN=EGK_21338 PE=4 SV=1	G8F1L1_MACMU	EGK_21338	15 kDa	0.25	[]	0	0	0	0	2	0	1	1.41421	4	0	2	2.82843	0	0	0	0	5	0	2.5	3.53553	5	5	5	0
171	TRUE	Empty	Coagulation factor X protein OS=Macaca mulatta OX=9544 PE=2 SV=1	A0N065_MACMU (+2)		55 kDa	0.22	[]	6	4	5	1.41421	7	3	5	2.82843	4	5	4.5	0.707107	3	5	4	1.41421	7	8	7.5	0.707107	3	2	2.5	0.707107
172	TRUE	Empty	Cluster of Uncharacterized protein OS=Macaca mulatta OX=9544 PE=4 SV=2 (A0A0B4J1D0_MACMU)	A0A0B4J1D0_MACMU [2]		14 kDa	0.7	[]	0	10	5	7.07107	5	13	9	5.65685	5	7	6	1.41421	0	6	3	4.24264	5	6	5.5	0.707107	0	5	2.5	3.53553
172.1	TRUE	Empty	Uncharacterized protein OS=Macaca mulatta OX=9544 PE=4 SV=2	A0A0B4J1D0_MACMU		14 kDa	0.96	[]	0	10	5	7.07107	0	13	6.5	9.19239	5	7	6	1.41421	0	6	3	4.24264	5	6	5.5	0.707107	0	5	2.5	3.53553
172.2	TRUE	Empty	Uncharacterized protein OS=Macaca mulatta OX=9544 GN=EGK_21564 PE=4 SV=1	G8F202_MACMU	EGK_21564	13 kDa	0.49	[]	0	0	0	0	5	0	2.5	3.53553	0	0	0	0	0	0	0	0	0	0	0	0	0	0	0	0
173	TRUE	Empty	Coagulation factor IX protein OS=Macaca mulatta OX=9544 PE=2 SV=1	A8CZ27_MACMU (+1)		52 kDa	0.036	[]	6	3	4.5	2.12132	8	4	6	2.82843	9	4	6.5	3.53553	12	10	11	1.41421	4	2	3	1.41421	0	0	0	0
174	TRUE	Empty	Immunglobulin light chain variable region (Fragment) OS=Macaca mulatta OX=9544 PE=2 SV=1	A0A0H4LFQ9_MACMU (+1)		11 kDa	0.53	[]	0	8	4	5.65685	5	10	7.5	3.53553	6	7	6.5	0.707107	9	9	9	0	6	5	5.5	0.707107	2	5	3.5	2.12132
175	TRUE	Empty	Uncharacterized protein OS=Macaca mulatta OX=9544 PE=4 SV=1	A0A1D5QEJ1_MACMU		14 kDa	0.27	[]	9	6	7.5	2.12132	7	0	3.5	4.94975	8	6	7	1.41421	0	0	0	0	9	5	7	2.82843	7	0	3.5	4.94975
176	TRUE	Empty	Cluster of Hyaluronan binding protein 2 OS=Macaca mulatta OX=9544 GN=HABP2 PE=3 SV=2 (F7DAC5_MACMU)	F7DAC5_MACMU [2]	HABP2	63 kDa	0.052	[]	0	0	0	0	0	0	0	0	5	2	3.5	2.12132	0	0	0	0	11	12	11.5	0.707107	0	10	5	7.07107
176.1	TRUE	Empty	Hyaluronan binding protein 2 OS=Macaca mulatta OX=9544 GN=HABP2 PE=3 SV=2	F7DAC5_MACMU	HABP2	63 kDa	0.064	[]	0	0	0	0	0	0	0	0	5	2	3.5	2.12132	0	0	0	0	10	12	11	1.41421	0	10	5	7.07107
176.2	TRUE	Empty	Uncharacterized protein OS=Macaca mulatta OX=9544 GN=EGK_20075 PE=3 SV=1	G7N157_MACMU	EGK_20075	63 kDa	0.051	[]	0	0	0	0	0	0	0	0	0	0	0	0	0	0	0	0	9	10	9.5	0.707107	0	9	4.5	6.36396
177	TRUE	Empty	Apolipoprotein C2 OS=Macaca mulatta OX=9544 GN=APOC2 PE=4 SV=1	H9H2U1_MACMU	APOC2	20 kDa	0.11	[]	7	10	8.5	2.12132	10	18	14	5.65685	12	14	13	1.41421	7	6	6.5	0.707107	8	7	7.5	0.707107	15	11	13	2.82843
178	TRUE	Empty	Apolipoprotein C-I, basic form OS=Macaca mulatta OX=9544 GN=APOC1B PE=3 SV=1	APO1B_MACMU	APOC1B	9 kDa	0.37	[]	0	0	0	0	4	4	4	0	0	5	2.5	3.53553	0	2	1	1.41421	0	5	2.5	3.53553	4	4	4	0
179	TRUE	Empty	Uncharacterized protein OS=Macaca mulatta OX=9544 PE=4 SV=1	A0A1D5R940_MACMU (+3)		19 kDa	0.59	[]	0	6	3	4.24264	0	7	3.5	4.94975	0	0	0	0	0	0	0	0	0	0	0	0	0	0	0	0
180	TRUE	Empty	Transferrin receptor protein 1 OS=Macaca mulatta OX=9544 GN=TFRC PE=2 SV=1	F6UX47_MACMU (+2)	TFRC	85 kDa	0.00057	Day 0 low, Day 3 low, Day 4 low, Day 5 low, Day 6 high, Day 7 low	0	3	1.5	2.12132	2	2	2	0	2	0	1	1.41421	4	3	3.5	0.707107	13	13	13	0	4	3	3.5	0.707107
181	TRUE	Empty	Immunoglobulin lambda variable 7-43 OS=Macaca mulatta OX=9544 GN=IGLV7-43 PE=4 SV=2	F7EXE0_MACMU	IGLV7-43	14 kDa	1	[]	7	0	3.5	4.94975	7	0	3.5	4.94975	9	0	4.5	6.36396	6	0	3	4.24264	6	0	3	4.24264	6	0	3	4.24264
182	TRUE	Empty	Mannan-binding lectin serine protease 1 isoform 1 (Fragment) OS=Macaca mulatta OX=9544 GN=MASP1 PE=2 SV=1	H9F3P0_MACMU	MASP1	4 kDa	0.3	[]	7	8	7.5	0.707107	0	6	3	4.24264	6	6	6	0	4	5	4.5	0.707107	6	4	5	1.41421	6	3	4.5	2.12132
183	TRUE	Empty	Collectin subfamily member 11 OS=Macaca mulatta OX=9544 GN=COLEC11 PE=4 SV=1	A0A1D5R5I7_MACMU (+3)	COLEC11	32 kDa	0.039	[]	9	13	11	2.82843	5	5	5	0	6	6	6	0	0	5	2.5	3.53553	0	6	3	4.24264	0	3	1.5	2.12132
184	TRUE	Empty	Immunoglobulin heavy variable 3-49 OS=Macaca mulatta OX=9544 GN=IGHV3-49 PE=4 SV=2	H9H423_MACMU	IGHV3-49	16 kDa	0.33	[]	14	9	11.5	3.53553	10	6	8	2.82843	9	8	8.5	0.707107	8	8	8	0	11	7	9	2.82843	6	8	7	1.41421
185	TRUE	Empty	Cluster of Pyruvate kinase OS=Macaca mulatta OX=9544 GN=PKM2 PE=2 SV=1 (H9FVV7_MACMU)	H9FVV7_MACMU [2]	PKM2	58 kDa	< 0.00010	Day 0 low, Day 3 low, Day 4 low, Day 5 low, Day 6 low, Day 7 high	0	0	0	0	0	0	0	0	0	0	0	0	0	0	0	0	2	2	2	0	28	20	24	5.65685
185.1	TRUE	Empty	Pyruvate kinase OS=Macaca mulatta OX=9544 GN=PKM2 PE=2 SV=1	H9FVV7_MACMU (+1)	PKM2	58 kDa	< 0.00010	Day 0 low, Day 3 low, Day 4 low, Day 5 low, Day 6 low, Day 7 high	0	0	0	0	0	0	0	0	0	0	0	0	0	0	0	0	2	2	2	0	28	20	24	5.65685
186	TRUE	Empty	Uncharacterized protein (Fragment) OS=Macaca mulatta OX=9544 GN=EGK_21395 PE=4 SV=1	G8F1Q1_MACMU	EGK_21395	13 kDa	0.12	[]	0	0	0	0	0	0	0	0	5	3	4	1.41421	0	0	0	0	0	3	1.5	2.12132	0	3	1.5	2.12132
187	TRUE	Empty	Cluster of Filamin-A isoform 2 OS=Macaca mulatta OX=9544 GN=FLNA PE=2 SV=1 (H9FRS8_MACMU)	H9FRS8_MACMU [2]	FLNA	281 kDa	0.59	[]	3	8	5.5	3.53553	0	3	1.5	2.12132	0	7	3.5	4.94975	0	0	0	0	0	0	0	0	15	0	7.5	10.6066
187.1	TRUE	Empty	Filamin-A isoform 2 OS=Macaca mulatta OX=9544 GN=FLNA PE=2 SV=1	H9FRS8_MACMU (+1)	FLNA	281 kDa	0.59	[]	3	8	5.5	3.53553	0	3	1.5	2.12132	0	7	3.5	4.94975	0	0	0	0	0	0	0	0	15	0	7.5	10.6066
188	TRUE	Empty	Cluster of Carbamoyl-phosphate synthase 1 OS=Macaca mulatta OX=9544 GN=CPS1 PE=3 SV=2 (F7B8D5_MACMU)	F7B8D5_MACMU [2]	CPS1	165 kDa	0.035	[]	0	0	0	0	0	0	0	0	0	0	0	0	0	0	0	0	0	0	0	0	7	17	12	7.07107
188.1	TRUE	Empty	Carbamoyl-phosphate synthase 1 OS=Macaca mulatta OX=9544 GN=CPS1 PE=3 SV=2	F7B8D5_MACMU (+1)	CPS1	165 kDa	0.035	[]	0	0	0	0	0	0	0	0	0	0	0	0	0	0	0	0	0	0	0	0	7	17	12	7.07107
189	TRUE	Empty	Uncharacterized protein OS=Macaca mulatta OX=9544 PE=4 SV=1	A0A1D5QGX4_MACMU		13 kDa	0.68	[]	3	8	5.5	3.53553	0	6	3	4.24264	0	5	2.5	3.53553	0	5	2.5	3.53553	2	0	1	1.41421	0	3	1.5	2.12132
190	TRUE	Empty	Cluster of Uncharacterized protein OS=Macaca mulatta OX=9544 PE=4 SV=2 (H9H4U1_MACMU)	H9H4U1_MACMU [2]		15 kDa	0.59	[]	4	7	5.5	2.12132	4	0	2	2.82843	6	0	3	4.24264	4	5	4.5	0.707107	5	0	2.5	3.53553	0	3	1.5	2.12132
190.1	TRUE	Empty	Uncharacterized protein OS=Macaca mulatta OX=9544 PE=4 SV=2	H9H4U1_MACMU		15 kDa	0.8	[]	3	4	3.5	0.707107	4	0	2	2.82843	6	0	3	4.24264	4	0	2	2.82843	5	0	2.5	3.53553	0	0	0	0
190.2	TRUE	Empty	Uncharacterized protein OS=Macaca mulatta OX=9544 PE=4 SV=2	F7F215_MACMU		14 kDa	0.17	[]	3	6	4.5	2.12132	0	0	0	0	0	0	0	0	0	5	2.5	3.53553	0	0	0	0	0	3	1.5	2.12132
191	TRUE	Empty	Cluster of Uncharacterized protein (Fragment) OS=Macaca mulatta OX=9544 GN=EGK_18629 PE=4 SV=1 (G7MWW3_MACMU)	G7MWW3_MACMU [2]	EGK_18629	13 kDa	0.82	[]	0	4	2	2.82843	0	0	0	0	5	0	2.5	3.53553	5	0	2.5	3.53553	3	0	1.5	2.12132	0	0	0	0
191.1	TRUE	Empty	Uncharacterized protein (Fragment) OS=Macaca mulatta OX=9544 GN=EGK_18629 PE=4 SV=1	G7MWW3_MACMU	EGK_18629	13 kDa	0.59	[]	0	0	0	0	0	0	0	0	5	0	2.5	3.53553	4	0	2	2.82843	0	0	0	0	0	0	0	0
191.2	TRUE	Empty	Uncharacterized protein OS=Macaca mulatta OX=9544 PE=4 SV=2	A0A0B4J1D2_MACMU		15 kDa	0.68	[]	0	4	2	2.82843	0	0	0	0	0	0	0	0	4	0	2	2.82843	3	0	1.5	2.12132	0	0	0	0
192	TRUE	Empty	Cluster of 78 kDa glucose-regulated protein OS=Macaca mulatta OX=9544 GN=HSPA5 PE=2 SV=1 (F7C3R1_MACMU)	F7C3R1_MACMU [4]	HSPA5	72 kDa	0.002	Day 0 low, Day 3 low, Day 4 low, Day 5 low, Day 6 low, Day 7 high	0	0	0	0	0	0	0	0	0	0	0	0	0	0	0	0	5	8	6.5	2.12132	38	22	30	11.3137
192.1	TRUE	Empty	Heat shock cognate 71 kDa protein isoform 1 OS=Macaca mulatta OX=9544 GN=HSPA8 PE=2 SV=1	I0FRC9_MACMU (+1)	HSPA8	71 kDa	0.0015	Day 0 low, Day 3 low, Day 4 low, Day 5 low, Day 6 low, Day 7 high	0	0	0	0	0	0	0	0	0	0	0	0	0	0	0	0	5	8	6.5	2.12132	37	22	29.5	10.6066
192.2	TRUE	Empty	78 kDa glucose-regulated protein OS=Macaca mulatta OX=9544 GN=HSPA5 PE=2 SV=1	F7C3R1_MACMU (+1)	HSPA5	72 kDa	0.49	[]	0	0	0	0	0	0	0	0	0	0	0	0	0	0	0	0	0	0	0	0	8	0	4	5.65685
193	TRUE	Empty	Coagulation factor XIII A chain OS=Macaca mulatta OX=9544 GN=F13A1 PE=4 SV=1	F7D3L5_MACMU	F13A1	83 kDa	0.03	[]	14	7	10.5	4.94975	4	4	4	0	0	5	2.5	3.53553	0	0	0	0	0	0	0	0	0	0	0	0
194	TRUE	Empty	Anion exchange protein OS=Macaca mulatta OX=9544 GN=SLC4A1 PE=3 SV=1	A0A1D5REH6_MACMU (+1)	SLC4A1	102 kDa	0.24	[]	0	0	0	0	0	0	0	0	0	0	0	0	0	0	0	0	2	5	3.5	2.12132	33	5	19	19.799
195	TRUE	Empty	Cluster of Uncharacterized protein OS=Macaca mulatta OX=9544 PE=4 SV=2 (F6S1S2_MACMU)	F6S1S2_MACMU [4]		13 kDa	0.83	[]	0	0	0	0	7	0	3.5	4.94975	8	0	4	5.65685	8	0	4	5.65685	7	0	3.5	4.94975	0	0	0	0
195.1	TRUE	Empty	Uncharacterized protein (Fragment) OS=Macaca mulatta OX=9544 GN=EGK_21131 PE=4 SV=1	G8F222_MACMU	EGK_21131	11 kDa	0.83	[]	0	0	0	0	7	0	3.5	4.94975	8	0	4	5.65685	7	0	3.5	4.94975	7	0	3.5	4.94975	0	0	0	0
195.2	TRUE	Empty	Uncharacterized protein OS=Macaca mulatta OX=9544 PE=4 SV=2	F6S1S2_MACMU (+2)		13 kDa	0.49	[]	0	0	0	0	0	0	0	0	0	0	0	0	7	0	3.5	4.94975	0	0	0	0	0	0	0	0
196	TRUE	Empty	Uncharacterized protein OS=Macaca mulatta OX=9544 GN=LOC720452 PE=4 SV=2	H9H523_MACMU	LOC720452	15 kDa	0.84	[]	46	12	29	24.0416	30	0	15	21.2132	31	19	25	8.48528	34	23	28.5	7.77817	32	17	24.5	10.6066	16	14	15	1.41421
197	TRUE	Empty	Integrin beta OS=Macaca mulatta OX=9544 GN=ITGB3 PE=3 SV=2	F7FG54_MACMU (+1)	ITGB3	91 kDa	0.15	[]	12	8	10	2.82843	0	5	2.5	3.53553	0	12	6	8.48528	0	0	0	0	0	0	0	0	2	0	1	1.41421
198	TRUE	Empty	Immunoglobulin heavy variable 5-10-1 OS=Macaca mulatta OX=9544 GN=IGHV5-10-1 PE=4 SV=1	A0A1D5R3Z0_MACMU	IGHV5-10-1	14 kDa	0.97	[]	11	2	6.5	6.36396	7	0	3.5	4.94975	10	5	7.5	3.53553	10	0	5	7.07107	10	0	5	7.07107	8	0	4	5.65685
199	TRUE	Empty	Amine oxidase OS=Macaca mulatta OX=9544 GN=AOC1 PE=3 SV=2	F6TU25_MACMU (+2)	AOC1	86 kDa	0.07	[]	0	0	0	0	0	0	0	0	0	0	0	0	0	0	0	0	0	0	0	0	20	6	13	9.89949
200	TRUE	Empty	Immunglobulin light chain variable region (Fragment) OS=Macaca mulatta OX=9544 PE=2 SV=1	A0A0H4LJP5_MACMU		12 kDa	0.2	[]	7	9	8	1.41421	9	12	10.5	2.12132	10	10	10	0	8	11	9.5	2.12132	10	11	10.5	0.707107	6	8	7	1.41421
201	TRUE	Empty	Immunglobulin light chain variable region (Fragment) OS=Macaca mulatta OX=9544 PE=2 SV=1	A0A0H4LDU1_MACMU (+1)		12 kDa	0.19	[]	5	0	2.5	3.53553	6	4	5	1.41421	4	0	2	2.82843	0	0	0	0	0	0	0	0	0	0	0	0
202	TRUE	Empty	Cathelicidin antimicrobial peptide OS=Macaca mulatta OX=9544 GN=CAMP PE=2 SV=1	CAMP_MACMU (+1)	CAMP	19 kDa	0.38	[]	0	0	0	0	5	0	2.5	3.53553	3	3	3	0	0	0	0	0	0	6	3	4.24264	6	4	5	1.41421
203	TRUE	Empty	Cluster of Myosin heavy chain 14 OS=Macaca mulatta OX=9544 GN=MYH14 PE=3 SV=2 (F7BS31_MACMU)	F7BS31_MACMU [6]	MYH14	228 kDa	0.047	[]	12	6	9	4.24264	0	0	0	0	0	2	1	1.41421	0	0	0	0	0	0	0	0	6	0	3	4.24264
203.1	TRUE	Empty	Myosin heavy chain 9 OS=Macaca mulatta OX=9544 GN=MYH9 PE=3 SV=1	A0A1D5R424_MACMU (+5)	MYH9	225 kDa	0.047	[]	12	6	9	4.24264	0	0	0	0	0	2	1	1.41421	0	0	0	0	0	0	0	0	6	0	3	4.24264
204	TRUE	Empty	Uncharacterized protein OS=Macaca mulatta OX=9544 PE=4 SV=1	A0A1D5RAN8_MACMU		17 kDa	0.7	[]	0	5	2.5	3.53553	0	0	0	0	0	5	2.5	3.53553	0	0	0	0	0	5	2.5	3.53553	0	0	0	0
205	TRUE	Empty	Sex hormone-binding globulin OS=Macaca mulatta OX=9544 GN=SHBG PE=4 SV=1	F6Z7N8_MACMU (+1)	SHBG	44 kDa	0.17	[]	0	2	1	1.41421	0	0	0	0	4	6	5	1.41421	0	4	2	2.82843	0	3	1.5	2.12132	0	0	0	0
206	TRUE	Empty	RAP1A, member of RAS oncogene family OS=Macaca mulatta OX=9544 GN=RAP1A PE=2 SV=1	F7GH95_MACMU	RAP1A	21 kDa	0.0035	Day 0 low, Day 3 low, Day 4 low, Day 5 low, Day 6 low, Day 7 high	4	2	3	1.41421	0	0	0	0	0	0	0	0	0	0	0	0	3	0	1.5	2.12132	12	8	10	2.82843
207	TRUE	Empty	Uncharacterized protein OS=Macaca mulatta OX=9544 GN=EGK_02838 PE=4 SV=1	G7N3C7_MACMU	EGK_02838	14 kDa	0.88	[]	5	0	2.5	3.53553	3	2	2.5	0.707107	3	4	3.5	0.707107	3	5	4	1.41421	3	0	1.5	2.12132	4	0	2	2.82843
208	TRUE	Empty	Uncharacterized protein OS=Macaca mulatta OX=9544 PE=4 SV=1	A0A1D5QMK7_MACMU		16 kDa	0.18	[]	11	25	18	9.89949	13	0	6.5	9.19239	30	14	22	11.3137	45	26	35.5	13.435	7	10	8.5	2.12132	16	27	21.5	7.77817
209	TRUE	Empty	Immunglobulin light chain variable region (Fragment) OS=Macaca mulatta OX=9544 PE=2 SV=1	A0A0H4LFP0_MACMU		12 kDa	0.2	[]	9	10	9.5	0.707107	9	10	9.5	0.707107	10	9	9.5	0.707107	8	10	9	1.41421	10	8	9	1.41421	7	9	8	1.41421
210	TRUE	Empty	Uncharacterized protein (Fragment) OS=Macaca mulatta OX=9544 GN=EGK_05553 PE=4 SV=1	G7NAL5_MACMU	EGK_05553	13 kDa	0.65	[]	5	0	2.5	3.53553	0	0	0	0	5	0	2.5	3.53553	0	0	0	0	0	2	1	1.41421	0	0	0	0
211	TRUE	Empty	Histone H4 OS=Macaca mulatta OX=9544 GN=LOC106996634 PE=3 SV=1	A0A1D5R3S0_MACMU (+3)	LOC106996634	11 kDa	< 0.00010	Day 0 low, Day 3 low, Day 4 low, Day 5 low, Day 6 low, Day 7 high	0	0	0	0	0	0	0	0	0	0	0	0	0	0	0	0	0	2	1	1.41421	14	12	13	1.41421
212	TRUE	Empty	Cluster of Immunoglobulin lambda variable 5-52 OS=Macaca mulatta OX=9544 GN=IGLV5-52 PE=4 SV=1 (A0A1D5Q4Y7_MACMU)	A0A1D5Q4Y7_MACMU [2]	IGLV5-52	16 kDa	0.92	[]	6	0	3	4.24264	3	0	1.5	2.12132	6	0	3	4.24264	6	0	3	4.24264	4	0	2	2.82843	0	0	0	0
212.1	TRUE	Empty	Immunoglobulin lambda variable 5-52 OS=Macaca mulatta OX=9544 GN=IGLV5-52 PE=4 SV=1	A0A1D5Q4Y7_MACMU	IGLV5-52	16 kDa	0.91	[]	5	0	2.5	3.53553	3	0	1.5	2.12132	6	0	3	4.24264	4	0	2	2.82843	3	0	1.5	2.12132	0	0	0	0
212.2	TRUE	Empty	Immunglobulin light chain variable region (Fragment) OS=Macaca mulatta OX=9544 PE=2 SV=1	A0A0H4LHJ9_MACMU		13 kDa	0.69	[]	2	0	1	1.41421	0	0	0	0	0	0	0	0	4	0	2	2.82843	3	0	1.5	2.12132	0	0	0	0
213	TRUE	Empty	Uncharacterized protein (Fragment) OS=Macaca mulatta OX=9544 GN=EGK_02840 PE=4 SV=1	G7N3C9_MACMU	EGK_02840	12 kDa	0.33	[]	4	8	6	2.82843	4	0	2	2.82843	6	8	7	1.41421	10	11	10.5	0.707107	5	10	7.5	3.53553	3	10	6.5	4.94975
214	TRUE	Empty	Complement C3d receptor 2 OS=Macaca mulatta OX=9544 GN=CR2 PE=4 SV=2	F7GSQ8_MACMU (+2)	CR2	107 kDa	0.35	[]	0	0	0	0	2	0	1	1.41421	3	0	1.5	2.12132	2	2	2	0	0	0	0	0	0	0	0	0
215	TRUE	Empty	Cluster of Tubulin beta chain OS=Macaca mulatta OX=9544 GN=EGK_14681 PE=3 SV=1 (G7MRG2_MACMU)	G7MRG2_MACMU [5]	EGK_14681	50 kDa	0.0037	Day 0 low, Day 3 low, Day 4 low, Day 5 low, Day 6 low, Day 7 high	0	2	1	1.41421	0	0	0	0	0	0	0	0	0	0	0	0	0	0	0	0	20	11	15.5	6.36396
215.1	TRUE	Empty	Tubulin beta chain OS=Macaca mulatta OX=9544 GN=EGK_14681 PE=3 SV=1	G7MRG2_MACMU (+4)	EGK_14681	50 kDa	0.0037	Day 0 low, Day 3 low, Day 4 low, Day 5 low, Day 6 low, Day 7 high	0	2	1	1.41421	0	0	0	0	0	0	0	0	0	0	0	0	0	0	0	0	20	11	15.5	6.36396
216	TRUE	Empty	Platelet glycoprotein Ib alpha polypeptide OS=Macaca mulatta OX=9544 GN=GPIbA PE=4 SV=1	B8XNP4_MACMU (+1)	GPIbA	82 kDa	0.68	[]	0	0	0	0	0	0	0	0	3	0	1.5	2.12132	0	0	0	0	5	0	2.5	3.53553	3	0	1.5	2.12132
217	TRUE	Empty	Uncharacterized protein (Fragment) OS=Macaca mulatta OX=9544 GN=EGK_21347 PE=4 SV=1	G8F154_MACMU	EGK_21347	15 kDa	0.82	[]	12	26	19	9.89949	7	30	18.5	16.2635	11	23	17	8.48528	9	18	13.5	6.36396	12	18	15	4.24264	10	11	10.5	0.707107
218	TRUE	Empty	Guanine nucleotide-binding protein G(I) subunit alpha-2 isoform 1 (Fragment) OS=Macaca mulatta OX=9544 GN=GNAI2 PE=2 SV=1	H9FAQ5_MACMU (+1)	GNAI2	40 kDa	0.015	[]	0	0	0	0	0	0	0	0	0	0	0	0	0	0	0	0	0	0	0	0	16	7	11.5	6.36396
219	TRUE	Empty	Uncharacterized protein OS=Macaca mulatta OX=9544 PE=4 SV=2	F7A308_MACMU		16 kDa	0.7	[]	3	0	1.5	2.12132	0	0	0	0	4	0	2	2.82843	0	0	0	0	0	0	0	0	3	0	1.5	2.12132
220	TRUE	Empty	Fermitin family homolog 3 short form OS=Macaca mulatta OX=9544 GN=FERMT3 PE=2 SV=2	F6T960_MACMU (+1)	FERMT3	75 kDa	0.12	[]	0	0	0	0	0	0	0	0	0	2	1	1.41421	0	0	0	0	0	0	0	0	16	4	10	8.48528
221	TRUE	Empty	Elastase, neutrophil expressed OS=Macaca mulatta OX=9544 GN=ELANE PE=3 SV=1	F6YCH7_MACMU	ELANE	28 kDa	0.029	[]	0	0	0	0	0	0	0	0	0	0	0	0	0	0	0	0	2	0	1	1.41421	15	6	10.5	6.36396
222	TRUE	Empty	Uncharacterized protein (Fragment) OS=Macaca mulatta OX=9544 GN=EGK_02846 PE=4 SV=1	G7N3D3_MACMU	EGK_02846	13 kDa	0.76	[]	2	10	6	5.65685	4	0	2	2.82843	4	8	6	2.82843	10	8	9	1.41421	4	8	6	2.82843	0	10	5	7.07107
223	TRUE	Empty	Tubulin beta chain OS=Macaca mulatta OX=9544 GN=TUBB1 PE=3 SV=1	F6XQ37_MACMU	TUBB1	50 kDa	0.024	[]	6	5	5.5	0.707107	0	3	1.5	2.12132	0	2	1	1.41421	0	0	0	0	0	0	0	0	5	2	3.5	2.12132
224	TRUE	Empty	Cluster of Olfactomedin 4 OS=Macaca mulatta OX=9544 GN=OLFM4 PE=4 SV=1 (F7H4W7_MACMU)	F7H4W7_MACMU [3]	OLFM4	57 kDa	0.075	[]	0	0	0	0	0	0	0	0	0	0	0	0	0	0	0	0	0	9	4.5	6.36396	8	8	8	0
224.1	TRUE	Empty	Olfactomedin 4 OS=Macaca mulatta OX=9544 GN=OLFM4 PE=4 SV=1	F7H4W7_MACMU (+1)	OLFM4	57 kDa	0.096	[]	0	0	0	0	0	0	0	0	0	0	0	0	0	0	0	0	0	9	4.5	6.36396	7	8	7.5	0.707107
224.2	TRUE	Empty	Olfactomedin-4 (Fragment) OS=Macaca mulatta OX=9544 GN=OLFM4 PE=2 SV=1	H9FFW3_MACMU	OLFM4	19 kDa	0.49	[]	0	0	0	0	0	0	0	0	0	0	0	0	0	0	0	0	0	0	0	0	4	0	2	2.82843
225	TRUE	Empty	Tenascin C OS=Macaca mulatta OX=9544 GN=TNC PE=4 SV=2	F7ECN9_MACMU (+1)	TNC	241 kDa	0.0042	Day 0 low, Day 3 low, Day 4 low, Day 5 low, Day 6 low, Day 7 high	2	0	1	1.41421	0	0	0	0	0	0	0	0	0	0	0	0	0	0	0	0	8	5	6.5	2.12132
226	TRUE	Empty	Cluster of Integrin beta OS=Macaca mulatta OX=9544 GN=ITGB2 PE=3 SV=2 (F6QYS6_MACMU)	F6QYS6_MACMU [2]	ITGB2	97 kDa	0.00011	Day 0 low, Day 3 low, Day 4 low, Day 5 low, Day 6 low, Day 7 high	0	0	0	0	0	0	0	0	0	0	0	0	0	0	0	0	0	0	0	0	10	7	8.5	2.12132
226.1	TRUE	Empty	Integrin beta OS=Macaca mulatta OX=9544 GN=ITGB2 PE=3 SV=2	F6QYS6_MACMU (+1)	ITGB2	97 kDa	0.00011	Day 0 low, Day 3 low, Day 4 low, Day 5 low, Day 6 low, Day 7 high	0	0	0	0	0	0	0	0	0	0	0	0	0	0	0	0	0	0	0	0	10	7	8.5	2.12132
227	TRUE	Empty	Aspartyl aminopeptidase OS=Macaca mulatta OX=9544 GN=DNPEP PE=2 SV=1	H9Z081_MACMU	DNPEP	53 kDa	0.0071	Day 0 low, Day 3 low, Day 4 low, Day 5 low, Day 6 low, Day 7 high	0	0	0	0	0	0	0	0	0	0	0	0	0	0	0	0	2	0	1	1.41421	7	4	5.5	2.12132
228	TRUE	Empty	Uncharacterized protein OS=Macaca mulatta OX=9544 GN=GPX3 PE=4 SV=1	A0A1D5QUU6_MACMU	GPX3	24 kDa	0.098	[]	0	0	0	0	0	0	0	0	2	2	2	0	2	0	1	1.41421	5	2	3.5	2.12132	2	3	2.5	0.707107
229	TRUE	Empty	Serpin family A member 6 OS=Macaca mulatta OX=9544 GN=SERPINA6 PE=3 SV=1	F7F6V9_MACMU	SERPINA6	45 kDa	0.56	[]	0	0	0	0	4	0	2	2.82843	2	0	1	1.41421	0	0	0	0	0	0	0	0	0	0	0	0
230	TRUE	Empty	Cluster of Alpha-1,4 glucan phosphorylase OS=Macaca mulatta OX=9544 GN=PYGM PE=3 SV=1 (A0A1D5QMZ0_MACMU)	A0A1D5QMZ0_MACMU [3]	PYGM	87 kDa	0.2	[]	0	0	0	0	0	0	0	0	0	0	0	0	0	0	0	0	5	2	3.5	2.12132	0	4	2	2.82843
230.1	TRUE	Empty	Alpha-1,4 glucan phosphorylase OS=Macaca mulatta OX=9544 GN=PYGM PE=3 SV=1	A0A1D5QMZ0_MACMU (+2)	PYGM	87 kDa	0.2	[]	0	0	0	0	0	0	0	0	0	0	0	0	0	0	0	0	5	2	3.5	2.12132	0	4	2	2.82843
231	TRUE	Empty	Cluster of Histone H2A OS=Macaca mulatta OX=9544 GN=HIST2H2AC PE=3 SV=1 (F7BRD9_MACMU)	F7BRD9_MACMU [3]	HIST2H2AC	14 kDa	0.49	[]	0	0	0	0	0	0	0	0	0	0	0	0	0	0	0	0	0	0	0	0	7	0	3.5	4.94975
231.1	TRUE	Empty	Histone H2A OS=Macaca mulatta OX=9544 GN=HIST2H2AC PE=3 SV=1	F7BRD9_MACMU (+2)	HIST2H2AC	14 kDa	0.49	[]	0	0	0	0	0	0	0	0	0	0	0	0	0	0	0	0	0	0	0	0	7	0	3.5	4.94975
232	TRUE	Empty	Protein tyrosine phosphatase, receptor type C OS=Macaca mulatta OX=9544 GN=PTPRC PE=4 SV=1	A0A1D5Q7H1_MACMU	PTPRC	143 kDa	0.13	[]	0	0	0	0	0	0	0	0	0	0	0	0	0	0	0	0	0	0	0	0	13	3	8	7.07107
233	TRUE	Empty	Nidogen 1 OS=Macaca mulatta OX=9544 GN=NID1 PE=4 SV=2	F7DF16_MACMU (+4)	NID1	136 kDa	0.02	[]	0	0	0	0	0	0	0	0	0	0	0	0	0	0	0	0	0	5	2.5	3.53553	6	7	6.5	0.707107
234	TRUE	Empty	G protein subunit beta 1 OS=Macaca mulatta OX=9544 GN=GNB1 PE=2 SV=1	F7FXA9_MACMU (+2)	GNB1	37 kDa	0.024	[]	0	0	0	0	0	0	0	0	0	0	0	0	0	0	0	0	0	0	0	0	10	4	7	4.24264
235	TRUE	Empty	Uncharacterized protein OS=Macaca mulatta OX=9544 PE=4 SV=1	A0A1D5RKP9_MACMU (+1)		21 kDa	0.49	[]	0	0	0	0	0	0	0	0	0	0	0	0	5	0	2.5	3.53553	0	0	0	0	0	0	0	0
236	TRUE	Empty	Periostin OS=Macaca mulatta OX=9544 GN=POSTN PE=4 SV=2	F7DL99_MACMU (+3)	POSTN	84 kDa	0.56	[]	0	0	0	0	2	0	1	1.41421	2	3	2.5	0.707107	5	0	2.5	3.53553	2	0	1	1.41421	0	0	0	0
237	TRUE	Empty	C-X-C motif chemokine OS=Macaca mulatta OX=9544 GN=PF4 PE=3 SV=1	A0A1D5Q4R2_MACMU (+1)	PF4	11 kDa	0.14	[]	0	4	2	2.82843	5	4	4.5	0.707107	4	0	2	2.82843	0	0	0	0	0	0	0	0	0	0	0	0
238	TRUE	Empty	Cluster of Ras-related protein Rab-1B OS=Macaca mulatta OX=9544 GN=RAB1B PE=2 SV=1 (H9EQD3_MACMU)	H9EQD3_MACMU [4]	RAB1B	22 kDa	0.07	[]	0	0	0	0	0	0	0	0	0	0	0	0	0	0	0	0	0	0	0	0	10	3	6.5	4.94975
238.1	TRUE	Empty	Ras-related protein Rab-1B OS=Macaca mulatta OX=9544 GN=RAB1B PE=2 SV=1	H9EQD3_MACMU	RAB1B	22 kDa	0.49	[]	0	0	0	0	0	0	0	0	0	0	0	0	0	0	0	0	0	0	0	0	5	0	2.5	3.53553
238.2	TRUE	Empty	RAB10, member RAS oncogene family OS=Macaca mulatta OX=9544 GN=RAB10 PE=2 SV=1	G7N9K6_MACMU	RAB10	23 kDa	0.0011	Day 0 low, Day 3 low, Day 4 low, Day 5 low, Day 6 low, Day 7 high	0	0	0	0	0	0	0	0	0	0	0	0	0	0	0	0	0	0	0	0	5	3	4	1.41421
238.3	TRUE	Empty	RAB8B, member RAS oncogene family OS=Macaca mulatta OX=9544 GN=RAB8B PE=2 SV=1	F6YAL9_MACMU	RAB8B	24 kDa	0.49	[]	0	0	0	0	0	0	0	0	0	0	0	0	0	0	0	0	0	0	0	0	5	0	2.5	3.53553
239	TRUE	Empty	Catalase OS=Macaca mulatta OX=9544 GN=CAT PE=2 SV=1	G7NDL6_MACMU	CAT	60 kDa	0.52	[]	0	0	0	0	0	0	0	0	0	0	0	0	0	0	0	0	0	2	1	1.41421	14	0	7	9.89949
240	TRUE	Empty	Membrane-organizing extension spike protein (Fragment) OS=Macaca mulatta OX=9544 GN=EGK_20581 PE=4 SV=1	G7NRS2_MACMU (+3)	EGK_20581	67 kDa	0.0012	Day 0 low, Day 3 low, Day 4 low, Day 5 low, Day 6 low, Day 7 high	0	0	0	0	0	0	0	0	0	0	0	0	0	0	0	0	0	0	0	0	2	3	2.5	0.707107
241	TRUE	Empty	Uncharacterized protein OS=Macaca mulatta OX=9544 PE=4 SV=1	A0A1D5RDF7_MACMU		17 kDa	0.76	[]	0	6	3	4.24264	5	3	4	1.41421	0	11	5.5	7.77817	7	12	9.5	3.53553	6	9	7.5	2.12132	5	10	7.5	3.53553
242	TRUE	Empty	Uncharacterized protein OS=Macaca mulatta OX=9544 GN=CFL1 PE=3 SV=1	A0A1D5QNJ4_MACMU	CFL1	22 kDa	0.0037	Day 0 high, Day 3 low, Day 4 low, Day 5 low, Day 6 low, Day 7 high	4	3	3.5	0.707107	0	0	0	0	0	2	1	1.41421	0	0	0	0	0	0	0	0	3	3	3	0
243	TRUE	Empty	Vascular cell adhesion molecule 1 OS=Macaca mulatta OX=9544 GN=VCAM1 PE=4 SV=1	A0A1D5RJM5_MACMU (+1)	VCAM1	81 kDa	0.0062	Day 0 low, Day 3 low, Day 4 low, Day 5 low, Day 6 low, Day 7 high	0	0	0	0	0	0	0	0	0	0	0	0	0	0	0	0	0	0	0	0	8	4	6	2.82843
244	TRUE	Empty	Cytosol aminopeptidase OS=Macaca mulatta OX=9544 GN=LAP3 PE=2 SV=1	F6TQJ2_MACMU	LAP3	56 kDa	0.0025	Day 0 low, Day 3 low, Day 4 low, Day 5 low, Day 6 low, Day 7 high	0	0	0	0	0	0	0	0	0	0	0	0	0	0	0	0	0	0	0	0	9	5	7	2.82843
245	TRUE	Empty	Coagulation factor XIII B chain OS=Macaca mulatta OX=9544 GN=F13B PE=4 SV=1	F6XAB8_MACMU	F13B	76 kDa	0.18	[]	0	0	0	0	4	0	2	2.82843	5	2	3.5	2.12132	3	3	3	0	0	0	0	0	0	0	0	0
246	TRUE	Empty	ADP-ribosylation factor 1 OS=Macaca mulatta OX=9544 GN=ARF1 PE=2 SV=1	F7H235_MACMU (+1)	ARF1	21 kDa	0.051	[]	0	0	0	0	0	0	0	0	0	0	0	0	0	0	0	0	0	0	0	0	15	5	10	7.07107
247	TRUE	Empty	Polyubiquitin-C OS=Macaca mulatta OX=9544 GN=EGK_08236 PE=4 SV=1	G7NJ03_MACMU	EGK_08236	26 kDa	0.013	[]	0	0	0	0	0	0	0	0	0	0	0	0	0	0	0	0	3	0	1.5	2.12132	5	4	4.5	0.707107
248	TRUE	Empty	Cluster of Integrin subunit alpha M OS=Macaca mulatta OX=9544 GN=ITGAM PE=3 SV=1 (A0A1D5QVS1_MACMU)	A0A1D5QVS1_MACMU	ITGAM	127 kDa	0.00013	Day 0 low, Day 3 low, Day 4 low, Day 5 low, Day 6 low, Day 7 high	0	0	0	0	0	0	0	0	0	0	0	0	0	0	0	0	0	0	0	0	7	9	8	1.41421
248.1	TRUE	Empty	Integrin subunit alpha M OS=Macaca mulatta OX=9544 GN=ITGAM PE=3 SV=1	A0A1D5QVS1_MACMU	ITGAM	127 kDa	0.00013	Day 0 low, Day 3 low, Day 4 low, Day 5 low, Day 6 low, Day 7 high	0	0	0	0	0	0	0	0	0	0	0	0	0	0	0	0	0	0	0	0	7	9	8	1.41421
249	TRUE	Empty	Fructose-bisphosphate aldolase OS=Macaca mulatta OX=9544 GN=ALDOA PE=2 SV=1	F6SYL4_MACMU	ALDOA	39 kDa	0.0025	Day 0 low, Day 3 low, Day 4 low, Day 5 low, Day 6 low, Day 7 high	0	0	0	0	0	0	0	0	0	0	0	0	0	0	0	0	0	0	0	0	9	5	7	2.82843
250	TRUE	Empty	Cell division control protein 42 homolog isoform 1 OS=Macaca mulatta OX=9544 GN=CDC42 PE=2 SV=1	F7FVX9_MACMU	CDC42	21 kDa	0.003	Day 0 low, Day 3 low, Day 4 low, Day 5 low, Day 6 low, Day 7 high	0	0	0	0	0	0	0	0	0	0	0	0	0	0	0	0	0	0	0	0	11	6	8.5	3.53553
251	TRUE	Empty	CD36 molecule OS=Macaca mulatta OX=9544 GN=CD36 PE=2 SV=1	Q6J512_MACMU	CD36	53 kDa	< 0.00010	Day 0 low, Day 3 low, Day 4 low, Day 5 low, Day 6 low, Day 7 high	0	0	0	0	0	0	0	0	0	0	0	0	0	0	0	0	0	0	0	0	7	5	6	1.41421
252	TRUE	Empty	Fc gamma receptor RII (Fragment) OS=Macaca mulatta OX=9544 PE=2 SV=1	F5A871_MACMU (+4)		31 kDa	< 0.00010	Day 0 low, Day 3 low, Day 4 low, Day 5 low, Day 6 low, Day 7 high	0	0	0	0	0	0	0	0	0	0	0	0	0	0	0	0	0	0	0	0	8	8	8	0
253	TRUE	Empty	Cluster of Heat shock 70 kDa protein 1/2 OS=Macaca mulatta OX=9544 GN=HSPA1B PE=2 SV=1 (G7MRK7_MACMU)	G7MRK7_MACMU	HSPA1B	70 kDa	< 0.00010	Day 0 low, Day 3 low, Day 4 low, Day 5 low, Day 6 low, Day 7 high	0	0	0	0	0	0	0	0	0	0	0	0	0	0	0	0	0	0	0	0	13	12	12.5	0.707107
253.1	TRUE	Empty	Heat shock 70 kDa protein 1/2 OS=Macaca mulatta OX=9544 GN=HSPA1B PE=2 SV=1	G7MRK7_MACMU	HSPA1B	70 kDa	< 0.00010	Day 0 low, Day 3 low, Day 4 low, Day 5 low, Day 6 low, Day 7 high	0	0	0	0	0	0	0	0	0	0	0	0	0	0	0	0	0	0	0	0	13	12	12.5	0.707107
254	TRUE	Empty	Uncharacterized protein OS=Macaca mulatta OX=9544 GN=FCN1 PE=4 SV=1	A0A1D5Q9W9_MACMU	FCN1	35 kDa	0.045	[]	0	0	0	0	0	0	0	0	0	0	0	0	0	0	0	0	0	20	10	14.1421	19	28	23.5	6.36396
255	TRUE	Empty	Protein S100 OS=Macaca mulatta OX=9544 GN=S100A9 PE=3 SV=1	F7F8G8_MACMU	S100A9	13 kDa	0.49	[]	0	0	0	0	0	0	0	0	0	0	0	0	0	0	0	0	0	0	0	0	0	4	2	2.82843
256	TRUE	Empty	Cluster of Alcohol dehydrogenase 1B OS=Macaca mulatta OX=9544 GN=ADH1B PE=2 SV=1 (H9Z213_MACMU)	H9Z213_MACMU [2]	ADH1B	40 kDa	< 0.00010	Day 0 low, Day 3 low, Day 4 low, Day 5 low, Day 6 low, Day 7 high	0	0	0	0	0	0	0	0	0	0	0	0	0	0	0	0	0	0	0	0	7	5	6	1.41421
256.1	TRUE	Empty	Alcohol dehydrogenase 1B OS=Macaca mulatta OX=9544 GN=ADH1B PE=2 SV=1	H9Z213_MACMU (+1)	ADH1B	40 kDa	< 0.00010	Day 0 low, Day 3 low, Day 4 low, Day 5 low, Day 6 low, Day 7 high	0	0	0	0	0	0	0	0	0	0	0	0	0	0	0	0	0	0	0	0	7	5	6	1.41421
257	TRUE	Empty	Multimerin 1 OS=Macaca mulatta OX=9544 GN=MMRN1 PE=4 SV=2	F6RIY8_MACMU	MMRN1	138 kDa	0.0032	Day 0 high, Day 3 low, Day 4 low, Day 5 low, Day 6 low, Day 7 low	5	3	4	1.41421	0	0	0	0	0	0	0	0	0	0	0	0	0	0	0	0	0	0	0	0
258	TRUE	Empty	L-plastin OS=Macaca mulatta OX=9544 GN=LCP1 PE=2 SV=1	F7A8Z5_MACMU (+1)	LCP1	70 kDa	0.49	[]	0	0	0	0	0	0	0	0	0	0	0	0	0	0	0	0	0	0	0	0	7	0	3.5	4.94975
259	TRUE	Empty	Elongation factor 1-alpha OS=Macaca mulatta OX=9544 GN=EEF1A1 PE=2 SV=1	F7AW94_MACMU	EEF1A1	50 kDa	< 0.00010	Day 0 low, Day 3 low, Day 4 low, Day 5 low, Day 6 low, Day 7 high	0	0	0	0	0	0	0	0	0	0	0	0	0	0	0	0	0	0	0	0	5	4	4.5	0.707107
260	TRUE	Empty	Integrin beta OS=Macaca mulatta OX=9544 GN=ITGB1 PE=3 SV=2	F7EUS3_MACMU (+3)	ITGB1	88 kDa	0.16	[]	0	2	1	1.41421	0	2	1	1.41421	0	0	0	0	0	0	0	0	0	0	0	0	5	2	3.5	2.12132
261	TRUE	Empty	Adipocyte plasma membrane-associated protein OS=Macaca mulatta OX=9544 GN=C20orf3 PE=2 SV=1	G7N355_MACMU	C20orf3	47 kDa	0.56	[]	0	0	0	0	0	0	0	0	0	0	0	0	0	0	0	0	0	2	1	1.41421	5	0	2.5	3.53553
262	TRUE	Empty	Tetraspanin OS=Macaca mulatta OX=9544 GN=CD9 PE=2 SV=1	A0A1D5QS02_MACMU (+1)	CD9	25 kDa	0.64	[]	6	0	3	4.24264	0	0	0	0	0	3	1.5	2.12132	0	0	0	0	0	0	0	0	3	0	1.5	2.12132
263	TRUE	Empty	Elongation factor 2 OS=Macaca mulatta OX=9544 GN=EEF2 PE=2 SV=1	A0A1D5QQX5_MACMU (+1)	EEF2	95 kDa	0.08	[]	0	0	0	0	0	0	0	0	0	0	0	0	0	0	0	0	0	0	0	0	7	2	4.5	3.53553
264	TRUE	Empty	Uncharacterized protein (Fragment) OS=Macaca mulatta OX=9544 GN=EGK_01867 PE=4 SV=1	G7MF40_MACMU (+1)	EGK_01867	175 kDa	< 0.00010	Day 0 low, Day 3 low, Day 4 low, Day 5 low, Day 6 low, Day 7 high	0	0	0	0	0	0	0	0	0	0	0	0	0	0	0	0	0	0	0	0	5	4	4.5	0.707107
265	TRUE	Empty	Uncharacterized protein OS=Macaca mulatta OX=9544 GN=CTSB PE=3 SV=1	A0A1D5QVT4_MACMU (+3)	CTSB	38 kDa	0.49	[]	0	0	0	0	0	0	0	0	0	0	0	0	0	0	0	0	0	0	0	0	0	5	2.5	3.53553
266	TRUE	Empty	Myxovirus resistance protein 1 OS=Macaca mulatta OX=9544 GN=EGK_13223 PE=3 SV=1	G7MMR0_MACMU (+2)	EGK_13223	74 kDa	0.49	[]	0	0	0	0	0	0	0	0	0	0	0	0	0	0	0	0	0	0	0	0	8	0	4	5.65685
267	TRUE	Empty	Ras-related C3 botulinum toxin substrate 2 OS=Macaca mulatta OX=9544 GN=RAC2 PE=2 SV=1	H9ZBW4_MACMU	RAC2	21 kDa	< 0.00010	Day 0 low, Day 3 low, Day 4 low, Day 5 low, Day 6 low, Day 7 high	0	0	0	0	0	0	0	0	0	0	0	0	0	0	0	0	0	0	0	0	6	5	5.5	0.707107
268	TRUE	Empty	Uncharacterized protein OS=Macaca mulatta OX=9544 PE=4 SV=2	F6WPP9_MACMU		20 kDa	0.0045	Day 0 low, Day 3 low, Day 4 low, Day 5 low, Day 6 low, Day 7 high	0	0	0	0	0	0	0	0	0	0	0	0	0	0	0	0	4	0	2	2.82843	10	7	8.5	2.12132
269	TRUE	Empty	Uncharacterized protein OS=Macaca mulatta OX=9544 GN=LOC721083 PE=4 SV=1	A0A1D5QBA2_MACMU	LOC721083	14 kDa	0.058	[]	0	0	0	0	0	0	0	0	27	20	23.5	4.94975	0	22	11	15.5563	0	0	0	0	0	0	0	0
270	TRUE	Empty	Transforming growth factor beta induced OS=Macaca mulatta OX=9544 GN=TGFBI PE=4 SV=2	F6YNC7_MACMU (+3)	TGFBI	74 kDa	0.0062	Day 0 low, Day 3 low, Day 4 low, Day 5 low, Day 6 low, Day 7 high	0	0	0	0	0	0	0	0	0	0	0	0	0	0	0	0	0	0	0	0	6	3	4.5	2.12132
271	TRUE	Empty	alpha-1,2-Mannosidase OS=Macaca mulatta OX=9544 GN=MAN1A1 PE=3 SV=2	F6YY29_MACMU (+1)	MAN1A1	82 kDa	0.14	[]	0	0	0	0	0	0	0	0	0	0	0	0	0	0	0	0	3	0	1.5	2.12132	6	2	4	2.82843
272	TRUE	Empty	Uncharacterized protein OS=Macaca mulatta OX=9544 GN=EGK_18077 PE=3 SV=1	G7MXD5_MACMU (+1)	EGK_18077	29 kDa	0.49	[]	0	0	0	0	0	0	0	0	0	0	0	0	0	0	0	0	0	0	0	0	6	0	3	4.24264
273	TRUE	Empty	Cluster of Ras homolog family member A OS=Macaca mulatta OX=9544 GN=RHOA PE=2 SV=1 (G7MIM5_MACMU)	G7MIM5_MACMU [2]	RHOA	22 kDa	0.0062	Day 0 low, Day 3 low, Day 4 low, Day 5 low, Day 6 low, Day 7 high	0	0	0	0	0	0	0	0	0	0	0	0	0	0	0	0	0	0	0	0	8	4	6	2.82843
273.1	TRUE	Empty	Ras homolog family member A OS=Macaca mulatta OX=9544 GN=RHOA PE=2 SV=1	G7MIM5_MACMU	RHOA	22 kDa	0.0019	Day 0 low, Day 3 low, Day 4 low, Day 5 low, Day 6 low, Day 7 high	0	0	0	0	0	0	0	0	0	0	0	0	0	0	0	0	0	0	0	0	7	4	5.5	2.12132
273.2	TRUE	Empty	Rho-related GTP-binding protein RhoC OS=Macaca mulatta OX=9544 GN=RHOC PE=2 SV=1	H9FMN7_MACMU	RHOC	22 kDa	0.49	[]	0	0	0	0	0	0	0	0	0	0	0	0	0	0	0	0	0	0	0	0	6	0	3	4.24264
274	TRUE	Empty	Thymidine phosphorylase OS=Macaca mulatta OX=9544 GN=TYMP PE=3 SV=1	F7GLL4_MACMU (+1)	TYMP	50 kDa	0.49	[]	0	0	0	0	0	0	0	0	0	0	0	0	0	0	0	0	0	0	0	0	9	0	4.5	6.36396
275	TRUE	Empty	Sulfhydryl oxidase OS=Macaca mulatta OX=9544 GN=QSOX1 PE=2 SV=1	H9YYW9_MACMU	QSOX1	82 kDa	0.49	[]	0	0	0	0	0	0	0	0	0	0	0	0	0	0	0	0	0	0	0	0	8	0	4	5.65685
276	TRUE	Empty	Fibrinogen like 1 OS=Macaca mulatta OX=9544 GN=FGL1 PE=4 SV=1	A0A1D5QDY3_MACMU (+1)	FGL1	36 kDa	0.49	[]	0	0	0	0	0	0	0	0	0	0	0	0	0	0	0	0	0	0	0	0	0	4	2	2.82843
277	TRUE	Empty	Cluster of Uncharacterized protein OS=Macaca mulatta OX=9544 GN=YWHAZ PE=3 SV=1 (A0A1D5QAJ7_MACMU)	A0A1D5QAJ7_MACMU [6]	YWHAZ	26 kDa	0.49	[]	0	0	0	0	0	0	0	0	0	0	0	0	0	0	0	0	0	0	0	0	6	0	3	4.24264
277.1	TRUE	Empty	Uncharacterized protein OS=Macaca mulatta OX=9544 GN=YWHAZ PE=3 SV=1	A0A1D5QAJ7_MACMU (+2)	YWHAZ	26 kDa	0.49	[]	0	0	0	0	0	0	0	0	0	0	0	0	0	0	0	0	0	0	0	0	5	0	2.5	3.53553
277.2	TRUE	Empty	Tyrosine 3-monooxygenase/tryptophan 5-monooxygenase activation protein epsilon OS=Macaca mulatta OX=9544 GN=YWHAE PE=3 SV=1	A0A1D5Q9M4_MACMU (+2)	YWHAE	27 kDa	0.49	[]	0	0	0	0	0	0	0	0	0	0	0	0	0	0	0	0	0	0	0	0	5	0	2.5	3.53553
278	TRUE	Empty	Actinin alpha 1 OS=Macaca mulatta OX=9544 GN=ACTN1 PE=4 SV=1	A0A1D5QE04_MACMU (+7)	ACTN1	103 kDa	0.57	[]	2	0	1	1.41421	0	0	0	0	0	0	0	0	0	0	0	0	0	0	0	0	5	0	2.5	3.53553
279	TRUE	Empty	Clathrin heavy chain OS=Macaca mulatta OX=9544 GN=CLTC PE=2 SV=2	F7B8E8_MACMU (+4)	CLTC	192 kDa	0.08	[]	0	0	0	0	0	0	0	0	0	0	0	0	0	0	0	0	0	0	0	0	7	2	4.5	3.53553
280	TRUE	Empty	Uncharacterized protein OS=Macaca mulatta OX=9544 GN=LDLR PE=4 SV=1	A0A1D5QX54_MACMU (+7)	LDLR	96 kDa	0.55	[]	0	0	0	0	0	0	0	0	0	0	0	0	0	0	0	0	0	2	1	1.41421	0	5	2.5	3.53553
281	TRUE	Empty	ADP-ribosyl cyclase 1 OS=Macaca mulatta OX=9544 GN=CD38 PE=2 SV=1	F6QEE7_MACMU	CD38	34 kDa	0.0011	Day 0 low, Day 3 low, Day 4 low, Day 5 low, Day 6 low, Day 7 high	0	0	0	0	0	0	0	0	0	0	0	0	0	0	0	0	0	0	0	0	5	3	4	1.41421
282	TRUE	Empty	Uncharacterized protein OS=Macaca mulatta OX=9544 GN=CAND1 PE=4 SV=2	F7H6Z9_MACMU (+1)	CAND1	135 kDa	0.49	[]	0	0	0	0	0	0	0	0	0	0	0	0	0	0	0	0	0	0	0	0	6	0	3	4.24264
283	TRUE	Empty	Cluster of Actin-related protein 3 OS=Macaca mulatta OX=9544 GN=ACTR3 PE=2 SV=1 (H9FNE9_MACMU)	H9FNE9_MACMU [2]	ACTR3	47 kDa	0.49	[]	0	0	0	0	0	0	0	0	0	0	0	0	0	0	0	0	0	0	0	0	4	0	2	2.82843
283.1	TRUE	Empty	Actin-related protein 3 OS=Macaca mulatta OX=9544 GN=ACTR3 PE=2 SV=1	H9FNE9_MACMU (+1)	ACTR3	47 kDa	0.49	[]	0	0	0	0	0	0	0	0	0	0	0	0	0	0	0	0	0	0	0	0	4	0	2	2.82843
284	TRUE	Empty	Cluster of Uncharacterized protein OS=Macaca mulatta OX=9544 GN=RAB5C PE=4 SV=1 (A0A1D5QW07_MACMU)	A0A1D5QW07_MACMU [2]	RAB5C	27 kDa	0.017	[]	0	0	0	0	0	0	0	0	0	0	0	0	0	0	0	0	0	0	0	0	7	3	5	2.82843
284.1	TRUE	Empty	Uncharacterized protein OS=Macaca mulatta OX=9544 GN=RAB5C PE=4 SV=1	A0A1D5QW07_MACMU (+1)	RAB5C	27 kDa	0.017	[]	0	0	0	0	0	0	0	0	0	0	0	0	0	0	0	0	0	0	0	0	7	3	5	2.82843
285	TRUE	Empty	EH domain-containing protein 1 OS=Macaca mulatta OX=9544 GN=EHD1 PE=2 SV=1	G7NCH3_MACMU	EHD1	61 kDa	0.024	[]	0	0	0	0	0	0	0	0	0	0	0	0	0	0	0	0	0	0	0	0	5	2	3.5	2.12132
286	TRUE	Empty	Spectrin beta chain OS=Macaca mulatta OX=9544 GN=SPTB PE=3 SV=1	A0A1D5Q6B2_MACMU (+1)	SPTB	268 kDa	0.49	[]	0	0	0	0	0	0	0	0	0	0	0	0	0	0	0	0	0	0	0	0	5	0	2.5	3.53553
287	TRUE	Empty	Vanin 1 OS=Macaca mulatta OX=9544 GN=VNN1 PE=4 SV=1	F6WUX9_MACMU	VNN1	57 kDa	< 0.00010	Day 0 low, Day 3 low, Day 4 low, Day 5 low, Day 6 low, Day 7 high	0	0	0	0	0	0	0	0	0	0	0	0	0	0	0	0	0	0	0	0	2	2	2	0
288	TRUE	Empty	Fatty acid synthase OS=Macaca mulatta OX=9544 GN=FASN PE=2 SV=2	F6PYE7_MACMU (+3)	FASN	273 kDa	< 0.00010	Day 0 low, Day 3 low, Day 4 low, Day 5 low, Day 6 low, Day 7 high	0	0	0	0	0	0	0	0	0	0	0	0	0	0	0	0	0	0	0	0	4	4	4	0
289	TRUE	Empty	Monocyte differentiation antigen CD14 OS=Macaca mulatta OX=9544 GN=CD14 PE=2 SV=1	B3Y6B8_MACMU (+2)	CD14	40 kDa	0.0062	Day 0 low, Day 3 low, Day 4 low, Day 5 low, Day 6 low, Day 7 high	0	0	0	0	0	0	0	0	0	0	0	0	0	0	0	0	0	0	0	0	4	2	3	1.41421
290	TRUE	Empty	Actin-related protein 2/3 complex subunit OS=Macaca mulatta OX=9544 GN=ARPC1B PE=3 SV=2	F7BKH1_MACMU (+2)	ARPC1B	41 kDa	0.49	[]	0	0	0	0	0	0	0	0	0	0	0	0	0	0	0	0	0	0	0	0	4	0	2	2.82843
291	TRUE	Empty	Lipoprotein lipase OS=Macaca mulatta OX=9544 GN=EGK_18736 PE=3 SV=1	G7N0L5_MACMU (+1)	EGK_18736	49 kDa	0.49	[]	0	0	0	0	0	0	0	0	0	0	0	0	0	0	0	0	0	0	0	0	5	0	2.5	3.53553
292	TRUE	Empty	RAB7A, member RAS oncogene family OS=Macaca mulatta OX=9544 GN=RAB7A PE=2 SV=1	G7N7V5_MACMU	RAB7A	23 kDa	0.49	[]	0	0	0	0	0	0	0	0	0	0	0	0	0	0	0	0	0	0	0	0	4	0	2	2.82843
293	TRUE	Empty	Uncharacterized protein OS=Macaca mulatta OX=9544 PE=4 SV=2	F7GMQ6_MACMU		18 kDa	0.7	[]	0	0	0	0	83	0	41.5	58.6899	87	0	43.5	61.5183	93	0	46.5	65.7609	0	0	0	0	0	0	0	0
294	TRUE	Empty	Uncharacterized protein (Fragment) OS=Macaca mulatta OX=9544 GN=EGK_21253 PE=4 SV=1	G8F1G4_MACMU	EGK_21253	13 kDa	0.58	[]	0	0	0	0	0	0	0	0	5	0	2.5	3.53553	3	0	1.5	2.12132	0	0	0	0	0	0	0	0
295	TRUE	Empty	Coagulation factor XI OS=Macaca mulatta OX=9544 GN=F11 PE=3 SV=2	F6PJ95_MACMU (+2)	F11	64 kDa	0.49	[]	0	0	0	0	0	0	0	0	0	0	0	0	0	0	0	0	0	0	0	0	0	4	2	2.82843
296	TRUE	Empty	UTP--glucose-1-phosphate uridylyltransferase OS=Macaca mulatta OX=9544 GN=UGP2 PE=3 SV=1	A0A1D5Q169_MACMU (+5)	UGP2	56 kDa	0.49	[]	0	0	0	0	0	0	0	0	0	0	0	0	0	0	0	0	0	0	0	0	4	0	2	2.82843
297	TRUE	Empty	Cytokeratin-24 OS=Macaca mulatta OX=9544 GN=EGK_08662 PE=3 SV=1	G7NI95_MACMU (+1)	EGK_08662	55 kDa	0.49	[]	0	0	0	0	5	0	2.5	3.53553	0	0	0	0	0	0	0	0	0	0	0	0	0	0	0	0
298	TRUE	Empty	Pleckstrin OS=Macaca mulatta OX=9544 GN=PLEK PE=4 SV=1	F7HM67_MACMU (+1)	PLEK	40 kDa	0.49	[]	0	0	0	0	0	0	0	0	0	4	2	2.82843	0	0	0	0	0	0	0	0	0	0	0	0
299	TRUE	Empty	40S ribosomal protein SA OS=Macaca mulatta OX=9544 GN=RPSA PE=3 SV=2	F6U6B5_MACMU (+1)	RPSA	33 kDa	0.49	[]	0	0	0	0	0	0	0	0	0	0	0	0	0	0	0	0	0	0	0	0	4	0	2	2.82843
300	TRUE	Empty	Hexosyltransferase OS=Macaca mulatta OX=9544 GN=B3GNT7 PE=3 SV=2	F7HQE6_MACMU (+2)	B3GNT7	46 kDa	0.49	[]	0	0	0	0	0	0	0	0	0	0	0	0	0	0	0	0	0	0	0	0	5	0	2.5	3.53553
301	TRUE	Empty	Rho-related GTP-binding protein RhoG OS=Macaca mulatta OX=9544 GN=RHOG PE=2 SV=1	F6ZFI9_MACMU (+1)	RHOG	21 kDa	0.49	[]	0	0	0	0	0	0	0	0	0	0	0	0	0	0	0	0	0	0	0	0	5	0	2.5	3.53553
302	TRUE	Empty	Aldehyde dehydrogenase 2 family member OS=Macaca mulatta OX=9544 GN=ALDH2 PE=2 SV=2	F6USB4_MACMU (+4)	ALDH2	56 kDa	0.49	[]	0	0	0	0	0	0	0	0	0	0	0	0	0	0	0	0	0	0	0	0	4	0	2	2.82843
303	TRUE	Empty	Anti-quaternary epitope monoclonal antibody heavy chain (Fragment) OS=Macaca mulatta OX=9544 PE=2 SV=1	F1D886_MACMU		18 kDa	0.59	[]	0	0	0	0	17	0	8.5	12.0208	19	0	9.5	13.435	0	0	0	0	0	0	0	0	0	0	0	0
304	TRUE	Empty	Uncharacterized protein OS=Macaca mulatta OX=9544 GN=HSP90B1 PE=3 SV=2	F7EZT6_MACMU (+8)	HSP90B1	92 kDa	0.49	[]	0	0	0	0	0	0	0	0	0	0	0	0	0	0	0	0	0	0	0	0	8	0	4	5.65685
305	TRUE	Empty	6-phosphogluconate dehydrogenase, decarboxylating OS=Macaca mulatta OX=9544 GN=PGD PE=3 SV=2	F7GIV7_MACMU (+3)	PGD	52 kDa	0.49	[]	0	0	0	0	0	0	0	0	0	0	0	0	0	0	0	0	0	0	0	0	4	0	2	2.82843
306	TRUE	Empty	Uncharacterized protein OS=Macaca mulatta OX=9544 PE=4 SV=2	F6QJ52_MACMU (+1)		10 kDa	0.49	[]	0	0	0	0	4	0	2	2.82843	0	0	0	0	0	0	0	0	0	0	0	0	0	0	0	0
307	TRUE	Empty	Heat shock 90kDa protein 1, alpha (Fragment) OS=Macaca mulatta OX=9544 GN=HSPCA PE=2 SV=1	Q3YAP6_MACMU	HSPCA	12 kDa	0.49	[]	0	0	0	0	0	0	0	0	0	0	0	0	0	0	0	0	0	0	0	0	9	0	4.5	6.36396
308	TRUE	Empty	Uncharacterized protein OS=Macaca mulatta OX=9544 GN=EGK_21273 PE=4 SV=1	G8F148_MACMU	EGK_21273	14 kDa	0.49	[]	0	0	0	0	0	0	0	0	0	5	2.5	3.53553	0	0	0	0	0	0	0	0	0	0	0	0
309	TRUE	Empty	Aldehyde dehydrogenase 1 family member A1 OS=Macaca mulatta OX=9544 GN=ALDH1A1 PE=2 SV=1	F6YY71_MACMU	ALDH1A1	55 kDa	0.49	[]	0	0	0	0	0	0	0	0	0	0	0	0	0	0	0	0	0	0	0	0	4	0	2	2.82843
310	TRUE	Empty	Uncharacterized protein OS=Macaca mulatta OX=9544 PE=4 SV=2	H9H433_MACMU		15 kDa	0.58	[]	0	0	0	0	0	0	0	0	0	8	4	5.65685	0	0	0	0	0	6	3	4.24264	0	0	0	0
END OF FILE

## Sheet: UniProt - Viruses
Andrea_20190325_UniProt_Viruses_20190403_0404_0405_ExoNHP_new_SCAFF4, Samples report created on 10/05/2023
Experiment: Andrea_20190325_UniProt_Viruses_20190403_0404_0405_ExoNHP_new_SCAFF4
	Peak List Generator: unknown
		Version: unknown
		Charge States Calculated: unknown
		Deisotoped: unknown
		Textual Annotation: unknown
	Database Set: 1 Database
		Database Name: UniProt_Viruses
			Version: unknown
			Taxonomy: All Entries
			Number of Proteins: 0
		Explain Database w/ < 1000 entries:
		Does database contain common contaminants?: unknown
	Search Engine Set: 1 Search Engine
		Search Engine: Mascot
			Version: Mascot in Proteome Discoverer 2.4.0.305
			Samples: All Samples
			Fragment Tolerance: 0.050 Da (Monoisotopic)
			Parent Tolerance: 10.0 PPM (Monoisotopic)
			Fixed Modifications: +57 on C (Carbamidomethyl)
			Variable Modifications: +16 on M (Oxidation)
			Database: UniProt_Viruses (unknown version, 0 entries)
			Digestion Enzyme: Trypsin
			Max Missed Cleavages: 1
			Probability Model:
				QE_20190403_ADH_01_2: Peptide Prophet [+2 and below,+3,+4 and above]
				QE_20190403_OLI_01: Peptide Prophet [+2 and below,+3,+4 and above]
				QE_20190403_ADH_03: Peptide Prophet [+2 and below,+3,+4 and above]
				QE_20190403_OLI_02: Peptide Prophet [+2 and below,+3,+4 and above]
				QE_20190403_ADH_05: Peptide Prophet [+2 and below,+3,+4 and above]
				QE_20190403_OLI_03-(1): Peptide Prophet [+2 and below,+3,+4 and above]
				QE_20190403_ADH_07: Peptide Prophet [+2 and below,+3,+4 and above]
				QE_20190403_OLI_04: Peptide Prophet [+2 and below,+3,+4 and above]
				QE_20190404_ADH_03_3: Peptide Prophet [+2 and below,+3,+4 and above]
				QE_20190404_OLI_01: Peptide Prophet [+2 and below,+3,+4 and above]
				QE_20190404_ADH_04_2: Peptide Prophet [+2 and below,+3,+4 and above]
				QE_20190404_OLI_02: Peptide Prophet [+2 and below,+3,+4 and above]
				QE_20190404_ADH_06_2: Peptide Prophet [+2 and below,+3,+4 and above]
				QE_20190404_OLI_03: Peptide Prophet [+2 and below,+3,+4 and above]
				QE_20190404_ADH_08: Peptide Prophet [+2 and below,+3,+4 and above]
				QE_20190404_OLI_04: Peptide Prophet [+2 and below,+3,+4 and above]
				QE_20190405_ADH_01_2: Peptide Prophet [+2 and below,+3,+4 and above]
				QE_20190405_OLI_01: Peptide Prophet [+2 and below,+3,+4 and above]
				QE_20190405_ADH_03_2: Peptide Prophet [+2 and below,+3,+4 and above]
				QE_20190405_OLI_02: Peptide Prophet [+2 and below,+3,+4 and above]
				QE_20190405_ADH_05: Peptide Prophet [+2 and below,+3,+4 and above]
				QE_20190405_OLI_03: Peptide Prophet [+2 and below,+3,+4 and above]
				QE_20190405_ADH_07: Peptide Prophet [+2 and below,+3,+4 and above]
				QE_20190405_OLI_04_2: Peptide Prophet [+2 and below,+3,+4 and above]
	Scaffold: Version: Scaffold_5.2.2
		Modification Metadata Set: 2594 modifications
			Source: D:\Program Files\Scaffold 4\parameters\unimod_mascot_20210512.xml
			Comment:
		Protein Grouping Strategy: Experiment-wide grouping with protein cluster analysis
		Peptide Thresholds: 80.0% minimum
		Protein Thresholds: 95.0% minimum and 1 peptide minimum
		Peptide FDR: 25.6% (Decoy)
		Protein FDR: 43.5% (Decoy)
		GO Annotation Source(s):
		Pathway Annotation Source(s): Unknown
		Alternate ID Source(s): FASTA:UniProt/Swiss-Prot (UniProtKB)
									Total Spectrum Count	Total Spectrum Count			Total Spectrum Count	Total Spectrum Count			Total Spectrum Count	Total Spectrum Count			Total Spectrum Count	Total Spectrum Count			Total Spectrum Count	Total Spectrum Count			Total Spectrum Count	Total Spectrum Count
Andrea_20190325_UniProt_Viruses_20190403_0404_0405_ExoNHP_new_SCAFF4									D0				D3				D4				D5				D6				D7
#	Visible?	Starred?	Identified Proteins (1532)	Accession Number	Alternate ID	Molecular Weight	Protein Grouping Ambiguity	Taxonomy	NHP 2401 D0	NHP 2441 D0	D0 AVERAGE	D0 SD	NHP 2401 D3	NHP 2441 D3	D3 AVERAGE	D3 SD	NHP 2401 D4	NHP 2441 D4	D4 AVERAGE	D4 SD	NHP 2401 D5	NHP 2441 D5	D5 AVERAGE	D5 SD	NHP 2401 D6	NHP 2441 D6	D6 AVERAGE	D6 SD	NHP 2401 D7	NHP 2441 D7	D7 AVERAGE	D7 SD
1	TRUE	Empty	Cluster of Immunoglobulin heavy constant mu OS=Homo sapiens OX=9606 GN=IGHM PE=1 SV=4 (IGHM_HUMAN)	IGHM_HUMAN [2]	IGHM	49 kDa	TRUE	unknown	158	131	144.5	19.0919	116	125	120.5	6.36396	131	124	127.5	4.94975	111	108	109.5	2.12132	125	123	124	1.41421	102	103	102.5	0.707107
2	TRUE	Empty	IgG H chain OS=Homo sapiens OX=9606 PE=1 SV=1	S6B291_HUMAN		51 kDa		unknown	48	50	49	1.41421	67	37	52	21.2132	63	62	62.5	0.707107	83	74	78.5	6.36396	69	54	61.5	10.6066	64	53	58.5	7.77817
3	TRUE	Empty	Galectin-3-binding protein OS=Homo sapiens OX=9606 GN=LGALS3BP PE=1 SV=1	LG3BP_HUMAN	LGALS3BP	65 kDa		unknown	37	33	35	2.82843	21	28	24.5	4.94975	33	53	43	14.1421	27	45	36	12.7279	49	44	46.5	3.53553	58	62	60	2.82843
4	TRUE	Empty	Lipoprotein OS=Prevotella sp. CAG:891 OX=1262937 GN=BN805_01771 PE=4 SV=1	R7LEQ6_9BACT	BN805_01771	16 kDa		unknown	2	4	3	1.41421	7	4	5.5	2.12132	8	15	11.5	4.94975	3	9	6	4.24264	4	6	5	1.41421	4	3	3.5	0.707107
5	TRUE	Empty	Actin 1 OS=Rhopalosiphum padi OX=40932 GN=ACT1 PE=2 SV=1	A0A059XKE4_RHOPD	ACT1	42 kDa		unknown	24	19	21.5	3.53553	8	9	8.5	0.707107	9	30	19.5	14.8492	8	10	9	1.41421	28	27	27.5	0.707107	84	43	63.5	28.9914
6	TRUE	Empty	Tail fiber protein J OS=Sinorhizobium phage phi2LM21 OX=2029632 GN=phi2LM21_p48 PE=4 SV=1	A0A291AUN1_9CAUD	phi2LM21_p48	95 kDa		unknown	11	8	9.5	2.12132	6	8	7	1.41421	8	9	8.5	0.707107	3	9	6	4.24264	6	8	7	1.41421	6	4	5	1.41421
7	TRUE	Empty	Pol protein (Fragment) OS=Human immunodeficiency virus 2 OX=11709 GN=pol PE=3 SV=1	A0A173DUM8_9HIV2 (+21)	pol	118 kDa		unknown	4	2	3	1.41421	5	8	6.5	2.12132	1	0	0.5	0.707107	0	0	0	0	0	0	0	0	0	0	0	0
8	TRUE	Empty	Translation initiation factor IF-2 OS=Firmicutes bacterium CAG:129 OX=1263003 GN=BN483_00553 PE=4 SV=1	R5S0F2_9FIRM	BN483_00553	18 kDa		unknown	5	2	3.5	2.12132	2	0	1	1.41421	9	3	6	4.24264	7	6	6.5	0.707107	1	4	2.5	2.12132	6	1	3.5	3.53553
9	TRUE	Empty	Morn repeat incomplete domain OS=Pandoravirus neocaledonia OX=2107708 GN=pneo_cds_496 PE=4 SV=1	A0A2U7UCE7_9VIRU-DECOY		?		unknown	10	27	18.5	12.0208	12	0	6	8.48528	32	7	19.5	17.6777	29	10	19.5	13.435	23	13	18	7.07107	7	9	8	1.41421
10	TRUE	Empty	FtsK domain-containing protein OS=Firmicutes bacterium CAG:110 OX=1263000 GN=BN466_00835 PE=3 SV=1	R5EQ83_9FIRM	BN466_00835	52 kDa		unknown	0	0	0	0	0	1	0.5	0.707107	0	0	0	0	2	0	1	1.41421	1	0	0.5	0.707107	0	0	0	0
11	TRUE	Empty	F-box domain protein OS=Pandoravirus inopinatum OX=1605721 PE=4 SV=1	A0A0B5JBS9_9VIRU-DECOY		?		unknown	6	0	3	4.24264	17	2	9.5	10.6066	13	6	9.5	4.94975	16	14	15	1.41421	10	10	10	0	11	10	10.5	0.707107
12	TRUE	Empty	UvrABC system protein A OS=Alistipes sp. CAG:157 OX=1262692 GN=BN505_00900 PE=3 SV=1	R5W3W1_9BACT	BN505_00900	104 kDa		unknown	0	40	20	28.2843	4	0	2	2.82843	30	6	18	16.9706	34	3	18.5	21.9203	4	8	6	2.82843	4	6	5	1.41421
13	TRUE	Empty	Uncharacterized protein OS=Alistipes sp. CAG:157 OX=1262692 GN=BN505_01727 PE=4 SV=1	R5WF19_9BACT	BN505_01727	35 kDa		unknown	0	2	1	1.41421	1	41	21	28.2843	2	1	1.5	0.707107	1	2	1.5	0.707107	1	1	1	0	1	2	1.5	0.707107
14	TRUE	Empty	Thymidylate synthase OS=Vibrio phage vB_ValP_IME271 OX=2024229 PE=4 SV=1	A0A222YRR3_9CAUD-DECOY (+1)		?		unknown	0	2	1	1.41421	0	27	13.5	19.0919	1	2	1.5	0.707107	2	0	1	1.41421	1	0	0.5	0.707107	0	0	0	0
15	TRUE	Empty	Iron ABC transporter permease OS=Enterovibrio norvegicus OX=188144 GN=BCT23_03260 PE=3 SV=1	A0A2N7LCD2_9GAMM (+8)	BCT23_03260	60 kDa		unknown	8	13	10.5	3.53553	9	11	10	1.41421	10	9	9.5	0.707107	5	9	7	2.82843	5	11	8	4.24264	9	9	9	0
16	TRUE	Empty	Predicted protein OS=Cyanophage NATL2A-133 OX=445692 GN=CYPG_00019 PE=4 SV=1	E3SP42_9CAUD	CYPG_00019	129 kDa		unknown	3	0	1.5	2.12132	4	0	2	2.82843	0	2	1	1.41421	0	2	1	1.41421	1	1	1	0	1	2	1.5	0.707107
17	TRUE	Empty	Transcriptional regulator OS=Vibrio lentus OX=136468 GN=BCU16_07740 PE=4 SV=1	A0A2J6U8F1_9VIBR (+14)	BCU16_07740	34 kDa		unknown	11	10	10.5	0.707107	11	10	10.5	0.707107	11	12	11.5	0.707107	12	12	12	0	12	11	11.5	0.707107	13	12	12.5	0.707107
18	TRUE	Empty	Polyprotein (Fragment) OS=Chicken calicivirus UCC1 OX=1839670 PE=4 SV=1	A0A1W5LDD1_9CALI		58 kDa		unknown	10	7	8.5	2.12132	5	0	2.5	3.53553	27	4	15.5	16.2635	32	3	17.5	20.5061	0	4	2	2.82843	3	3	3	0
19	TRUE	Empty	Glucokinase OS=Bifidobacterium longum CAG:69 OX=1263059 GN=BN755_00105 PE=4 SV=1	R5NE70_9BIFI (+5)	BN755_00105	11 kDa		unknown	9	12	10.5	2.12132	8	8	8	0	10	10	10	0	12	11	11.5	0.707107	7	9	8	1.41421	8	5	6.5	2.12132
20	TRUE	Empty	Phosphoribosylformylglycinamidine cyclo-ligase OS=Alistipes finegoldii CAG:68 OX=1263035 GN=purM PE=3 SV=1	R5V0N9_9BACT (+2)	purM	36 kDa		unknown	7	8	7.5	0.707107	9	9	9	0	10	6	8	2.82843	6	8	7	1.41421	9	8	8.5	0.707107	11	8	9.5	2.12132
21	TRUE	Empty	Uncharacterized protein OS=Ruminococcus sp. CAG:177 OX=1262952 GN=BN517_01130 PE=4 SV=1	R6I3G2_9FIRM-DECOY		?		unknown	0	1	0.5	0.707107	1	7	4	4.24264	1	1	1	0	0	1	0.5	0.707107	2	1	1.5	0.707107	1	1	1	0
22	TRUE	Empty	AMP-binding domain-containing protein OS=Prevotella sp. CAG:873 OX=1262936 GN=BN799_00219 PE=4 SV=1	R7J2J8_9BACT (+4)	BN799_00219	67 kDa		unknown	8	9	8.5	0.707107	5	0	2.5	3.53553	22	8	15	9.89949	15	9	12	4.24264	11	7	9	2.82843	6	5	5.5	0.707107
23	TRUE	Empty	Putative stage V sporulation protein D OS=Clostridium sp. CAG:678 OX=1262831 GN=BN753_01383 PE=4 SV=1	R5KRR0_9CLOT-DECOY		?		unknown	0	0	0	0	0	0	0	0	1	2	1.5	0.707107	0	1	0.5	0.707107	0	0	0	0	0	3	1.5	2.12132
24	TRUE	Empty	DNA primase OS=Streptococcus satellite phage Javan409 OX=2558685 GN=JavanS409_0013 PE=4 SV=1	A0A4D5ZSB3_9VIRU-DECOY		?		unknown	0	0	0	0	1	0	0.5	0.707107	1	0	0.5	0.707107	0	0	0	0	0	0	0	0	0	1	0.5	0.707107
25	TRUE	Empty	NAD-dependent DNA ligase OS=Barrevirus sp. OX=2487763 GN=Barrevirus9_8 PE=4 SV=1	A0A3G4ZUC8_9VIRU	Barrevirus9_8	73 kDa		unknown	0	0	0	0	0	10	5	7.07107	1	2	1.5	0.707107	1	0	0.5	0.707107	0	0	0	0	0	0	0	0
26	TRUE	Empty	Replicase polyprotein OS=Sparrow coronavirus HKU17 OX=1159906 GN=orf1ab PE=3 SV=1	H9BQZ9_9NIDO-DECOY		?		unknown	0	0	0	0	1	0	0.5	0.707107	0	0	0	0	0	1	0.5	0.707107	2	4	3	1.41421	0	3	1.5	2.12132
27	TRUE	Empty	CRISPR-associated endonuclease Cas9 OS=Flavobacterium aciduliphilum OX=1101402 GN=cas9 PE=3 SV=1	A0A328YVK5_9FLAO-DECOY		?		unknown	0	0	0	0	0	3	1.5	2.12132	0	2	1	1.41421	0	2	1	1.41421	2	1	1.5	0.707107	1	1	1	0
28	TRUE	Empty	Uncharacterized protein OS=Escherichia virus KP26 OX=1920999 GN=kp_1 PE=4 SV=1	M4QF30_9CAUD	kp_1	17 kDa		unknown	9	6	7.5	2.12132	5	10	7.5	3.53553	6	9	7.5	2.12132	11	5	8	4.24264	7	4	5.5	2.12132	4	7	5.5	2.12132
29	TRUE	Empty	Uncharacterized protein OS=Tannerella sp. CAG:118 OX=1262978 GN=BN472_02794 PE=4 SV=1	R5INV9_9BACT-DECOY		?		unknown	0	0	0	0	0	0	0	0	0	0	0	0	0	0	0	0	0	1	0.5	0.707107	0	0	0	0
30	TRUE	Empty	Uncharacterized protein OS=Vibrio tasmaniensis OX=212663 GN=BCS92_02195 PE=4 SV=1	A0A2N7NCT2_9VIBR	BCS92_02195	38 kDa		unknown	6	5	5.5	0.707107	7	1	4	4.24264	7	5	6	1.41421	12	5	8.5	4.94975	7	5	6	1.41421	4	3	3.5	0.707107
31	TRUE	Empty	von Willebrand factor type A domain protein OS=Prevotella sp. CAG:1124 OX=1262920 GN=BN467_01332 PE=4 SV=1	R5KHQ1_9BACT-DECOY		?		unknown	0	0	0	0	1	0	0.5	0.707107	3	1	2	1.41421	0	3	1.5	2.12132	0	0	0	0	0	1	0.5	0.707107
32	TRUE	Empty	ORF008R OS=Infectious spleen and kidney necrosis virus (isolate Mandarin fish/China/Nanhai/1998) OX=654923 PE=4 SV=1	Q8QUV2_ISKNN		58 kDa		unknown	6	5	5.5	0.707107	5	2	3.5	2.12132	2	5	3.5	2.12132	5	4	4.5	0.707107	6	3	4.5	2.12132	4	6	5	1.41421
33	TRUE	Empty	Glutamate synthase (Ferredoxin) OS=Prevotella sp. CAG:5226 OX=1262930 GN=BN693_01727 PE=4 SV=1	R6A626_9BACT-DECOY		?		unknown	0	0	0	0	0	0	0	0	0	0	0	0	1	0	0.5	0.707107	0	0	0	0	0	0	0	0
34	TRUE	Empty	GP1,2 OS=Zaire ebolavirus OX=186538 GN=GP PE=4 SV=1	A0A0A0UG51_9MONO (+7)	GP	74 kDa		unknown	0	0	0	0	0	0	0	0	0	0	0	0	0	0	0	0	7	6	6.5	0.707107	20	31	25.5	7.77817
35	TRUE	Empty	CRISPR-associated endoribonuclease Cas2 OS=Fibrobacter sp. UWB12 OX=1896203 GN=cas2 PE=3 SV=1	A0A1M6X453_9BACT	cas2	11 kDa		unknown	7	5	6	1.41421	6	0	3	4.24264	8	7	7.5	0.707107	2	3	2.5	0.707107	4	3	3.5	0.707107	3	2	2.5	0.707107
36	TRUE	Empty	4Fe-4S binding domain protein OS=Clostridium bartlettii CAG:1329 OX=1263063 GN=BN488_00752 PE=4 SV=1	R5X4D7_9CLOT	BN488_00752	68 kDa		unknown	5	9	7	2.82843	11	0	5.5	7.77817	10	3	6.5	4.94975	0	2	1	1.41421	0	3	1.5	2.12132	1	1	1	0
37	TRUE	Empty	Uncharacterized protein OS=Streptococcus phage IPP62 OX=1916198 GN=IPP62_00043 PE=4 SV=1	A0A1S5SF89_9CAUD-DECOY (+2)		?		unknown	4	2	3	1.41421	3	0	1.5	2.12132	5	3	4	1.41421	2	3	2.5	0.707107	5	3	4	1.41421	4	4	4	0
38	TRUE	Empty	Alcohol dehydrogenase OS=Clostridium sp. CAG:964 OX=1262848 GN=BN818_00373 PE=4 SV=1	R6V6M8_9CLOT	BN818_00373	40 kDa		unknown	5	6	5.5	0.707107	6	1	3.5	3.53553	3	2	2.5	0.707107	5	3	4	1.41421	5	2	3.5	2.12132	4	2	3	1.41421
39	TRUE	Empty	Envelope glycoprotein gp160 OS=Human immunodeficiency virus 1 OX=11676 GN=env PE=3 SV=1	Q69GN5_9HIV1-DECOY		?		unknown	0	0	0	0	2	0	1	1.41421	1	4	2.5	2.12132	3	9	6	4.24264	1	7	4	4.24264	1	4	2.5	2.12132
40	TRUE	Empty	Major capsid protein OS=Macropodid alphaherpesvirus 1 OX=137443 GN=UL19 PE=4 SV=1	A0A0Y0AB29_9ALPH	UL19	152 kDa		unknown	3	5	4	1.41421	6	15	10.5	6.36396	5	6	5.5	0.707107	7	4	5.5	2.12132	5	6	5.5	0.707107	8	5	6.5	2.12132
41	TRUE	Empty	tRNA pseudouridine synthase A OS=Clostridium sp. CAG:127 OX=1262774 GN=truA PE=3 SV=1	R5P1D9_9CLOT-DECOY		?		unknown	0	0	0	0	0	0	0	0	0	1	0.5	0.707107	0	0	0	0	0	1	0.5	0.707107	0	0	0	0
42	TRUE	Empty	Lysin B OS=Gordonia phage Duffington OX=2507858 GN=30 PE=4 SV=1	A0A410TCE2_9CAUD-DECOY		?		unknown	0	0	0	0	0	1	0.5	0.707107	0	0	0	0	1	0	0.5	0.707107	2	0	1	1.41421	2	1	1.5	0.707107
43	TRUE	Empty	MreB/Mrl family cell shape determining protein OS=Dialister sp. CAG:357 OX=1262869 GN=BN625_00662 PE=4 SV=1	R7CTE3_9FIRM	BN625_00662	37 kDa		unknown	2	4	3	1.41421	3	3	3	0	5	3	4	1.41421	4	4	4	0	4	4	4	0	4	5	4.5	0.707107
44	TRUE	Empty	CRISPR-associated endonuclease Cas1 OS=Candidatus Ryanbacteria bacterium RIFCSPHIGHO2_01_FULL_48_27 OX=1802115 GN=cas1 PE=3 SV=1	A0A1G2G600_9BACT (+3)	cas1	37 kDa		unknown	8	8	8	0	7	7	7	0	4	7	5.5	2.12132	6	6	6	0	6	8	7	1.41421	5	7	6	1.41421
45	TRUE	Empty	Uncharacterized protein OS=Bacteroides thetaiotaomicron CAG:40 OX=1263054 GN=BN644_02369 PE=4 SV=1	R7KL92_9BACE	BN644_02369	69 kDa		unknown	2	4	3	1.41421	4	21	12.5	12.0208	3	4	3.5	0.707107	4	2	3	1.41421	6	4	5	1.41421	1	2	1.5	0.707107
46	TRUE	Empty	Uncharacterized protein OS=Human betaherpesvirus 6 OX=10368 PE=4 SV=1	A0A1W6JBQ4_9BETA-DECOY		?		unknown	9	5	7	2.82843	10	7	8.5	2.12132	10	7	8.5	2.12132	6	5	5.5	0.707107	4	6	5	1.41421	6	6	6	0
47	TRUE	Empty	Peptidase C10 family protein OS=Prevotella sp. CAG:5226 OX=1262930 GN=BN693_00821 PE=4 SV=1	R5ZUP1_9BACT (+1)	BN693_00821	110 kDa		unknown	5	5	5	0	5	10	7.5	3.53553	5	4	4.5	0.707107	5	6	5.5	0.707107	5	3	4	1.41421	4	6	5	1.41421
48	TRUE	Empty	Oligopeptide transporter OPT family OS=Alistipes putredinis CAG:67 OX=1263036 GN=BN752_01395 PE=4 SV=1	R7JQW5_9BACT-DECOY		?		unknown	0	0	0	0	2	0	1	1.41421	0	1	0.5	0.707107	0	0	0	0	1	1	1	0	0	1	0.5	0.707107
49	TRUE	Empty	Uncharacterized protein OS=Barns Ness breadcrumb sponge aquatic picorna-like virus 1 OX=2021877 PE=4 SV=1	A0A221LFI8_9VIRU		195 kDa		unknown	6	8	7	1.41421	8	8	8	0	6	8	7	1.41421	6	7	6.5	0.707107	5	8	6.5	2.12132	9	7	8	1.41421
50	TRUE	Empty	Uncharacterized protein OS=Bacteroides sp. CAG:661 OX=1262746 GN=BN750_01384 PE=4 SV=1	R5SFF2_9BACE	BN750_01384	9 kDa		unknown	5	7	6	1.41421	3	0	1.5	2.12132	10	4	7	4.24264	7	3	5	2.82843	0	3	1.5	2.12132	5	2	3.5	2.12132
51	TRUE	Empty	Putative virion structural protein OS=Enterobacteria phage SEGD1 OX=1805456 GN=SEGD1_052 PE=4 SV=1	A0A142IIB3_9CAUD (+2)	SEGD1_052	41 kDa		unknown	0	0	0	0	0	0	0	0	0	0	0	0	0	0	0	0	0	0	0	0	1	0	0.5	0.707107
52	TRUE	Empty	Uncharacterized protein OS=Prevotella sp. CAG:279 OX=1262924 GN=BN585_01580 PE=4 SV=1	R7HQX1_9BACT	BN585_01580	22 kDa		unknown	1	0	0.5	0.707107	4	0	2	2.82843	3	6	4.5	2.12132	5	3	4	1.41421	3	3	3	0	4	3	3.5	0.707107
53	TRUE	Empty	RNA-directed RNA polymerase (Fragment) OS=Beihai tombus-like virus 6 OX=1922727 PE=4 SV=1	A0A1L3KFK2_9VIRU		83 kDa		unknown	0	0	0	0	0	1	0.5	0.707107	0	0	0	0	1	0	0.5	0.707107	0	2	1	1.41421	0	3	1.5	2.12132
54	TRUE	Empty	Glycosyltransferase group 1 family protein OS=Bacteroides intestinalis CAG:564 OX=1263049 GN=BN711_00869 PE=4 SV=1	R5MSN9_9BACE	BN711_00869	43 kDa		unknown	3	2	2.5	0.707107	4	2	3	1.41421	4	5	4.5	0.707107	7	4	5.5	2.12132	2	3	2.5	0.707107	5	3	4	1.41421
55	TRUE	Empty	Outer-membrane lipoprotein carrier protein OS=Sutterella sp. CAG:351 OX=1262975 GN=BN620_01289 PE=3 SV=1	R7IAW9_9BURK	BN620_01289	22 kDa		unknown	6	5	5.5	0.707107	5	0	2.5	3.53553	5	3	4	1.41421	7	3	5	2.82843	3	2	2.5	0.707107	4	6	5	1.41421
56	TRUE	Empty	Uncharacterized protein OS=Lactobacillus phage phiadh OX=12417 PE=4 SV=1	Q9T1G2_9CAUD		18 kDa		unknown	0	7	3.5	4.94975	0	3	1.5	2.12132	0	9	4.5	6.36396	0	5	2.5	3.53553	0	11	5.5	7.77817	0	6	3	4.24264
57	TRUE	Empty	Protein E7 OS=Human papillomavirus OX=10566 GN=E7 PE=3 SV=1	A0A385PJD0_9PAPI-DECOY		?		unknown	2	5	3.5	2.12132	2	4	3	1.41421	3	4	3.5	0.707107	2	6	4	2.82843	5	6	5.5	0.707107	6	2	4	2.82843
58	TRUE	Empty	Uncharacterized protein OS=Vibrio phage VP4B OX=1262540 PE=4 SV=1	V9M0C1_9CAUD		95 kDa		unknown	0	0	0	0	0	0	0	0	0	1	0.5	0.707107	0	1	0.5	0.707107	0	0	0	0	0	0	0	0
59	TRUE	Empty	UDP-N-acetylglucosamine 1-carboxyvinyltransferase OS=Firmicutes bacterium CAG:460 OX=1263024 GN=murA PE=3 SV=1	R7IGC5_9FIRM	murA	45 kDa		unknown	11	2	6.5	6.36396	4	0	2	2.82843	0	1	0.5	0.707107	3	0	1.5	2.12132	2	1	1.5	0.707107	0	3	1.5	2.12132
60	TRUE	Empty	Putative acetyltransferase OS=Acanthamoeba polyphaga mimivirus OX=212035 PE=4 SV=1	A0A0G2Y3K8_MIMIV-DECOY (+3)		?		unknown	3	2	2.5	0.707107	4	5	4.5	0.707107	5	5	5	0	6	5	5.5	0.707107	5	2	3.5	2.12132	6	2	4	2.82843
61	TRUE	Empty	VP6 (Fragment) OS=Rotavirus G OX=183407 PE=4 SV=1	A0A0F6QPP7_9REOV-DECOY (+1)		?		unknown	4	1	2.5	2.12132	3	0	1.5	2.12132	5	2	3.5	2.12132	2	3	2.5	0.707107	1	3	2	1.41421	1	1	1	0
62	TRUE	Empty	DNA topoisomerase 1 OS=Clostridium nexile CAG:348 OX=1263069 GN=topA PE=3 SV=1	R6PS74_9CLOT	topA	79 kDa		unknown	0	0	0	0	2	0	1	1.41421	9	6	7.5	2.12132	6	5	5.5	0.707107	1	3	2	1.41421	3	6	4.5	2.12132
63	TRUE	Empty	MurNAc-LAA domain-containing protein OS=Dialister sp. CAG:486 OX=1262870 GN=BN678_01350 PE=4 SV=1	R6A939_9FIRM	BN678_01350	42 kDa		unknown	0	1	0.5	0.707107	4	21	12.5	12.0208	3	1	2	1.41421	5	4	4.5	0.707107	4	4	4	0	4	2	3	1.41421
64	TRUE	Empty	Uncharacterized protein OS=Bacteroides clarus CAG:160 OX=1263039 GN=BN507_02571 PE=4 SV=1	R6LA18_9BACE	BN507_02571	38 kDa		unknown	2	0	1	1.41421	3	1	2	1.41421	1	0	0.5	0.707107	0	1	0.5	0.707107	0	2	1	1.41421	4	0	2	2.82843
65	TRUE	Empty	AC4 protein OS=Sida yellow vein virus OX=223321 GN=AC4 PE=4 SV=1	P89131_9GEMI-DECOY		?		unknown	1	0	0.5	0.707107	0	0	0	0	0	0	0	0	0	0	0	0	0	0	0	0	0	0	0	0
66	TRUE	Empty	tRNA-specific 2-thiouridylase MnmA OS=Clostridium sp. CAG:277 OX=1262790 GN=mnmA PE=3 SV=1	R7K3I9_9CLOT	mnmA	44 kDa		unknown	0	0	0	0	0	0	0	0	1	0	0.5	0.707107	0	1	0.5	0.707107	0	1	0.5	0.707107	0	0	0	0
67	TRUE	Empty	Translation elongation factor-3 OS=Chlorella virus OX=10507 GN=vEF-3 PE=4 SV=1	Q66093_9PHYC (+4)	vEF-3	127 kDa		unknown	7	4	5.5	2.12132	4	3	3.5	0.707107	6	6	6	0	5	5	5	0	6	6	6	0	5	4	4.5	0.707107
68	TRUE	Empty	2-oxoacid:acceptor oxidoreductase alpha subunit OS=Bacteroides sp. CAG:545 OX=1262742 GN=BN702_00487 PE=4 SV=1	R5SBY2_9BACE	BN702_00487	67 kDa		unknown	3	3	3	0	7	4	5.5	2.12132	5	4	4.5	0.707107	6	3	4.5	2.12132	5	5	5	0	5	4	4.5	0.707107
69	TRUE	Empty	Lysine 2 3-aminomutase OS=Alistipes finegoldii CAG:68 OX=1263035 GN=BN754_01827 PE=4 SV=1	R5UE33_9BACT	BN754_01827	81 kDa		unknown	6	6	6	0	5	7	6	1.41421	7	6	6.5	0.707107	6	6	6	0	5	6	5.5	0.707107	5	6	5.5	0.707107
70	TRUE	Empty	Large subunit terminase OS=Bdellovibrio phage phi1402 OX=1035662 PE=4 SV=1	F6LQC4_9CAUD		58 kDa		unknown	4	7	5.5	2.12132	4	5	4.5	0.707107	7	5	6	1.41421	3	7	5	2.82843	7	5	6	1.41421	5	6	5.5	0.707107
71	TRUE	Empty	Uncharacterized protein OS=Bacteroides uniformis CAG:3 OX=1263055 GN=BN594_02600 PE=4 SV=1	R7EGW4_9BACE (+7)	BN594_02600	59 kDa		unknown	2	10	6	5.65685	2	0	1	1.41421	4	4	4	0	0	3	1.5	2.12132	0	4	2	2.82843	4	2	3	1.41421
72	TRUE	Empty	Predicted DNA-binding protein with PD1-like DNA-binding motif OS=Firmicutes bacterium CAG:536 OX=1263028 GN=BN700_00071 PE=4 SV=1	R5Z429_9FIRM	BN700_00071	15 kDa		unknown	1	0	0.5	0.707107	3	2	2.5	0.707107	2	2	2	0	1	5	3	2.82843	3	1	2	1.41421	2	1	1.5	0.707107
73	TRUE	Empty	Glyco_trans_2-like domain-containing protein OS=Firmicutes bacterium CAG:103 OX=1262999 GN=BN455_01746 PE=4 SV=1	R5B4X6_9FIRM-DECOY		?		unknown	6	6	6	0	5	6	5.5	0.707107	4	5	4.5	0.707107	5	6	5.5	0.707107	4	4	4	0	4	2	3	1.41421
74	TRUE	Empty	Uncharacterized protein OS=Tannerella sp. CAG:51 OX=1262979 GN=BN686_00870 PE=4 SV=1	R7DLJ7_9BACT	BN686_00870	22 kDa		unknown	0	0	0	0	0	0	0	0	0	1	0.5	0.707107	0	0	0	0	0	0	0	0	0	0	0	0
75	TRUE	Empty	Uncharacterized protein OS=Gordonia phage Daredevil OX=2283286 GN=96 PE=4 SV=1	A0A345MIV2_9CAUD-DECOY		?		unknown	3	10	6.5	4.94975	3	0	1.5	2.12132	4	1	2.5	2.12132	0	2	1	1.41421	0	3	1.5	2.12132	2	3	2.5	0.707107
76	TRUE	Empty	Uncharacterized protein OS=Chlorella variabilis OX=554065 GN=CHLNCDRAFT_57342 PE=4 SV=1	E1Z9X3_CHLVA-DECOY (+1)		?		unknown	4	4	4	0	4	5	4.5	0.707107	5	5	5	0	5	5	5	0	5	6	5.5	0.707107	5	4	4.5	0.707107
77	TRUE	Empty	3a protein OS=Spring beauty latent virus OX=188141 GN=3a PE=4 SV=1	Q8JW06_9BROM (+1)	3a	33 kDa		unknown	8	7	7.5	0.707107	4	7	5.5	2.12132	5	6	5.5	0.707107	4	5	4.5	0.707107	5	6	5.5	0.707107	7	6	6.5	0.707107
78	TRUE	Empty	Pseudouridine synthase OS=Firmicutes bacterium CAG:534 OX=1263027 GN=BN699_01699 PE=3 SV=1	R6ZJ46_9FIRM-DECOY		?		unknown	10	6	8	2.82843	4	0	2	2.82843	3	1	2	1.41421	5	4	4.5	0.707107	4	2	3	1.41421	3	5	4	1.41421
79	TRUE	Empty	tRNA synthase OS=Burkholderia phage BcepSauron OX=2530033 GN=BcepSauron_289 PE=4 SV=1	A0A482MLX7_9CAUD-DECOY		?		unknown	0	0	0	0	0	0	0	0	0	0	0	0	1	1	1	0	0	0	0	0	0	0	0	0
80	TRUE	Empty	Envelope glycoprotein gp160 OS=Human immunodeficiency virus 1 OX=11676 GN=env PE=3 SV=1	A0A3G5PBC3_9HIV1-DECOY (+25)		?		unknown	1	3	2	1.41421	4	6	5	1.41421	2	1	1.5	0.707107	2	3	2.5	0.707107	4	3	3.5	0.707107	3	2	2.5	0.707107
81	TRUE	Empty	Deoxyuridine 5'-triphosphate nucleotidohydrolase OS=Clostridium sp. CAG:356 OX=1262800 GN=BN624_00315 PE=3 SV=1	R6YYZ5_9CLOT-DECOY		?		unknown	2	4	3	1.41421	1	2	1.5	0.707107	2	4	3	1.41421	2	2	2	0	0	3	1.5	2.12132	2	0	1	1.41421
82	TRUE	Empty	Uncharacterized protein OS=Pseudomonas phage PA1C OX=2562177 PE=4 SV=1	A0A4D6BEJ6_9CAUD (+1)		17 kDa		unknown	2	0	1	1.41421	3	0	1.5	2.12132	5	1	3	2.82843	1	1	1	0	0	1	0.5	0.707107	0	0	0	0
83	TRUE	Empty	Two-component system response regulator OS=Clostridium sp. CAG:122 OX=1262773 GN=BN479_02282 PE=4 SV=1	R5S5Z4_9CLOT-DECOY		?		unknown	4	4	4	0	2	7	4.5	3.53553	5	7	6	1.41421	6	5	5.5	0.707107	2	5	3.5	2.12132	3	5	4	1.41421
84	TRUE	Empty	Uncharacterized protein OS=Paracoccus phage vB_PmaS-R3 OX=2494563 PE=4 SV=1	A0A0B5A7K4_9CAUD (+1)		16 kDa		unknown	1	2	1.5	0.707107	0	0	0	0	1	0	0.5	0.707107	0	0	0	0	0	0	0	0	0	0	0	0
85	TRUE	Empty	DNA polymerase I OS=Escherichia phage Envy OX=1883200 PE=4 SV=1	A0A1B2ANX9_9CAUD-DECOY		?		unknown	4	4	4	0	4	6	5	1.41421	6	5	5.5	0.707107	3	4	3.5	0.707107	5	4	4.5	0.707107	4	4	4	0
86	TRUE	Empty	Uncharacterized protein OS=Firmicutes bacterium CAG:41 OX=1263021 GN=BN647_01303 PE=4 SV=1	R6MM19_9FIRM	BN647_01303	210 kDa		unknown	0	0	0	0	0	0	0	0	1	3	2	1.41421	0	1	0.5	0.707107	0	0	0	0	0	0	0	0
87	TRUE	Empty	Peptidylprolyl isomerase OS=Proteobacteria bacterium CAG:495 OX=1262987 GN=BN682_01481 PE=4 SV=1	R5R5G0_9PROT-DECOY		?		unknown	4	4	4	0	6	7	6.5	0.707107	6	5	5.5	0.707107	7	6	6.5	0.707107	6	5	5.5	0.707107	5	4	4.5	0.707107
88	TRUE	Empty	Response regulator receiver domain protein OS=Bacteroides intestinalis CAG:564 OX=1263049 GN=BN711_01065 PE=4 SV=1	R5LTR4_9BACE (+1)	BN711_01065	163 kDa		unknown	2	1	1.5	0.707107	3	1	2	1.41421	1	2	1.5	0.707107	1	1	1	0	1	4	2.5	2.12132	2	3	2.5	0.707107
89	TRUE	Empty	CRISPR-associated endonuclease Cas1 OS=Micrococcus lylae OX=1273 GN=cas1 PE=3 SV=1	A0A378NWN6_9MICC (+11)	cas1	34 kDa		unknown	2	1	1.5	0.707107	3	3	3	0	4	5	4.5	0.707107	3	2	2.5	0.707107	1	2	1.5	0.707107	4	4	4	0
90	TRUE	Empty	Fe/B12 periplasmic-binding domain-containing protein OS=Clostridium nexile CAG:348 OX=1263069 GN=BN618_01613 PE=4 SV=1	R6PZY4_9CLOT	BN618_01613	35 kDa		unknown	4	6	5	1.41421	3	3	3	0	4	4	4	0	4	3	3.5	0.707107	2	5	3.5	2.12132	4	4	4	0
91	TRUE	Empty	Endonuclease MutS2 OS=Clostridium sp. CAG:138 OX=1262775 GN=mutS2 PE=3 SV=1	R6BEA0_9CLOT-DECOY		?		unknown	3	2	2.5	0.707107	4	0	2	2.82843	5	3	4	1.41421	3	5	4	1.41421	1	3	2	1.41421	3	3	3	0
92	TRUE	Empty	ATP-grasp domain-containing protein OS=Clostridium sp. CAG:277 OX=1262790 GN=BN584_01790 PE=4 SV=1	R7K3I8_9CLOT-DECOY		?		unknown	0	0	0	0	3	2	2.5	0.707107	3	1	2	1.41421	3	3	3	0	3	2	2.5	0.707107	3	3	3	0
93	TRUE	Empty	Desmoplakin OS=Lymantria dispar multicapsid nuclear polyhedrosis virus OX=10449 PE=4 SV=1	A0A140HRD9_NPVLD (+1)		88 kDa		unknown	0	0	0	0	0	18	9	12.7279	0	0	0	0	0	0	0	0	0	0	0	0	0	0	0	0
94	TRUE	Empty	Uncharacterized protein OS=Acinetobacter sp. CAG:196 OX=1262690 GN=BN527_00803 PE=4 SV=1	R5T0L4_9GAMM	BN527_00803	27 kDa		unknown	0	1	0.5	0.707107	1	1	1	0	0	0	0	0	0	0	0	0	0	0	0	0	2	0	1	1.41421
95	TRUE	Empty	Beta sliding clamp OS=Firmicutes bacterium CAG:83 OX=1262992 GN=BN795_01464 PE=3 SV=1	R5D908_9FIRM (+2)	BN795_01464	41 kDa		unknown	0	1	0.5	0.707107	0	0	0	0	0	1	0.5	0.707107	0	0	0	0	0	1	0.5	0.707107	0	0	0	0
96	TRUE	Empty	Uncharacterized protein OS=Clavibacter phage CMP1 OX=686439 GN=CMP1-25 PE=4 SV=1	D0U209_9CAUD (+4)	CMP1-25	17 kDa		unknown	5	1	3	2.82843	8	0	4	5.65685	4	2	3	1.41421	4	1	2.5	2.12132	0	1	0.5	0.707107	2	3	2.5	0.707107
97	TRUE	Empty	Regulatory protein RecX OS=Clostridium sp. CAG:510 OX=1262816 GN=BN687_02229 PE=4 SV=1	R6C8R4_9CLOT-DECOY		?		unknown	0	0	0	0	2	0	1	1.41421	1	2	1.5	0.707107	0	2	1	1.41421	1	1	1	0	0	0	0	0
98	TRUE	Empty	Probable membrane transporter protein OS=Clostridium hathewayi CAG:224 OX=1263067 GN=BN544_03891 PE=3 SV=1	R5T7N4_9CLOT	BN544_03891	35 kDa		unknown	3	5	4	1.41421	5	7	6	1.41421	4	6	5	1.41421	2	4	3	1.41421	2	5	3.5	2.12132	2	3	2.5	0.707107
99	TRUE	Empty	Type I restriction-modification system methyltransferase OS=Pithovirus LCPAC104 OX=2506589 GN=LCPAC104_01100 PE=4 SV=1	A0A481Z431_9VIRU	LCPAC104_01100	59 kDa		unknown	1	0	0.5	0.707107	0	3	1.5	2.12132	3	1	2	1.41421	4	0	2	2.82843	0	0	0	0	2	2	2	0
100	TRUE	Empty	Uncharacterized protein OS=Firmicutes bacterium CAG:240 OX=1263013 GN=BN556_00834 PE=4 SV=1	R6ID66_9FIRM-DECOY		?		unknown	0	0	0	0	1	0	0.5	0.707107	1	2	1.5	0.707107	0	1	0.5	0.707107	0	5	2.5	3.53553	4	2	3	1.41421
101	TRUE	Empty	Envelope glycoprotein gp120 (Fragment) OS=Human immunodeficiency virus 1 OX=11676 GN=gp120 PE=4 SV=1	Q2MED3_9HIV1-DECOY		?		unknown	0	0	0	0	0	0	0	0	1	1	1	0	0	0	0	0	0	0	0	0	0	0	0	0
102	TRUE	Empty	Beta glucosyl transferase OS=Serratia phage PS2 OX=1481112 GN=b-gt PE=4 SV=1	A0A023W4X1_9CAUD-DECOY		?		unknown	2	0	1	1.41421	1	1	1	0	1	0	0.5	0.707107	0	0	0	0	0	1	0.5	0.707107	0	4	2	2.82843
103	TRUE	Empty	Uncharacterized protein conserved in bacteria OS=Clostridium sp. CAG:413 OX=1262803 GN=BN649_00066 PE=4 SV=1	R6PFC6_9CLOT-DECOY		?		unknown	6	4	5	1.41421	5	6	5.5	0.707107	3	5	4	1.41421	4	5	4.5	0.707107	6	5	5.5	0.707107	7	2	4.5	3.53553
104	TRUE	Empty	Uncharacterized protein M269L OS=Paramecium bursaria Chlorella virus MT325 OX=346932 GN=M269L PE=4 SV=1	A7ITZ9_PBCVM (+11)	M269L	45 kDa		unknown	1	1	1	0	5	0	2.5	3.53553	9	4	6.5	3.53553	8	3	5.5	3.53553	4	3	3.5	0.707107	3	1	2	1.41421
105	TRUE	Empty	SET domain containing protein OS=uncultured Mediterranean phage OX=1868660 PE=4 SV=1	A0A1B1IW76_9VIRU		12 kDa		unknown	0	0	0	0	1	0	0.5	0.707107	2	1	1.5	0.707107	0	3	1.5	2.12132	0	4	2	2.82843	2	3	2.5	0.707107
106	TRUE	Empty	Non-structural protein 1 OS=Influenza A virus (A/chicken/Jalisco/28159-600/1995(H5N2)) OX=588185 GN=NS PE=3 SV=1	Q6EBI1_9INFA	NS	26 kDa		unknown	1	0	0.5	0.707107	0	0	0	0	1	1	1	0	0	0	0	0	1	1	1	0	1	1	1	0
107	TRUE	Empty	UDP-N-acetylmuramoyl-L-alanyl-D-glutamate--2 6-diaminopimelate ligase OS=Clostridium sp. CAG:921 OX=1262847 GN=BN811_00575 PE=4 SV=1	R5KWH5_9CLOT	BN811_00575	37 kDa		unknown	5	6	5.5	0.707107	4	4	4	0	5	5	5	0	5	6	5.5	0.707107	5	7	6	1.41421	4	6	5	1.41421
108	TRUE	Empty	Release factor glutamine methyltransferase OS=Megasphaera elsdenii CAG:570 OX=1263087 GN=prmC PE=3 SV=1	R7MV07_9FIRM	prmC	31 kDa		unknown	2	3	2.5	0.707107	5	3	4	1.41421	4	4	4	0	1	3	2	1.41421	6	4	5	1.41421	7	4	5.5	2.12132
109	TRUE	Empty	1,4-alpha-glucan branching enzyme GlgB OS=Firmicutes bacterium CAG:534 OX=1263027 GN=glgB PE=3 SV=1	R6ZRX9_9FIRM	glgB	94 kDa		unknown	1	0	0.5	0.707107	0	0	0	0	0	0	0	0	0	0	0	0	0	0	0	0	0	0	0	0
110	TRUE	Empty	Nicotinate phosphoribosyltransferase OS=Firmicutes bacterium CAG:475 OX=1263026 GN=BN674_00889 PE=3 SV=1	R7BUJ6_9FIRM-DECOY		?		unknown	5	4	4.5	0.707107	6	5	5.5	0.707107	5	5	5	0	5	5	5	0	5	4	4.5	0.707107	5	5	5	0
111	TRUE	Empty	Phosphatidylserine decarboxylase proenzyme OS=Phascolarctobacterium sp. CAG:266 OX=1262915 GN=psd PE=3 SV=1	R6ICA0_9FIRM-DECOY		?		unknown	1	1	1	0	1	0	0.5	0.707107	3	3	3	0	1	1	1	0	0	0	0	0	0	0	0	0
112	TRUE	Empty	RNA polymerase sigma factor OS=Clostridium sp. CAG:307 OX=1262795 GN=BN598_01091 PE=3 SV=1	R7GJG4_9CLOT-DECOY		?		unknown	4	4	4	0	4	3	3.5	0.707107	4	5	4.5	0.707107	3	3	3	0	3	4	3.5	0.707107	3	3	3	0
113	TRUE	Empty	DUF5047 domain containing protein OS=Freshwater phage uvFW-CGR-AMD-COM-C203 OX=1838151 GN=uvFWCGRAMDCOMC203_059 PE=4 SV=1	A0A1B0XTM2_9CAUD (+3)	uvFWCGRAMDCOMC203_059	41 kDa		unknown	7	5	6	1.41421	3	3	3	0	5	4	4.5	0.707107	3	4	3.5	0.707107	4	4	4	0	4	3	3.5	0.707107
114	TRUE	Empty	Protein Rev OS=Human immunodeficiency virus 1 OX=11676 GN=rev PE=3 SV=1	K4MMZ2_9HIV1-DECOY		?		unknown	3	2	2.5	0.707107	0	0	0	0	2	1	1.5	0.707107	1	1	1	0	2	0	1	1.41421	1	3	2	1.41421
115	TRUE	Empty	Uncharacterized protein OS=Lactobacillus virus Lb338-1 OX=632112 GN=lb338_phage_142 PE=4 SV=1	C1KFQ2_9CAUD	lb338_phage_142	22 kDa		unknown	3	0	1.5	2.12132	4	5	4.5	0.707107	1	1	1	0	2	5	3.5	2.12132	4	2	3	1.41421	1	2	1.5	0.707107
116	TRUE	Empty	YicC protein OS=Clostridium sp. CAG:253 OX=1262785 GN=BN565_00776 PE=4 SV=1	R6M9R5_9CLOT-DECOY		?		unknown	0	0	0	0	0	1	0.5	0.707107	0	0	0	0	1	1	1	0	0	0	0	0	0	0	0	0
117	TRUE	Empty	Tyrosyl-tRNA synthetase OS=Homavirus sp. OX=2487769 GN=Homavirus13_12 PE=4 SV=1	A0A3G5A8M4_9VIRU	Homavirus13_12	46 kDa		unknown	3	6	4.5	2.12132	5	0	2.5	3.53553	2	5	3.5	2.12132	4	3	3.5	0.707107	1	3	2	1.41421	3	1	2	1.41421
118	TRUE	Empty	Cell cycle protein GpsB OS=Coprobacillus sp. CAG:605 OX=1262855 GN=BN732_00537 PE=4 SV=1	R5VEW2_9FIRM	BN732_00537	13 kDa		unknown	2	4	3	1.41421	1	3	2	1.41421	4	7	5.5	2.12132	0	4	2	2.82843	2	4	3	1.41421	5	3	4	1.41421
119	TRUE	Empty	Uncharacterized protein OS=Clostridium sp. CAG:226 OX=1262781 GN=BN545_01503 PE=3 SV=1	R5BB68_9CLOT	BN545_01503	39 kDa		unknown	3	7	5	2.82843	5	0	2.5	3.53553	5	7	6	1.41421	4	5	4.5	0.707107	3	5	4	1.41421	3	3	3	0
120	TRUE	Empty	Histidine kinase domain-containing protein OS=Firmicutes bacterium CAG:170 OX=1263006 GN=BN515_02109 PE=4 SV=1	R6MQA8_9FIRM-DECOY		?		unknown	0	0	0	0	0	4	2	2.82843	0	1	0.5	0.707107	1	1	1	0	0	0	0	0	0	0	0	0
121	TRUE	Empty	CRISPR-associated nuclease/helicase Cas3 subtype I-F/YPEST OS=Pectobacterium atrosepticum (strain SCRI 1043 / ATCC BAA-672) OX=218491 GN=cas3 PE=1 SV=1	CAS3_PECAS-DECOY		?		unknown	1	2	1.5	0.707107	0	0	0	0	1	1	1	0	0	0	0	0	2	1	1.5	0.707107	1	1	1	0
122	TRUE	Empty	Aerobic cobaltochelatase subunit cobS OS=Parasutterella excrementihominis CAG:233 OX=1263099 GN=BN548_00694 PE=4 SV=1	R5EK17_9BURK	BN548_00694	37 kDa		unknown	0	0	0	0	0	0	0	0	0	0	0	0	0	0	0	0	0	0	0	0	0	1	0.5	0.707107
123	TRUE	Empty	Uncharacterized protein OS=Bacteroides sp. CAG:709 OX=1262748 GN=BN760_02106 PE=4 SV=1	R6EXH8_9BACE	BN760_02106	34 kDa		unknown	5	4	4.5	0.707107	4	5	4.5	0.707107	4	4	4	0	5	5	5	0	5	3	4	1.41421	4	4	4	0
124	TRUE	Empty	DNA-directed RNA polymerase subunit beta' OS=Firmicutes bacterium CAG:536 OX=1263028 GN=rpoC PE=3 SV=1	R5Z438_9FIRM (+2)	rpoC	143 kDa		unknown	2	4	3	1.41421	4	5	4.5	0.707107	3	6	4.5	2.12132	6	5	5.5	0.707107	4	6	5	1.41421	3	6	4.5	2.12132
125	TRUE	Empty	Uncharacterized protein OS=Escherichia phage vB_Eco_SLUR75 OX=2029171 GN=SLURMMXVI_20080 PE=4 SV=1	A0A3B1DPL7_9CAUD	SLURMMXVI_20080	8 kDa		unknown	1	1	1	0	1	18	9.5	12.0208	1	0	0.5	0.707107	3	1	2	1.41421	0	1	0.5	0.707107	2	0	1	1.41421
126	TRUE	Empty	Cation-transporting ATPase E1-E2 family OS=Blautia sp. CAG:52 OX=1262758 GN=BN690_01677 PE=4 SV=1	R6H200_9FIRM	BN690_01677	89 kDa		unknown	2	0	1	1.41421	7	1	4	4.24264	7	0	3.5	4.94975	6	1	3.5	3.53553	1	2	1.5	0.707107	3	0	1.5	2.12132
127	TRUE	Empty	Uncharacterized protein OS=Erwinia phage vB_EamM_Asesino OX=1883370 GN=ASESINO_284 PE=4 SV=1	A0A1B2IAK0_9CAUD (+3)	ASESINO_284	42 kDa		unknown	0	0	0	0	1	3	2	1.41421	5	2	3.5	2.12132	0	2	1	1.41421	2	2	2	0	1	1	1	0
128	TRUE	Empty	Glyco_trans_2-like domain-containing protein OS=Coprobacillus sp. CAG:605 OX=1262855 GN=BN732_00882 PE=4 SV=1	R5W156_9FIRM	BN732_00882	33 kDa		unknown	1	3	2	1.41421	3	3	3	0	3	2	2.5	0.707107	2	3	2.5	0.707107	2	2	2	0	1	1	1	0
129	TRUE	Empty	DEAD/SNF2-like helicase OS=Indivirus ILV1 OX=1977633 GN=Indivirus_3_63 PE=4 SV=1	A0A1V0SDV6_9VIRU (+6)	Indivirus_3_63	54 kDa		unknown	4	2	3	1.41421	5	5	5	0	3	3	3	0	5	6	5.5	0.707107	5	5	5	0	4	6	5	1.41421
130	TRUE	Empty	Genome polyprotein OS=Barns Ness breadcrumb sponge picorna-like virus 3 OX=2021884 PE=4 SV=1	A0A221LFI9_9VIRU-DECOY (+3)		?		unknown	1	0	0.5	0.707107	0	0	0	0	0	0	0	0	0	1	0.5	0.707107	0	0	0	0	0	0	0	0
131	TRUE	Empty	Histidine kinase OS=Shewanella sp. 10N.286.48.B5 OX=1880834 GN=BCU57_02225 PE=4 SV=1	A0A2N7DL79_9GAMM	BCU57_02225	82 kDa		unknown	4	2	3	1.41421	6	1	3.5	3.53553	5	2	3.5	2.12132	3	4	3.5	0.707107	3	2	2.5	0.707107	2	4	3	1.41421
132	TRUE	Empty	Phospho-2-dehydro-3-deoxyheptonate aldolase OS=Firmicutes bacterium CAG:240 OX=1263013 GN=BN556_01421 PE=3 SV=1	R6I3V5_9FIRM-DECOY		?		unknown	4	3	3.5	0.707107	1	4	2.5	2.12132	4	3	3.5	0.707107	2	3	2.5	0.707107	2	3	2.5	0.707107	3	5	4	1.41421
133	TRUE	Empty	Head morphogenesis domain protein OS=Vibrio phage 1.106.O._10N.286.51.F7 OX=1881248 GN=NVP1106O_12 PE=4 SV=1	A0A2I7R2R8_9CAUD (+5)	NVP1106O_12	34 kDa		unknown	2	2	2	0	3	0	1.5	2.12132	4	0	2	2.82843	0	0	0	0	0	0	0	0	0	0	0	0
134	TRUE	Empty	Protein Vpr OS=Simian immunodeficiency virus OX=11723 GN=vpr PE=4 SV=1	K4MJM0_SIV	vpr	13 kDa		unknown	0	0	0	0	0	0	0	0	0	2	1	1.41421	0	1	0.5	0.707107	0	0	0	0	0	1	0.5	0.707107
135	TRUE	Empty	Uncharacterized protein OS=Eubacterium sp. CAG:156 OX=1262880 GN=BN504_02067 PE=4 SV=1	R5YM81_9FIRM-DECOY		?		unknown	0	0	0	0	2	0	1	1.41421	0	0	0	0	0	1	0.5	0.707107	1	0	0.5	0.707107	0	1	0.5	0.707107
136	TRUE	Empty	Lactamase_B domain-containing protein OS=Clostridium sp. CAG:75 OX=1262836 GN=BN771_01939 PE=4 SV=1	R5SK66_9CLOT-DECOY		?		unknown	4	5	4.5	0.707107	4	7	5.5	2.12132	5	5	5	0	4	4	4	0	4	4	4	0	2	4	3	1.41421
137	TRUE	Empty	Uncharacterized protein OS=Arthrobacter phage Heisenberger OX=2024277 GN=SEA_HEISENBERGER_29 PE=4 SV=1	A0A222Z835_9CAUD-DECOY		?		unknown	0	0	0	0	0	0	0	0	0	0	0	0	0	0	0	0	0	0	0	0	2	0	1	1.41421
138	TRUE	Empty	RNA polymerase sigma factor OS=Oscillibacter sp. CAG:241 OX=1262911 GN=BN557_01185 PE=3 SV=1	R6GQG2_9FIRM	BN557_01185	29 kDa		unknown	0	0	0	0	2	0	1	1.41421	0	1	0.5	0.707107	4	0	2	2.82843	2	0	1	1.41421	0	2	1	1.41421
139	TRUE	Empty	Exodeoxyribonuclease 7 large subunit OS=Eubacterium sp. CAG:581 OX=1262890 GN=xseA PE=3 SV=1	R7NNL1_9FIRM	xseA	45 kDa		unknown	4	4	4	0	5	1	3	2.82843	4	2	3	1.41421	2	2	2	0	6	3	4.5	2.12132	4	4	4	0
140	TRUE	Empty	Pyrimidine-nucleoside phosphorylase OS=Eubacterium sp. CAG:180 OX=1262882 GN=BN519_00994 PE=3 SV=1	R5N1V4_9FIRM-DECOY		?		unknown	3	3	3	0	3	4	3.5	0.707107	4	2	3	1.41421	2	3	2.5	0.707107	2	2	2	0	1	4	2.5	2.12132
141	TRUE	Empty	Uncharacterized protein OS=Bacteroides sp. CAG:1060 OX=1262734 GN=BN459_00153 PE=4 SV=1	R5BPY1_9BACE-DECOY		?		unknown	1	1	1	0	1	1	1	0	4	1	2.5	2.12132	3	3	3	0	0	0	0	0	0	0	0	0
142	TRUE	Empty	Putative translation elongation factor G OS=Sutterella sp. CAG:521 OX=1262977 GN=BN692_00399 PE=4 SV=1	R7KRZ5_9BURK-DECOY		?		unknown	0	1	0.5	0.707107	0	1	0.5	0.707107	0	0	0	0	0	1	0.5	0.707107	1	0	0.5	0.707107	0	0	0	0
143	TRUE	Empty	Putative virion structural protein OS=Vibrio phage Aphrodite1 OX=2070057 GN=Aphrodite1_0170 PE=4 SV=1	A0A2I7QHX1_9CAUD-DECOY		?		unknown	1	0	0.5	0.707107	1	1	1	0	1	1	1	0	0	2	1	1.41421	1	2	1.5	0.707107	1	2	1.5	0.707107
144	TRUE	Empty	Uncharacterized protein OS=Mycoplasma sp. CAG:611 OX=1262905 GN=BN735_00903 PE=4 SV=1	R5YQN6_9MOLU	BN735_00903	57 kDa		unknown	2	3	2.5	0.707107	3	2	2.5	0.707107	1	1	1	0	3	0	1.5	2.12132	2	2	2	0	10	2	6	5.65685
145	TRUE	Empty	RNA-directed RNA polymerase OS=Fusarium poae dsRNA virus 2 OX=1848042 PE=4 SV=1	A0A2Z1Q375_9VIRU		153 kDa		unknown	5	3	4	1.41421	4	2	3	1.41421	3	3	3	0	4	2	3	1.41421	4	3	3.5	0.707107	3	3	3	0
146	TRUE	Empty	RelA_SpoT domain-containing protein OS=Blautia sp. CAG:52 OX=1262758 GN=BN690_01049 PE=4 SV=1	R6G2B3_9FIRM-DECOY (+1)		?		unknown	3	1	2	1.41421	2	0	1	1.41421	4	2	3	1.41421	1	3	2	1.41421	0	0	0	0	1	1	1	0
147	TRUE	Empty	Pyrophosphate--fructose 6-phosphate 1-phosphotransferase OS=Firmicutes bacterium CAG:176 OX=1263007 GN=pfp PE=3 SV=1	R6DST2_9FIRM (+2)	pfp	45 kDa		unknown	1	1	1	0	2	0	1	1.41421	1	0	0.5	0.707107	0	1	0.5	0.707107	1	0	0.5	0.707107	0	1	0.5	0.707107
148	TRUE	Empty	Putative accessory fiber OS=Lactococcus virus bIL170 OX=63118 GN=l12 PE=4 SV=1	O80112_9CAUD-DECOY (+1)		?		unknown	4	3	3.5	0.707107	2	8	5	4.24264	5	3	4	1.41421	3	3	3	0	3	2	2.5	0.707107	5	3	4	1.41421
149	TRUE	Empty	Uncharacterized protein OS=Organic Lake phycodnavirus OX=938083 GN=162310476 PE=4 SV=1	F2Y2R0_9PHYC	162310476	52 kDa		unknown	4	2	3	1.41421	1	0	0.5	0.707107	1	3	2	1.41421	2	2	2	0	4	1	2.5	2.12132	1	1	1	0
150	TRUE	Empty	Uncharacterized protein OS=Vibrio phage 1.105.O._10N.286.49.B4 OX=1881247 GN=NVP1105O_27 PE=4 SV=1	A0A2I7R2J4_9CAUD (+9)	NVP1105O_27	13 kDa		unknown	1	2	1.5	0.707107	0	0	0	0	4	1	2.5	2.12132	1	0	0.5	0.707107	1	1	1	0	3	1	2	1.41421
151	TRUE	Empty	Uncharacterized protein OS=Clostridium sp. CAG:265 OX=1262787 GN=BN573_00660 PE=4 SV=1	R6KLD4_9CLOT (+1)	BN573_00660	6 kDa		unknown	0	5	2.5	3.53553	0	0	0	0	0	0	0	0	0	0	0	0	0	0	0	0	0	0	0	0
152	TRUE	Empty	Uncharacterized protein OS=Firmicutes bacterium CAG:65 OX=1262994 GN=BN749_02054 PE=4 SV=1	R6EHL9_9FIRM	BN749_02054	99 kDa		unknown	0	0	0	0	0	0	0	0	2	0	1	1.41421	0	0	0	0	0	0	0	0	0	0	0	0
153	TRUE	Empty	Uncharacterized protein OS=Pithovirus LCPAC202 OX=2506592 GN=LCPAC202_00740 PE=4 SV=1	A0A481Z7L2_9VIRU	LCPAC202_00740	84 kDa		unknown	3	2	2.5	0.707107	2	2	2	0	2	3	2.5	0.707107	2	1	1.5	0.707107	4	1	2.5	2.12132	2	2	2	0
154	TRUE	Empty	Thioesterase family protein OS=Bacteroides coprocola CAG:162 OX=1263040 GN=BN509_01410 PE=4 SV=1	R6C452_9BACE-DECOY		?		unknown	0	0	0	0	1	1	1	0	0	0	0	0	0	1	0.5	0.707107	1	3	2	1.41421	1	0	0.5	0.707107
155	TRUE	Empty	Cluster of Ubiquitin GP37 fusion protein OS=Spodoptera littoralis nuclear polyhedrosis virus OX=10456 GN=ub PE=4 SV=1 (A0A3G4S8S9_NPVSL)	A0A3G4S8S9_NPVSL [7]	ub	38 kDa	TRUE	unknown	0	1	0.5	0.707107	0	0	0	0	0	0	0	0	0	0	0	0	2	3	2.5	0.707107	3	4	3.5	0.707107
156	TRUE	Empty	VP4 OS=Drosophila immigrans Nora virus OX=1500866 GN=VP4 PE=4 SV=1	A0A075E1L2_9VIRU (+1)	VP4	103 kDa		unknown	1	5	3	2.82843	7	0	3.5	4.94975	8	4	6	2.82843	7	6	6.5	0.707107	2	5	3.5	2.12132	1	5	3	2.82843
157	TRUE	Empty	Site-determining protein OS=Vibrio breoganii OX=553239 GN=A6E01_09070 PE=3 SV=1	A0A193KDI3_9VIBR	A6E01_09070	29 kDa		unknown	3	5	4	1.41421	1	4	2.5	2.12132	3	4	3.5	0.707107	3	3	3	0	3	1	2	1.41421	4	2	3	1.41421
158	TRUE	Empty	Mg chelatase subunit ChlI OS=Clostridium sp. CAG:571 OX=1262822 GN=BN716_00752 PE=4 SV=1	R5XML7_9CLOT-DECOY		?		unknown	0	0	0	0	3	2	2.5	0.707107	4	3	3.5	0.707107	1	3	2	1.41421	2	2	2	0	3	3	3	0
159	TRUE	Empty	Uncharacterized protein OS=Hyperionvirus sp. OX=2487770 GN=Hyperionvirus8_61 PE=4 SV=1	A0A3G5A8H7_9VIRU	Hyperionvirus8_61	52 kDa		unknown	1	1	1	0	0	0	0	0	0	0	0	0	0	0	0	0	0	0	0	0	2	3	2.5	0.707107
160	TRUE	Empty	ASCH domain-containing protein OS=Coprobacillus sp. CAG:605 OX=1262855 GN=BN732_00975 PE=4 SV=1	R5VP82_9FIRM-DECOY		?		unknown	0	0	0	0	0	0	0	0	0	0	0	0	0	0	0	0	0	0	0	0	0	0	0	0
161	TRUE	Empty	Uncharacterized protein OS=Roseburia sp. CAG:197 OX=1262943 GN=BN528_01463 PE=4 SV=1	R5YAU2_9FIRM (+1)	BN528_01463	14 kDa		unknown	3	1	2	1.41421	1	0	0.5	0.707107	0	3	1.5	2.12132	0	3	1.5	2.12132	2	1	1.5	0.707107	1	0	0.5	0.707107
162	TRUE	Empty	Alpha/beta hydrolase fold-3 domain protein OS=Azospirillum sp. CAG:260 OX=1262706 GN=BN570_01286 PE=4 SV=1	R6ISI8_9PROT-DECOY		?		unknown	2	0	1	1.41421	2	0	1	1.41421	1	5	3	2.82843	2	5	3.5	2.12132	3	5	4	1.41421	4	3	3.5	0.707107
163	TRUE	Empty	Immunoglobulin heavy constant mu OS=Mus musculus OX=10090 GN=Ighm PE=1 SV=2	IGHM_MOUSE	Ighm	50 kDa		unknown	1	0	0.5	0.707107	2	1	1.5	0.707107	1	0	0.5	0.707107	1	0	0.5	0.707107	0	0	0	0	2	1	1.5	0.707107
164	TRUE	Empty	Putative dihydrofolate reductase OS=Erwinia phage vB_EamM_Machina OX=1883375 GN=MACHINA_73 PE=3 SV=1	A0A1B2IEK9_9CAUD (+2)	MACHINA_73	20 kDa		unknown	1	3	2	1.41421	2	1	1.5	0.707107	1	3	2	1.41421	3	1	2	1.41421	1	3	2	1.41421	3	3	3	0
165	TRUE	Empty	5-formyltetrahydrofolate cyclo-ligase OS=Faecalibacterium sp. CAG:82 OX=1262898 GN=BN792_00333 PE=3 SV=1	R6QAR0_9FIRM	BN792_00333	21 kDa		unknown	1	4	2.5	2.12132	2	1	1.5	0.707107	0	2	1	1.41421	0	1	0.5	0.707107	1	1	1	0	0	1	0.5	0.707107
166	TRUE	Empty	Coat protein OS=Grapevine leafroll-associated virus 4 OX=70177 PE=4 SV=1	A0A0E3STA2_9CLOS-DECOY (+4)		?		unknown	3	3	3	0	3	2	2.5	0.707107	2	2	2	0	1	4	2.5	2.12132	4	2	3	1.41421	1	3	2	1.41421
167	TRUE	Empty	Uncharacterized protein OS=Eubacterium sp. CAG:76 OX=1262892 GN=BN774_00386 PE=4 SV=1	R7N857_9FIRM	BN774_00386	85 kDa		unknown	0	0	0	0	0	0	0	0	1	1	1	0	0	0	0	0	1	1	1	0	0	1	0.5	0.707107
168	TRUE	Empty	Filamentation induced by cAMP protein Fic OS=Bacteroides sp. CAG:661 OX=1262746 GN=BN750_02364 PE=4 SV=1	R5SMV5_9BACE-DECOY		?		unknown	1	0	0.5	0.707107	0	0	0	0	0	0	0	0	0	1	0.5	0.707107	0	0	0	0	0	0	0	0
169	TRUE	Empty	Uncharacterized protein OS=uncultured virus OX=340016 PE=4 SV=1	A0A218ML58_9VIRU (+7)		144 kDa		unknown	4	1	2.5	2.12132	4	0	2	2.82843	3	4	3.5	0.707107	0	2	1	1.41421	0	3	1.5	2.12132	1	2	1.5	0.707107
170	TRUE	Empty	RNA-dependent RNA polymerase OS=Sanxia Water Strider Virus 1 OX=1608060 GN=L PE=4 SV=1	A0A0B5KF82_9VIRU (+1)	L	450 kDa		unknown	0	0	0	0	0	2	1	1.41421	0	0	0	0	0	0	0	0	0	0	0	0	0	0	0	0
171	TRUE	Empty	HTH marR-type domain-containing protein OS=Eubacterium sp. CAG:274 OX=1262888 GN=BN582_01227 PE=4 SV=1	R6PA12_9FIRM	BN582_01227	16 kDa		unknown	5	5	5	0	4	4	4	0	3	5	4	1.41421	2	4	3	1.41421	3	4	3.5	0.707107	1	4	2.5	2.12132
172	TRUE	Empty	Uncharacterized protein OS=Microviridae sp. OX=2202644 PE=4 SV=1	A0A345MWE0_9VIRU		13 kDa		unknown	0	1	0.5	0.707107	0	4	2	2.82843	0	7	3.5	4.94975	0	6	3	4.24264	0	8	4	5.65685	0	6	3	4.24264
173	TRUE	Empty	Uncharacterized protein OS=Klosneuvirus KNV1 OX=1977640 GN=Klosneuvirus_3_130 PE=4 SV=1	A0A1V0SJU0_9VIRU-DECOY		?		unknown	4	4	4	0	3	1	2	1.41421	5	5	5	0	3	3	3	0	2	4	3	1.41421	4	2	3	1.41421
174	TRUE	Empty	Uncharacterized protein OS=Eggerthella sp. CAG:209 OX=1262875 GN=BN534_00146 PE=4 SV=1	R6H8E1_9ACTN	BN534_00146	88 kDa		unknown	3	3	3	0	2	5	3.5	2.12132	4	1	2.5	2.12132	3	1	2	1.41421	2	3	2.5	0.707107	1	2	1.5	0.707107
175	TRUE	Empty	GTP-binding protein YchF OS=Tannerella sp. CAG:118 OX=1262978 GN=BN472_02556 PE=4 SV=1	R5IMY2_9BACT-DECOY (+1)		?		unknown	0	1	0.5	0.707107	0	0	0	0	0	0	0	0	0	0	0	0	0	0	0	0	0	0	0	0
176	TRUE	Empty	Sel1 domain protein repeat-containing protein OS=Bacteroides intestinalis CAG:315 OX=1263048 GN=BN604_02034 PE=4 SV=1	R7DWP6_9BACE-DECOY		?		unknown	2	0	1	1.41421	2	0	1	1.41421	0	3	1.5	2.12132	2	1	1.5	0.707107	0	0	0	0	0	0	0	0
177	TRUE	Empty	Zinc finger protein OS=Noumeavirus OX=1955558 GN=NMV_400 PE=4 SV=1	A0A1Q1PNR9_9VIRU (+1)	NMV_400	51 kDa		unknown	0	0	0	0	0	0	0	0	0	0	0	0	0	0	0	0	1	0	0.5	0.707107	0	0	0	0
178	TRUE	Empty	Pyrimidine-nucleoside phosphorylase OS=Eubacterium sp. CAG:76 OX=1262892 GN=BN774_02103 PE=3 SV=1	R7N9T1_9FIRM-DECOY		?		unknown	0	0	0	0	0	0	0	0	0	0	0	0	1	2	1.5	0.707107	0	0	0	0	0	1	0.5	0.707107
179	TRUE	Empty	Outer membrane efflux protein OS=Proteobacteria bacterium CAG:495 OX=1262987 GN=BN682_00748 PE=4 SV=1	R5RD83_9PROT	BN682_00748	72 kDa		unknown	1	1	1	0	1	0	0.5	0.707107	1	0	0.5	0.707107	1	1	1	0	1	0	0.5	0.707107	0	0	0	0
180	TRUE	Empty	Uncharacterized protein OS=uncultured marine virus OX=186617 PE=4 SV=1	A0A0F7L6R9_9VIRU-DECOY (+1)		?		unknown	0	2	1	1.41421	0	0	0	0	1	0	0.5	0.707107	0	0	0	0	0	0	0	0	0	0	0	0
181	TRUE	Empty	Exonuclease OS=Pelagibacter phage HTVC025P OX=2259657 GN=P025_gp21 PE=4 SV=1	A0A4Y1NUR8_9CAUD-DECOY		?		unknown	7	6	6.5	0.707107	6	5	5.5	0.707107	6	4	5	1.41421	2	2	2	0	3	4	3.5	0.707107	1	0	0.5	0.707107
182	TRUE	Empty	cAMP-binding domain-containing protein OS=Bacteroides fragilis CAG:558 OX=1263047 GN=BN707_03445 PE=4 SV=1	R5RYQ3_9BACE (+1)	BN707_03445	26 kDa		unknown	2	0	1	1.41421	1	1	1	0	1	3	2	1.41421	1	0	0.5	0.707107	0	1	0.5	0.707107	1	2	1.5	0.707107
183	TRUE	Empty	Polymerase (Fragment) OS=Hepatitis B virus OX=10407 PE=4 SV=1	A1Z5W2_HBV		16 kDa		unknown	3	3	3	0	3	0	1.5	2.12132	2	4	3	1.41421	2	2	2	0	2	2	2	0	3	1	2	1.41421
184	TRUE	Empty	Chaperone protein ClpB OS=Eubacterium sp. CAG:156 OX=1262880 GN=clpB PE=3 SV=1	R5Z4E1_9FIRM-DECOY		?		unknown	1	0	0.5	0.707107	1	1	1	0	0	3	1.5	2.12132	1	1	1	0	2	0	1	1.41421	1	2	1.5	0.707107
185	TRUE	Empty	Peptidase M16 family OS=Eubacterium dolichum CAG:375 OX=1263076 GN=BN631_01781 PE=4 SV=1	R7G7G0_9FIRM-DECOY		?		unknown	0	0	0	0	0	0	0	0	0	0	0	0	0	0	0	0	0	0	0	0	0	0	0	0
186	TRUE	Empty	CRISPR-associated endonuclease Cas9 OS=Lactobacillus ruminis ATCC 25644 OX=525362 GN=cas9 PE=3 SV=1	E7FPD8_9LACO	cas9	161 kDa		unknown	0	0	0	0	0	0	0	0	1	1	1	0	0	0	0	0	0	2	1	1.41421	1	1	1	0
187	TRUE	Empty	p1 protein OS=Parietaria mottle virus OX=64958 PE=4 SV=1	C7T303_9BROM-DECOY		?		unknown	0	0	0	0	0	0	0	0	1	0	0.5	0.707107	0	0	0	0	0	0	0	0	0	0	0	0
188	TRUE	Empty	Putative aminoacyltransferase FemX OS=Firmicutes bacterium CAG:460 OX=1263024 GN=BN665_00040 PE=4 SV=1	R7IGE2_9FIRM-DECOY		?		unknown	0	1	0.5	0.707107	0	0	0	0	0	0	0	0	0	2	1	1.41421	0	1	0.5	0.707107	0	0	0	0
189	TRUE	Empty	ATP-dependent RecD-like DNA helicase OS=Eubacterium eligens CAG:72 OX=1263077 GN=recD2 PE=3 SV=1	R5ZY39_9FIRM-DECOY (+1)		?		unknown	2	2	2	0	1	3	2	1.41421	2	2	2	0	2	3	2.5	0.707107	1	2	1.5	0.707107	1	0	0.5	0.707107
190	TRUE	Empty	Uncharacterized protein OS=Caulobacter phage CcrPW OX=2283271 GN=CcrPW_gp298 PE=4 SV=1	A0A385EDD9_9CAUD-DECOY		?		unknown	5	3	4	1.41421	2	3	2.5	0.707107	2	3	2.5	0.707107	3	5	4	1.41421	5	1	3	2.82843	1	3	2	1.41421
191	TRUE	Empty	Uncharacterized protein OS=Proteobacteria bacterium CAG:495 OX=1262987 GN=BN682_01084 PE=4 SV=1	R5QR16_9PROT	BN682_01084	17 kDa		unknown	0	0	0	0	1	1	1	0	2	3	2.5	0.707107	5	4	4.5	0.707107	5	3	4	1.41421	5	4	4.5	0.707107
192	TRUE	Empty	Uncharacterized protein OS=Erwinia phage Ea35-70 OX=1429768 GN=Ea357_020 PE=4 SV=1	W6ASZ8_9CAUD	Ea357_020	123 kDa		unknown	0	1	0.5	0.707107	0	2	1	1.41421	0	0	0	0	0	0	0	0	0	1	0.5	0.707107	0	0	0	0
193	TRUE	Empty	Uncharacterized protein OS=Bacillus phage Negev_SA OX=1983579 PE=4 SV=1	A0A288WGA8_9CAUD-DECOY		?		unknown	2	1	1.5	0.707107	4	2	3	1.41421	2	2	2	0	0	3	1.5	2.12132	1	0	0.5	0.707107	2	1	1.5	0.707107
194	TRUE	Empty	Glycosyl transferase group 1 OS=Bacteroides eggerthii CAG:109 OX=1263043 GN=BN464_02144 PE=4 SV=1	R5JN98_9BACE	BN464_02144	47 kDa		unknown	3	2	2.5	0.707107	2	4	3	1.41421	5	5	5	0	4	4	4	0	2	4	3	1.41421	4	2	3	1.41421
195	TRUE	Empty	DNA polymerase III subunit alpha OS=Eggerthella sp. CAG:298 OX=1262876 GN=BN592_00929 PE=4 SV=1	R7B752_9ACTN	BN592_00929	129 kDa		unknown	2	2	2	0	5	4	4.5	0.707107	4	3	3.5	0.707107	3	4	3.5	0.707107	3	3	3	0	5	5	5	0
196	TRUE	Empty	Probable dual-specificity RNA methyltransferase RlmN OS=Odoribacter splanchnicus CAG:14 OX=1263090 GN=rlmN PE=3 SV=1	R6FW88_9BACT	rlmN	39 kDa		unknown	0	0	0	0	1	0	0.5	0.707107	0	0	0	0	0	0	0	0	0	0	0	0	0	0	0	0
197	TRUE	Empty	Galactokinase OS=Firmicutes bacterium CAG:791 OX=1262993 GN=galK PE=3 SV=1	R5CCR8_9FIRM	galK	43 kDa		unknown	2	4	3	1.41421	6	1	3.5	3.53553	4	1	2.5	2.12132	7	3	5	2.82843	4	1	2.5	2.12132	5	2	3.5	2.12132
198	TRUE	Empty	ATP-dependent DNA helicase RecQ OS=Fusobacterium sp. CAG:649 OX=1262900 GN=BN748_01487 PE=4 SV=1	R5X5E8_9FUSO	BN748_01487	71 kDa		unknown	0	1	0.5	0.707107	0	0	0	0	0	0	0	0	0	0	0	0	0	0	0	0	0	0	0	0
199	TRUE	Empty	3Beta_HSD domain-containing protein OS=Chlorella variabilis OX=554065 GN=CHLNCDRAFT_49861 PE=3 SV=1	E1Z4D4_CHLVA-DECOY		?		unknown	3	2	2.5	0.707107	4	0	2	2.82843	1	2	1.5	0.707107	1	2	1.5	0.707107	0	1	0.5	0.707107	0	0	0	0
200	TRUE	Empty	Deoxyribonuclease tatd family OS=Clostridium sp. CAG:780 OX=1262839 GN=BN780_00596 PE=4 SV=1	R5PRI9_9CLOT	BN780_00596	30 kDa		unknown	0	0	0	0	0	0	0	0	0	1	0.5	0.707107	0	0	0	0	0	0	0	0	0	0	0	0
201	TRUE	Empty	NLPC/P60 domain-containing protein OS=Clostridium sp. CAG:510 OX=1262816 GN=BN687_00365 PE=4 SV=1	R6CSY5_9CLOT-DECOY (+2)		?		unknown	0	0	0	0	0	0	0	0	0	0	0	0	0	0	0	0	0	0	0	0	0	1	0.5	0.707107
202	TRUE	Empty	Protein P OS=Hepatitis B virus OX=10407 GN=P PE=3 SV=1	A0A075DAG0_HBV (+12)	P	95 kDa		unknown	0	0	0	0	0	0	0	0	0	2	1	1.41421	6	1	3.5	3.53553	0	1	0.5	0.707107	1	1	1	0
203	TRUE	Empty	3-isopropylmalate dehydratase large subunit OS=Alistipes sp. CAG:514 OX=1262696 GN=BN689_00308 PE=3 SV=1	R5BD71_9BACT-DECOY		?		unknown	2	5	3.5	2.12132	2	5	3.5	2.12132	2	6	4	2.82843	0	5	2.5	3.53553	1	4	2.5	2.12132	0	0	0	0
204	TRUE	Empty	Uncharacterized protein OS=Brachyspira sp. CAG:484 OX=1262759 GN=BN676_00857 PE=4 SV=1	R5HHG7_9SPIR	BN676_00857	10 kDa		unknown	3	3	3	0	1	0	0.5	0.707107	4	5	4.5	0.707107	3	5	4	1.41421	2	3	2.5	0.707107	2	4	3	1.41421
205	TRUE	Empty	Putative serine/threonine protein kinase OS=Eubacterium sp. CAG:603 OX=1262891 GN=BN730_01290 PE=4 SV=1	R5NR69_9FIRM-DECOY		?		unknown	4	3	3.5	0.707107	1	3	2	1.41421	2	3	2.5	0.707107	2	3	2.5	0.707107	3	3	3	0	5	4	4.5	0.707107
206	TRUE	Empty	Tail protein OS=Proteus phage PM 85 OX=1560283 GN=PM85_0016 PE=4 SV=1	A0A0F6NYF1_9CAUD-DECOY (+5)		?		unknown	0	0	0	0	0	0	0	0	0	0	0	0	0	0	0	0	0	0	0	0	0	0	0	0
207	TRUE	Empty	Ankyrin repeat/SpxA domain-containing protein OS=Bodo saltans virus OX=2024608 GN=BMW23_0035 PE=4 SV=1	A0A2H4UTC5_9VIRU-DECOY		?		unknown	1	2	1.5	0.707107	3	3	3	0	3	4	3.5	0.707107	4	4	4	0	3	3	3	0	4	5	4.5	0.707107
208	TRUE	Empty	Head morphogenesis protein OS=Siphoviridae sp. OX=2170413 PE=4 SV=1	A0A385E203_9CAUD-DECOY		?		unknown	2	0	1	1.41421	1	0	0.5	0.707107	2	2	2	0	2	3	2.5	0.707107	1	1	1	0	0	1	0.5	0.707107
209	TRUE	Empty	Aspartate--tRNA ligase OS=Clostridium sp. CAG:451 OX=1262809 GN=aspS PE=3 SV=1	R7KC31_9CLOT-DECOY		?		unknown	0	0	0	0	0	0	0	0	1	0	0.5	0.707107	0	1	0.5	0.707107	1	0	0.5	0.707107	0	0	0	0
210	TRUE	Empty	Cellulose synthase catalytic subunit (UDP-forming) OS=Acanthocystis turfacea Chlorella virus NTS-1 OX=1278276 GN=NTS-1_516L PE=4 SV=1	M1I608_9PHYC	NTS-1_516L	63 kDa		unknown	0	0	0	0	0	0	0	0	1	0	0.5	0.707107	0	0	0	0	0	1	0.5	0.707107	0	0	0	0
211	TRUE	Empty	Uncharacterized protein OS=Bacteroides sp. CAG:189 OX=1262737 GN=BN523_00276 PE=4 SV=1	R5JBL3_9BACE-DECOY		?		unknown	0	0	0	0	2	0	1	1.41421	0	0	0	0	1	2	1.5	0.707107	3	0	1.5	2.12132	0	1	0.5	0.707107
212	TRUE	Empty	DUF4379 domain-containing protein OS=Marseillevirus LCMAC101 OX=2506602 GN=LCMAC101_04080 PE=4 SV=1	A0A481YRA9_9VIRU-DECOY		?		unknown	0	0	0	0	2	2	2	0	3	0	1.5	2.12132	0	1	0.5	0.707107	0	2	1	1.41421	0	0	0	0
213	TRUE	Empty	Tape measure protein OS=Lactobacillus phage 3-521 OX=2510943 GN=UCC3521_0069 PE=4 SV=1	A0A4Y5FGJ4_9CAUD	UCC3521_0069	133 kDa		unknown	1	5	3	2.82843	1	0	0.5	0.707107	1	0	0.5	0.707107	4	2	3	1.41421	0	0	0	0	2	0	1	1.41421
214	TRUE	Empty	Protein Rta OS=Rhinolophus gammaherpesvirus 1 OX=2054179 GN=ORF52 PE=4 SV=1	A0A2Z5UL67_9GAMA (+2)	ORF52	71 kDa		unknown	2	1	1.5	0.707107	2	0	1	1.41421	1	4	2.5	2.12132	2	2	2	0	0	2	1	1.41421	1	1	1	0
215	TRUE	Empty	Uncharacterized protein OS=Vibrio phage pYD21-A OX=754049 GN=VPKG_00027 PE=4 SV=1	M4QC23_9CAUD-DECOY		?		unknown	0	0	0	0	0	0	0	0	0	0	0	0	0	1	0.5	0.707107	1	0	0.5	0.707107	1	1	1	0
216	TRUE	Empty	Fructose-1,6-bisphosphatase OS=Clostridium bartlettii CAG:1329 OX=1263063 GN=BN488_00043 PE=3 SV=1	R5XLD6_9CLOT-DECOY		?		unknown	0	0	0	0	0	0	0	0	1	0	0.5	0.707107	0	0	0	0	0	0	0	0	0	0	0	0
217	TRUE	Empty	Uncharacterized protein OS=Clostridium sp. CAG:411 OX=1262802 GN=BN648_01707 PE=4 SV=1	R7HVU4_9CLOT-DECOY		?		unknown	0	3	1.5	2.12132	0	0	0	0	0	0	0	0	0	0	0	0	0	0	0	0	0	0	0	0
218	TRUE	Empty	Competence protein ComEA helix-hairpin-helix repeat protein OS=Clostridium sp. CAG:813 OX=1262843 GN=BN790_01041 PE=4 SV=1	R7MD74_9CLOT-DECOY		?		unknown	0	0	0	0	0	0	0	0	0	0	0	0	0	0	0	0	0	1	0.5	0.707107	0	0	0	0
219	TRUE	Empty	ATPase OS=Vibrio sp. 10N.286.49.B3 OX=1880855 GN=BCU68_04255 PE=4 SV=1	A0A2N7DE64_9VIBR	BCU68_04255	97 kDa		unknown	0	0	0	0	0	0	0	0	1	0	0.5	0.707107	0	0	0	0	0	0	0	0	0	0	0	0
220	TRUE	Empty	Glycosyl transferase group 1 OS=Prevotella sp. CAG:592 OX=1262931 GN=BN725_01094 PE=4 SV=1	R6WB66_9BACT	BN725_01094	42 kDa		unknown	1	0	0.5	0.707107	0	0	0	0	0	0	0	0	0	0	0	0	0	1	0.5	0.707107	0	0	0	0
221	TRUE	Empty	NodB homology domain-containing protein OS=Clostridium sp. CAG:299 OX=1262792 GN=BN593_01027 PE=4 SV=1	R6YXI7_9CLOT	BN593_01027	33 kDa		unknown	3	3	3	0	1	4	2.5	2.12132	2	3	2.5	0.707107	4	3	3.5	0.707107	2	6	4	2.82843	4	3	3.5	0.707107
222	TRUE	Empty	Uncharacterized protein OS=Firmicutes bacterium CAG:56 OX=1263031 GN=BN708_00374 PE=4 SV=1	R6CB49_9FIRM	BN708_00374	199 kDa		unknown	0	4	2	2.82843	2	3	2.5	0.707107	0	1	0.5	0.707107	0	2	1	1.41421	2	2	2	0	0	1	0.5	0.707107
223	TRUE	Empty	Nuclease OS=Vibrio sp. 10N.286.49.C2 OX=1880856 GN=BCU70_14620 PE=4 SV=1	A0A2N7D6K0_9VIBR (+4)	BCU70_14620	95 kDa		unknown	4	4	4	0	3	3	3	0	3	4	3.5	0.707107	3	2	2.5	0.707107	3	3	3	0	3	3	3	0
224	TRUE	Empty	Uncharacterized protein OS=Mamestra configurata nucleopolyhedrovirus A OX=207830 PE=4 SV=1	Q8QLB3_9ABAC (+3)		25 kDa		unknown	3	3	3	0	2	3	2.5	0.707107	3	3	3	0	0	2	1	1.41421	1	4	2.5	2.12132	2	5	3.5	2.12132
225	TRUE	Empty	FMN_bind domain-containing protein OS=Sutterella wadsworthensis CAG:135 OX=1263111 GN=BN489_01125 PE=4 SV=1	R5PR40_9BURK-DECOY		?		unknown	0	0	0	0	3	0	1.5	2.12132	0	3	1.5	2.12132	0	2	1	1.41421	0	4	2	2.82843	4	4	4	0
226	TRUE	Empty	Uncharacterized protein OS=Synechococcus phage ACG-2014b OX=1493508 GN=Syn7803C66_160 PE=4 SV=1	A0A0E3EUB7_9CAUD-DECOY (+9)		?		unknown	0	0	0	0	0	0	0	0	2	2	2	0	3	2	2.5	0.707107	0	0	0	0	0	0	0	0
227	TRUE	Empty	Uncharacterized protein OS=uncultured prokaryote OX=198431 PE=4 SV=1	A0A0H5Q5M3_9ZZZZ-DECOY (+2)		?		unknown	0	0	0	0	0	0	0	0	0	0	0	0	1	0	0.5	0.707107	1	0	0.5	0.707107	0	1	0.5	0.707107
228	TRUE	Empty	Uncharacterized protein OS=Eubacterium sp. CAG:603 OX=1262891 GN=BN730_00431 PE=4 SV=1	R5P3C4_9FIRM	BN730_00431	140 kDa		unknown	0	0	0	0	0	0	0	0	0	1	0.5	0.707107	1	0	0.5	0.707107	0	0	0	0	0	0	0	0
229	TRUE	Empty	Trigger factor OS=Firmicutes bacterium CAG:313 OX=1263017 GN=tig PE=3 SV=1	R6Y010_9FIRM-DECOY		?		unknown	1	0	0.5	0.707107	2	3	2.5	0.707107	1	1	1	0	2	2	2	0	1	1	1	0	0	1	0.5	0.707107
230	TRUE	Empty	Purine-nucleoside phosphorylase OS=Faecalibacterium sp. CAG:82 OX=1262898 GN=BN792_00478 PE=3 SV=1	R6Q400_9FIRM-DECOY		?		unknown	0	1	0.5	0.707107	0	0	0	0	0	3	1.5	2.12132	0	0	0	0	0	3	1.5	2.12132	1	3	2	1.41421
231	TRUE	Empty	Uncharacterized protein OS=Acinetobacter sp. CAG:196 OX=1262690 GN=BN527_01035 PE=4 SV=1	R5SB42_9GAMM-DECOY		?		unknown	0	0	0	0	0	0	0	0	1	0	0.5	0.707107	0	1	0.5	0.707107	0	0	0	0	0	1	0.5	0.707107
232	TRUE	Empty	Glycosyl hydrolase family 2 sugar binding domain protein OS=Prevotella sp. CAG:487 OX=1262928 GN=BN679_00711 PE=3 SV=1	R5PUL1_9BACT-DECOY		?		unknown	1	0	0.5	0.707107	0	1	0.5	0.707107	0	0	0	0	2	0	1	1.41421	0	0	0	0	0	2	1	1.41421
233	TRUE	Empty	Putative cyclohexadienyl dehydratase OS=Phascolarctobacterium succinatutens CAG:287 OX=1263101 GN=BN587_00628 PE=3 SV=1	R6WKI7_9FIRM (+1)	BN587_00628	29 kDa		unknown	0	1	0.5	0.707107	0	0	0	0	1	0	0.5	0.707107	0	0	0	0	1	0	0.5	0.707107	1	0	0.5	0.707107
234	TRUE	Empty	Putative tRNA (cytidine(34)-2'-O)-methyltransferase OS=Clostridium sp. CAG:149 OX=1262776 GN=BN500_02215 PE=3 SV=1	R5M7K7_9CLOT	BN500_02215	19 kDa		unknown	1	0	0.5	0.707107	1	0	0.5	0.707107	0	0	0	0	0	0	0	0	0	0	0	0	0	0	0	0
235	TRUE	Empty	Fusion glycoprotein F0 OS=Avian avulavirus 1 OX=11176 PE=3 SV=1	B6CS54_9MONO (+1)		59 kDa		unknown	0	0	0	0	0	0	0	0	1	0	0.5	0.707107	0	0	0	0	0	0	0	0	0	0	0	0
236	TRUE	Empty	Uncharacterized protein OS=Parabacteroides merdae CAG:48 OX=1263094 GN=BN675_02160 PE=4 SV=1	R6XBJ7_9BACT-DECOY		?		unknown	0	0	0	0	0	0	0	0	0	0	0	0	0	0	0	0	1	0	0.5	0.707107	0	0	0	0
237	TRUE	Empty	RNA-directed RNA polymerase L OS=Avian avulavirus 1 OX=11176 GN=L PE=3 SV=1	A0A2S0U4C1_9MONO-DECOY		?		unknown	5	3	4	1.41421	2	2	2	0	3	2	2.5	0.707107	1	4	2.5	2.12132	1	2	1.5	0.707107	3	2	2.5	0.707107
238	TRUE	Empty	ABC transporter OS=Prevotella sp. CAG:617 OX=1262933 GN=BN736_00664 PE=4 SV=1	R7PEU6_9BACT	BN736_00664	44 kDa		unknown	2	2	2	0	3	3	3	0	2	1	1.5	0.707107	1	2	1.5	0.707107	2	4	3	1.41421	3	2	2.5	0.707107
239	TRUE	Empty	Lysin B OS=Gordonia phage Reyja OX=2571250 GN=51 PE=4 SV=1	A0A4D6TAJ2_9CAUD-DECOY		?		unknown	2	1	1.5	0.707107	0	3	1.5	2.12132	0	4	2	2.82843	0	5	2.5	3.53553	3	7	5	2.82843	1	6	3.5	3.53553
240	TRUE	Empty	Ribosomal protein S12 methylthiotransferase RimO OS=Clostridium sp. CAG:230 OX=1262782 GN=rimO PE=3 SV=1	R6DUU9_9CLOT-DECOY		?		unknown	0	4	2	2.82843	5	1	3	2.82843	0	3	1.5	2.12132	4	4	4	0	6	0	3	4.24264	4	3	3.5	0.707107
241	TRUE	Empty	50S ribosomal protein L9 OS=Odoribacter laneus CAG:561 OX=1263089 GN=rplI PE=3 SV=1	R5UUE9_9BACT (+4)	rplI	16 kDa		unknown	3	0	1.5	2.12132	2	0	1	1.41421	1	0	0.5	0.707107	1	1	1	0	7	5	6	1.41421	8	6	7	1.41421
242	TRUE	Empty	Replication initiation protein OS=Tortoise microvirus 11 OX=2583110 PE=4 SV=1	A0A4P8W963_9VIRU		37 kDa		unknown	1	12	6.5	7.77817	1	0	0.5	0.707107	0	4	2	2.82843	0	2	1	1.41421	0	0	0	0	6	2	4	2.82843
243	TRUE	Empty	Intermediate capsid protein VP6 OS=Rotavirus A OX=28875 PE=3 SV=1	A0A1V0FTV4_9REOV-DECOY		?		unknown	0	0	0	0	3	0	1.5	2.12132	0	1	0.5	0.707107	1	0	0.5	0.707107	0	0	0	0	0	0	0	0
244	TRUE	Empty	Bifunctional protein FolD OS=Clostridium sp. CAG:678 OX=1262831 GN=folD PE=3 SV=1	R5KTZ4_9CLOT	folD	30 kDa		unknown	0	4	2	2.82843	5	0	2.5	3.53553	3	5	4	1.41421	3	0	1.5	2.12132	1	3	2	1.41421	2	4	3	1.41421
245	TRUE	Empty	Probable butyrate kinase OS=Blautia hydrogenotrophica CAG:147 OX=1263061 GN=buk PE=3 SV=1	R5C6Q1_9FIRM-DECOY		?		unknown	1	0	0.5	0.707107	0	1	0.5	0.707107	0	0	0	0	2	0	1	1.41421	0	0	0	0	1	1	1	0
246	TRUE	Empty	RNA polymerase sigma-70 factor ECF subfamily OS=Alistipes sp. CAG:435 OX=1262695 GN=BN655_01642 PE=3 SV=1	R6XSE1_9BACT-DECOY		?		unknown	0	0	0	0	2	3	2.5	0.707107	1	1	1	0	0	1	0.5	0.707107	0	2	1	1.41421	0	2	1	1.41421
247	TRUE	Empty	Uncharacterized protein OS=Ruminococcus sp. CAG:108 OX=1262950 GN=BN462_01410 PE=4 SV=1	R5DV52_9FIRM-DECOY		?		unknown	0	0	0	0	0	0	0	0	1	0	0.5	0.707107	0	0	0	0	0	0	0	0	0	0	0	0
248	TRUE	Empty	Uncharacterized protein OS=Clostridium bolteae CAG:59 OX=1263064 GN=BN723_01586 PE=4 SV=1	R5F8U2_9CLOT	BN723_01586	88 kDa		unknown	0	0	0	0	1	0	0.5	0.707107	2	1	1.5	0.707107	1	1	1	0	1	2	1.5	0.707107	0	1	0.5	0.707107
249	TRUE	Empty	Reverse transcriptase (Fragment) OS=Human immunodeficiency virus 1 OX=11676 GN=pol PE=4 SV=1	V5YDW3_9HIV1-DECOY		?		unknown	0	0	0	0	0	0	0	0	0	0	0	0	0	0	0	0	0	1	0.5	0.707107	0	1	0.5	0.707107
250	TRUE	Empty	Cytitidyltransferase OS=Synechococcus phage ACG-2014f OX=1493511 GN=Syn7803C34_183 PE=4 SV=1	A0A0E3HRV0_9CAUD (+25)	Syn7803C34_183	107 kDa		unknown	4	4	4	0	3	2	2.5	0.707107	3	3	3	0	4	2	3	1.41421	3	2	2.5	0.707107	1	3	2	1.41421
251	TRUE	Empty	Uncharacterized protein OS=Serratia phage vB_SmaA_3M OX=2419930 GN=3M_071 PE=4 SV=1	A0A3G2YS52_9CAUD (+1)	3M_071	10 kDa		unknown	0	0	0	0	3	0	1.5	2.12132	2	2	2	0	2	0	1	1.41421	0	1	0.5	0.707107	2	0	1	1.41421
252	TRUE	Empty	GTPase Era OS=Firmicutes bacterium CAG:313 OX=1263017 GN=era PE=3 SV=1	R6XZ34_9FIRM	era	34 kDa		unknown	1	1	1	0	1	4	2.5	2.12132	3	3	3	0	1	2	1.5	0.707107	2	2	2	0	0	3	1.5	2.12132
253	TRUE	Empty	DNA ligase OS=Akkermansia muciniphila CAG:154 OX=1263034 GN=ligA PE=3 SV=1	R6IXK8_9BACT (+1)	ligA	86 kDa		unknown	1	0	0.5	0.707107	1	1	1	0	0	0	0	0	0	0	0	0	1	0	0.5	0.707107	0	1	0.5	0.707107
254	TRUE	Empty	Phage terminase large subunit (GpA) OS=Firmicutes bacterium CAG:170 OX=1263006 GN=BN515_00344 PE=4 SV=1	R6LQR6_9FIRM	BN515_00344	75 kDa		unknown	0	0	0	0	0	1	0.5	0.707107	0	0	0	0	0	0	0	0	0	0	0	0	0	0	0	0
255	TRUE	Empty	Gp48 OS=Klebsiella phage phiKO2 OX=255431 GN=48 PE=4 SV=1	Q6UAT4_9CAUD	48	10 kDa		unknown	0	2	1	1.41421	0	0	0	0	0	1	0.5	0.707107	2	0	1	1.41421	0	0	0	0	1	0	0.5	0.707107
256	TRUE	Empty	L-threonine dehydrogenase OS=Shewanella sp. 10N.286.51.B7 OX=1880836 GN=BCU84_17175 PE=4 SV=1	A0A2N7CPH7_9GAMM (+9)	BCU84_17175	40 kDa		unknown	0	0	0	0	0	0	0	0	0	0	0	0	1	0	0.5	0.707107	0	0	0	0	0	0	0	0
257	TRUE	Empty	Binding-protein-dependent transport system inner membrane component OS=Firmicutes bacterium CAG:227 OX=1263010 GN=BN546_00033 PE=3 SV=1	R6V8P3_9FIRM-DECOY		?		unknown	0	3	1.5	2.12132	3	3	3	0	2	3	2.5	0.707107	2	3	2.5	0.707107	2	3	2.5	0.707107	4	2	3	1.41421
258	TRUE	Empty	Ribosomal RNA small subunit methyltransferase A OS=Clostridium sp. CAG:389 OX=1262801 GN=rsmA PE=3 SV=1	R7LU12_9CLOT	rsmA	33 kDa		unknown	1	0	0.5	0.707107	0	2	1	1.41421	2	0	1	1.41421	0	2	1	1.41421	2	1	1.5	0.707107	3	2	2.5	0.707107
259	TRUE	Empty	Uncharacterized protein OS=Enterovibrio norvegicus OX=188144 GN=BCT23_13875 PE=4 SV=1	A0A2N7LCX8_9GAMM-DECOY		?		unknown	2	1	1.5	0.707107	1	1	1	0	2	2	2	0	1	2	1.5	0.707107	3	3	3	0	2	2	2	0
260	TRUE	Empty	Uncharacterized protein OS=Firmicutes bacterium CAG:466 OX=1263025 GN=BN668_00177 PE=4 SV=1	R6Q8Y3_9FIRM	BN668_00177	47 kDa		unknown	2	2	2	0	3	2	2.5	0.707107	4	3	3.5	0.707107	2	2	2	0	4	0	2	2.82843	2	2	2	0
261	TRUE	Empty	Type I restriction enzyme R Protein OS=Cryptobacterium sp. CAG:338 OX=1262868 GN=BN613_00478 PE=3 SV=1	R7CIN3_9ACTN	BN613_00478	120 kDa		unknown	1	0	0.5	0.707107	0	0	0	0	0	0	0	0	1	0	0.5	0.707107	2	2	2	0	1	3	2	1.41421
262	TRUE	Empty	Uncharacterized protein OS=CRESS virus sp. OX=2202563 PE=4 SV=1	A0A345MQB0_9VIRU		13 kDa		unknown	3	0	1.5	2.12132	4	0	2	2.82843	3	2	2.5	0.707107	3	2	2.5	0.707107	1	2	1.5	0.707107	1	1	1	0
263	TRUE	Empty	Tail protein OS=Mycobacterium phage Sheen OX=1589274 GN=5 PE=4 SV=1	A0A0B5A438_9CAUD	5	44 kDa		unknown	0	1	0.5	0.707107	2	0	1	1.41421	2	2	2	0	2	3	2.5	0.707107	0	0	0	0	0	1	0.5	0.707107
264	TRUE	Empty	rRNA cytosine-C5-methylase OS=Eggerthella sp. CAG:298 OX=1262876 GN=BN592_00730 PE=3 SV=1	R7B4Q0_9ACTN	BN592_00730	50 kDa		unknown	0	1	0.5	0.707107	3	0	1.5	2.12132	4	2	3	1.41421	4	3	3.5	0.707107	2	2	2	0	3	3	3	0
265	TRUE	Empty	Uncharacterized protein OS=Hubei coleoptera virus 2 OX=1922861 PE=4 SV=1	A0A1L3KKL5_9VIRU-DECOY		?		unknown	6	4	5	1.41421	3	4	3.5	0.707107	3	3	3	0	1	1	1	0	1	1	1	0	3	5	4	1.41421
266	TRUE	Empty	SMC domain protein OS=Alistipes sp. CAG:435 OX=1262695 GN=BN655_01414 PE=4 SV=1	R6XI25_9BACT	BN655_01414	43 kDa		unknown	0	0	0	0	3	3	3	0	4	4	4	0	3	2	2.5	0.707107	4	4	4	0	4	3	3.5	0.707107
267	TRUE	Empty	MotA/TolQ/ExbB proton channel OS=Bacteroides fragilis CAG:47 OX=1263046 GN=BN669_00115 PE=3 SV=1	R6Z9E4_9BACE	BN669_00115	29 kDa		unknown	0	1	0.5	0.707107	0	0	0	0	0	0	0	0	3	1	2	1.41421	3	0	1.5	2.12132	0	0	0	0
268	TRUE	Empty	HAD superfamily hydrolase OS=Clostridium sp. CAG:417 OX=1262804 GN=BN650_00579 PE=4 SV=1	R6SV91_9CLOT-DECOY		?		unknown	3	1	2	1.41421	1	3	2	1.41421	3	4	3.5	0.707107	2	5	3.5	2.12132	2	2	2	0	4	2	3	1.41421
269	TRUE	Empty	Uncharacterized protein OS=Clostridium sp. CAG:470 OX=1262812 GN=BN670_00682 PE=4 SV=1	R7FIA2_9CLOT	BN670_00682	38 kDa		unknown	1	1	1	0	0	0	0	0	2	1	1.5	0.707107	0	1	0.5	0.707107	0	0	0	0	0	0	0	0
270	TRUE	Empty	PS_pyruv_trans domain-containing protein OS=Clostridium sp. CAG:273 OX=1262789 GN=BN581_00416 PE=4 SV=1	R7L7S9_9CLOT	BN581_00416	41 kDa		unknown	3	1	2	1.41421	1	0	0.5	0.707107	1	0	0.5	0.707107	0	1	0.5	0.707107	0	0	0	0	0	0	0	0
271	TRUE	Empty	DNA polymerase III subunit gamma/tau OS=Clostridium sp. CAG:575 OX=1262823 GN=dnaX PE=3 SV=1	R6H777_9CLOT-DECOY (+2)		?		unknown	0	0	0	0	0	0	0	0	2	0	1	1.41421	0	0	0	0	0	0	0	0	0	0	0	0
272	TRUE	Empty	Uncharacterized protein OS=Prevotella sp. CAG:487 OX=1262928 GN=BN679_02485 PE=3 SV=1	R5PGB3_9BACT	BN679_02485	45 kDa		unknown	0	0	0	0	0	0	0	0	0	0	0	0	0	1	0.5	0.707107	0	0	0	0	0	0	0	0
273	TRUE	Empty	Phosphomethylpyrimidine synthase OS=Ruminococcus sp. CAG:254 OX=1262953 GN=thiC PE=3 SV=1	R5VVU2_9FIRM-DECOY		?		unknown	5	0	2.5	3.53553	4	0	2	2.82843	5	0	2.5	3.53553	5	0	2.5	3.53553	3	0	1.5	2.12132	4	0	2	2.82843
274	TRUE	Empty	Nonstructural polyprotein (Fragment) OS=Darwin bee virus 7 OX=2201282 PE=4 SV=1	A0A2U8JQ68_9VIRU		150 kDa		unknown	1	1	1	0	0	0	0	0	0	2	1	1.41421	2	1	1.5	0.707107	0	1	0.5	0.707107	1	0	0.5	0.707107
275	TRUE	Empty	RdRp OS=Hubei partiti-like virus 57 OX=1923066 PE=4 SV=1	A0A1L3KLN2_9VIRU-DECOY		?		unknown	3	4	3.5	0.707107	1	1	1	0	2	4	3	1.41421	2	3	2.5	0.707107	0	3	1.5	2.12132	1	3	2	1.41421
276	TRUE	Empty	Putative polyprotein OS=Lampyris noctiluca chuvirus-like virus 1 OX=2553070 PE=4 SV=1	A0A482JQ67_9VIRU-DECOY		?		unknown	1	2	1.5	0.707107	2	1	1.5	0.707107	0	2	1	1.41421	1	1	1	0	0	1	0.5	0.707107	1	1	1	0
277	TRUE	Empty	Putative virion structural protein OS=Erwinia phage vB_EamM_ChrisDB OX=1883371 GN=CHRISDB_172 PE=4 SV=1	A0A1B2IBZ2_9CAUD	CHRISDB_172	36 kDa		unknown	0	0	0	0	1	0	0.5	0.707107	1	0	0.5	0.707107	0	0	0	0	0	0	0	0	0	1	0.5	0.707107
278	TRUE	Empty	Sigma C OS=Pulau reovirus OX=253454 PE=4 SV=1	Q69C25_9REOV		35 kDa		unknown	0	2	1	1.41421	0	0	0	0	0	1	0.5	0.707107	1	0	0.5	0.707107	0	0	0	0	0	0	0	0
279	TRUE	Empty	Uncharacterized protein OS=Fusobacterium sp. CAG:439 OX=1262899 GN=BN657_00792 PE=4 SV=1	R7JEH3_9FUSO-DECOY		?		unknown	0	1	0.5	0.707107	0	0	0	0	0	0	0	0	0	0	0	0	0	0	0	0	0	0	0	0
280	TRUE	Empty	Uncharacterized protein (Fragment) OS=Wenzhou picorna-like virus 38 OX=1923624 PE=4 SV=1	A0A1L3KML4_9VIRU-DECOY		?		unknown	0	0	0	0	0	0	0	0	1	1	1	0	1	0	0.5	0.707107	0	0	0	0	0	0	0	0
281	TRUE	Empty	Uncharacterized protein OS=Cronobacter phage CR5 OX=1195085 GN=CR5_029 PE=4 SV=1	R4IHZ5_9CAUD	CR5_029	31 kDa		unknown	0	0	0	0	0	0	0	0	0	0	0	0	1	0	0.5	0.707107	0	0	0	0	0	0	0	0
282	TRUE	Empty	Envelope glycoprotein (Fragment) OS=Human immunodeficiency virus 1 OX=11676 GN=env PE=4 SV=1	E9NRV5_9HIV1	env	19 kDa		unknown	2	2	2	0	1	1	1	0	2	3	2.5	0.707107	3	2	2.5	0.707107	0	3	1.5	2.12132	1	1	1	0
283	TRUE	Empty	Uncharacterized protein OS=Campylobacter virus CP21 OX=1190451 GN=CP21_034 PE=4 SV=1	I7KIH8_9CAUD-DECOY		?		unknown	1	2	1.5	0.707107	2	2	2	0	2	3	2.5	0.707107	2	2	2	0	2	0	1	1.41421	1	0	0.5	0.707107
284	TRUE	Empty	Uncharacterized protein OS=Bacteroides clarus CAG:160 OX=1263039 GN=BN507_01715 PE=4 SV=1	R6LDN9_9BACE (+1)	BN507_01715	78 kDa		unknown	0	10	5	7.07107	0	0	0	0	0	5	2.5	3.53553	0	6	3	4.24264	0	7	3.5	4.94975	0	5	2.5	3.53553
285	TRUE	Empty	Polyribonucleotide nucleotidyltransferase OS=Clostridium sp. CAG:356 OX=1262800 GN=pnp PE=3 SV=1	R6Z877_9CLOT	pnp	79 kDa		unknown	0	0	0	0	0	0	0	0	0	0	0	0	0	0	0	0	0	0	0	0	0	0	0	0
286	TRUE	Empty	ATP-dependent helicase/nuclease subunit A OS=Coprobacillus sp. CAG:826 OX=1262857 GN=BN794_00670 PE=3 SV=1	R7DRJ4_9FIRM-DECOY		?		unknown	1	1	1	0	1	3	2	1.41421	2	1	1.5	0.707107	0	1	0.5	0.707107	1	1	1	0	0	3	1.5	2.12132
287	TRUE	Empty	Non-ribosomal peptide synthetase OS=Tupanvirus deep ocean OX=2126984 PE=4 SV=1	A0A2K9L3I8_9VIRU		182 kDa		unknown	1	0	0.5	0.707107	1	0	0.5	0.707107	0	0	0	0	0	1	0.5	0.707107	0	0	0	0	0	1	0.5	0.707107
288	TRUE	Empty	Extracellular ligand-binding receptor OS=Azospirillum sp. CAG:239 OX=1262705 GN=BN554_00572 PE=4 SV=1	R6IXE5_9PROT	BN554_00572	41 kDa		unknown	0	2	1	1.41421	0	0	0	0	1	0	0.5	0.707107	1	0	0.5	0.707107	0	0	0	0	1	1	1	0
289	TRUE	Empty	Tr-type G domain-containing protein OS=Firmicutes bacterium CAG:95 OX=1262988 GN=BN816_00700 PE=4 SV=1	R7N7U9_9FIRM	BN816_00700	101 kDa		unknown	2	0	1	1.41421	2	0	1	1.41421	3	2	2.5	0.707107	4	1	2.5	2.12132	0	3	1.5	2.12132	4	0	2	2.82843
290	TRUE	Empty	KH domain-containing protein OS=Chlorella variabilis OX=554065 GN=CHLNCDRAFT_133037 PE=4 SV=1	E1Z276_CHLVA	CHLNCDRAFT_133037	320 kDa		unknown	0	1	0.5	0.707107	1	1	1	0	1	2	1.5	0.707107	1	2	1.5	0.707107	2	1	1.5	0.707107	1	1	1	0
291	TRUE	Empty	Uncharacterized protein OS=Parasutterella excrementihominis CAG:233 OX=1263099 GN=BN548_00239 PE=4 SV=1	R5E955_9BURK-DECOY (+1)		?		unknown	0	6	3	4.24264	3	0	1.5	2.12132	1	6	3.5	3.53553	0	3	1.5	2.12132	0	3	1.5	2.12132	0	2	1	1.41421
292	TRUE	Empty	Uncharacterized protein OS=Dialister sp. CAG:357 OX=1262869 GN=BN625_00702 PE=4 SV=1	R7CTU1_9FIRM	BN625_00702	24 kDa		unknown	2	3	2.5	0.707107	0	0	0	0	2	3	2.5	0.707107	1	0	0.5	0.707107	0	3	1.5	2.12132	2	1	1.5	0.707107
293	TRUE	Empty	Uncharacterized protein OS=Prevotella sp. CAG:617 OX=1262933 GN=BN736_00399 PE=4 SV=1	R7PDW8_9BACT	BN736_00399	50 kDa		unknown	0	0	0	0	2	0	1	1.41421	3	4	3.5	0.707107	2	3	2.5	0.707107	2	4	3	1.41421	3	3	3	0
294	TRUE	Empty	23S rRNA (Uracil-5-)-methyltransferase RumA OS=Oscillibacter sp. CAG:241 OX=1262911 GN=BN557_00792 PE=3 SV=1	R6HMT0_9FIRM	BN557_00792	60 kDa		unknown	0	0	0	0	1	0	0.5	0.707107	2	0	1	1.41421	1	0	0.5	0.707107	0	0	0	0	1	0	0.5	0.707107
295	TRUE	Empty	HTH marR-type domain-containing protein OS=Dorea formicigenerans CAG:28 OX=1263073 GN=BN586_02365 PE=4 SV=1	R6S8X3_9FIRM	BN586_02365	17 kDa		unknown	0	1	0.5	0.707107	1	0	0.5	0.707107	1	1	1	0	0	1	0.5	0.707107	1	0	0.5	0.707107	1	0	0.5	0.707107
296	TRUE	Empty	Uncharacterized protein OS=Bacteroides sp. CAG:189 OX=1262737 GN=BN523_00763 PE=4 SV=1	R5JIH6_9BACE-DECOY		?		unknown	1	1	1	0	0	0	0	0	0	1	0.5	0.707107	0	0	0	0	2	0	1	1.41421	0	0	0	0
297	TRUE	Empty	Uncharacterized protein OS=Alistipes sp. CAG:268 OX=1262693 GN=BN576_01975 PE=4 SV=1	R6VR57_9BACT	BN576_01975	12 kDa		unknown	6	0	3	4.24264	4	0	2	2.82843	3	0	1.5	2.12132	7	0	3.5	4.94975	4	0	2	2.82843	1	0	0.5	0.707107
298	TRUE	Empty	[Ribosomal protein S18]-alanine N-acetyltransferase OS=Eubacterium sp. CAG:156 OX=1262880 GN=BN504_01808 PE=3 SV=1	R5YU97_9FIRM-DECOY (+2)		?		unknown	0	0	0	0	0	0	0	0	1	1	1	0	0	2	1	1.41421	0	0	0	0	0	0	0	0
299	TRUE	Empty	Antirepressor OS=Bacillus phage Tavor_SA OX=1983581 PE=4 SV=1	A0A288WFS9_9CAUD (+2)		32 kDa		unknown	0	0	0	0	0	0	0	0	0	0	0	0	0	0	0	0	1	0	0.5	0.707107	0	0	0	0
300	TRUE	Empty	Transcriptional repressor OS=Streptococcus phage Javan454 OX=2548178 GN=Javan454_0003 PE=4 SV=1	A0A4D6B5D5_9VIRU (+4)	Javan454_0003	28 kDa		unknown	1	1	1	0	0	0	0	0	0	0	0	0	0	0	0	0	0	1	0.5	0.707107	0	0	0	0
301	TRUE	Empty	Uncharacterized protein OS=Ruminococcus sp. CAG:382 OX=1262957 GN=BN636_00270 PE=4 SV=1	R6WCT3_9FIRM	BN636_00270	28 kDa		unknown	1	0	0.5	0.707107	0	0	0	0	0	1	0.5	0.707107	0	0	0	0	0	0	0	0	0	0	0	0
302	TRUE	Empty	Uncharacterized protein OS=Dorea sp. CAG:317 OX=1262873 GN=BN605_00001 PE=4 SV=1	R6WAM8_9FIRM-DECOY		?		unknown	0	0	0	0	1	0	0.5	0.707107	1	0	0.5	0.707107	0	0	0	0	0	0	0	0	0	1	0.5	0.707107
303	TRUE	Empty	Uncharacterized protein OS=Hubei odonate virus 14 OX=1922995 PE=4 SV=1	A0A1L3KPC6_9VIRU		133 kDa		unknown	0	0	0	0	0	0	0	0	0	0	0	0	0	0	0	0	1	0	0.5	0.707107	0	0	0	0
304	TRUE	Empty	CRISPR-associated endonuclease Cas9 OS=Azonexus hydrophilus OX=418702 GN=cas9 PE=3 SV=1	A0A1R1I348_9RHOO	cas9	127 kDa		unknown	1	4	2.5	2.12132	1	0	0.5	0.707107	0	3	1.5	2.12132	0	4	2	2.82843	0	1	0.5	0.707107	0	1	0.5	0.707107
305	TRUE	Empty	Uncharacterized protein OS=Clostridium sp. CAG:230 OX=1262782 GN=BN547_00947 PE=4 SV=1	R6E5X4_9CLOT	BN547_00947	63 kDa		unknown	4	2	3	1.41421	3	2	2.5	0.707107	3	2	2.5	0.707107	2	4	3	1.41421	2	2	2	0	2	3	2.5	0.707107
306	TRUE	Empty	Glycoside hydrolase clan GH-D OS=Firmicutes bacterium CAG:646 OX=1262995 GN=BN747_00371 PE=4 SV=1	R5R0D4_9FIRM-DECOY		?		unknown	1	5	3	2.82843	2	0	1	1.41421	1	2	1.5	0.707107	0	1	0.5	0.707107	0	3	1.5	2.12132	0	3	1.5	2.12132
307	TRUE	Empty	Gamma-glutamyl phosphate reductase OS=Acinetobacter sp. CAG:196 OX=1262690 GN=proA PE=3 SV=1	R5T033_9GAMM (+1)	proA	47 kDa		unknown	1	3	2	1.41421	2	0	1	1.41421	2	0	1	1.41421	0	0	0	0	1	1	1	0	0	1	0.5	0.707107
308	TRUE	Empty	AAA domain-containing protein OS=Serratia phage 2050HW OX=2024252 GN=2050HW_00192 PE=4 SV=1	A0A289YVK2_9CAUD (+1)	2050HW_00192	33 kDa		unknown	0	0	0	0	0	0	0	0	1	0	0.5	0.707107	0	0	0	0	0	0	0	0	0	2	1	1.41421
309	TRUE	Empty	Putative DNA polymerase A (Fragment) OS=uncultured virus OX=340016 PE=4 SV=1	U3RCF3_9VIRU (+1)		60 kDa		unknown	0	0	0	0	0	0	0	0	0	0	0	0	0	0	0	0	0	0	0	0	0	2	1	1.41421
310	TRUE	Empty	RNA-directed RNA polymerase L OS=Lassa mammarenavirus OX=11620 GN=L PE=3 SV=1	A0A3Q8QFX4_9VIRU	L	254 kDa		unknown	0	2	1	1.41421	0	2	1	1.41421	0	3	1.5	2.12132	1	4	2.5	2.12132	0	2	1	1.41421	0	3	1.5	2.12132
311	TRUE	Empty	Regulatory protein TetR OS=Firmicutes bacterium CAG:449 OX=1263023 GN=BN661_00843 PE=4 SV=1	R6S4S1_9FIRM-DECOY		?		unknown	3	0	1.5	2.12132	2	0	1	1.41421	2	2	2	0	2	2	2	0	2	3	2.5	0.707107	0	0	0	0
312	TRUE	Empty	Putative 4-hydroxy-2-ketovalerate aldolase OS=Clostridium sp. CAG:729 OX=1262835 GN=BN768_00675 PE=4 SV=1	R7LIF7_9CLOT	BN768_00675	124 kDa		unknown	0	0	0	0	2	2	2	0	1	2	1.5	0.707107	2	2	2	0	4	3	3.5	0.707107	3	2	2.5	0.707107
313	TRUE	Empty	Putative DNA helicase OS=Escherichia phage EP335 OX=2070199 PE=4 SV=1	A0A2Z3DM72_9CAUD (+1)		12 kDa		unknown	1	1	1	0	0	0	0	0	0	0	0	0	1	1	1	0	0	0	0	0	1	0	0.5	0.707107
314	TRUE	Empty	Uncharacterized protein OS=Escherichia phage FEC14 OX=2053671 PE=4 SV=1	A0A2H4PPG4_9CAUD (+4)		22 kDa		unknown	6	0	3	4.24264	5	0	2.5	3.53553	5	0	2.5	3.53553	4	0	2	2.82843	1	0	0.5	0.707107	5	0	2.5	3.53553
315	TRUE	Empty	Putative virion structural protein OS=Erwinia phage vB_EamM_Deimos-Minion OX=1815986 GN=DM_292 PE=4 SV=2	A0A173GFC5_9CAUD (+3)	DM_292	47 kDa		unknown	0	0	0	0	1	0	0.5	0.707107	0	1	0.5	0.707107	1	0	0.5	0.707107	0	0	0	0	0	0	0	0
316	TRUE	Empty	Serine-type D-Ala-D-Ala carboxypeptidase OS=Firmicutes bacterium CAG:240 OX=1263013 GN=BN556_01212 PE=4 SV=1	R6IEC0_9FIRM-DECOY		?		unknown	0	1	0.5	0.707107	0	0	0	0	1	0	0.5	0.707107	0	1	0.5	0.707107	1	2	1.5	0.707107	2	1	1.5	0.707107
317	TRUE	Empty	PhoH domain-containing protein OS=Firmicutes bacterium CAG:194 OX=1263008 GN=BN526_01828 PE=4 SV=1	R5QLF0_9FIRM-DECOY		?		unknown	0	0	0	0	1	0	0.5	0.707107	0	0	0	0	0	0	0	0	0	0	0	0	1	0	0.5	0.707107
318	TRUE	Empty	Intermediate transcription factor 3 large subunit OS=BeAn 58058 virus OX=67082 GN=BAV00155 PE=4 SV=1	A0A1L3IZN9_9POXV	BAV00155	45 kDa		unknown	2	1	1.5	0.707107	3	3	3	0	4	2	3	1.41421	1	2	1.5	0.707107	1	4	2.5	2.12132	2	3	2.5	0.707107
319	TRUE	Empty	Bacterial mobilisation protein (MobC) OS=Bacteroides sp. CAG:714 OX=1262749 GN=BN762_00857 PE=4 SV=1	R6YX29_9BACE	BN762_00857	15 kDa		unknown	3	2	2.5	0.707107	0	0	0	0	4	0	2	2.82843	1	1	1	0	1	2	1.5	0.707107	1	2	1.5	0.707107
320	TRUE	Empty	Uncharacterized protein OS=Firmicutes bacterium CAG:449 OX=1263023 GN=BN661_01704 PE=4 SV=1	R6R8J8_9FIRM-DECOY		?		unknown	0	0	0	0	0	3	1.5	2.12132	0	1	0.5	0.707107	0	0	0	0	1	0	0.5	0.707107	0	1	0.5	0.707107
321	TRUE	Empty	Putative permease OS=Clostridium sp. CAG:265 OX=1262787 GN=BN573_01641 PE=4 SV=1	R6KK02_9CLOT (+11)	BN573_01641	122 kDa		unknown	0	1	0.5	0.707107	2	3	2.5	0.707107	2	3	2.5	0.707107	3	2	2.5	0.707107	2	3	2.5	0.707107	3	4	3.5	0.707107
322	TRUE	Empty	PPM-type phosphatase domain-containing protein OS=Alistipes sp. CAG:514 OX=1262696 GN=BN689_00419 PE=4 SV=1	R5BHP4_9BACT	BN689_00419	15 kDa		unknown	0	1	0.5	0.707107	2	1	1.5	0.707107	3	1	2	1.41421	0	2	1	1.41421	2	3	2.5	0.707107	2	2	2	0
323	TRUE	Empty	Uncharacterized protein OS=Bacteroides fragilis CAG:558 OX=1263047 GN=BN707_02054 PE=4 SV=1	R5RZC9_9BACE (+1)	BN707_02054	43 kDa		unknown	0	0	0	0	1	1	1	0	1	2	1.5	0.707107	0	0	0	0	0	1	0.5	0.707107	0	0	0	0
324	TRUE	Empty	Chromosome partitioning protein ParA OS=Clostridium sp. CAG:1024 OX=1262770 GN=BN454_01069 PE=4 SV=1	R5AER9_9CLOT	BN454_01069	16 kDa		unknown	0	2	1	1.41421	0	1	0.5	0.707107	0	0	0	0	0	0	0	0	0	0	0	0	0	1	0.5	0.707107
325	TRUE	Empty	Cell division protein FtsX OS=Shewanella sp. 10N.286.51.B7 OX=1880836 GN=BCU84_06250 PE=3 SV=1	A0A2N7CVR2_9GAMM (+1)	BCU84_06250	36 kDa		unknown	0	0	0	0	0	0	0	0	0	1	0.5	0.707107	0	0	0	0	0	0	0	0	1	0	0.5	0.707107
326	TRUE	Empty	TPR_REGION domain-containing protein OS=Odoribacter sp. CAG:788 OX=1262909 GN=BN783_00941 PE=4 SV=1	R5P0I0_9BACT-DECOY		?		unknown	1	0	0.5	0.707107	0	0	0	0	1	0	0.5	0.707107	0	0	0	0	0	0	0	0	2	0	1	1.41421
327	TRUE	Empty	Uncharacterized protein OS=Bacteroides sp. CAG:770 OX=1262751 GN=BN777_01229 PE=4 SV=1	R6SPK4_9BACE-DECOY		?		unknown	0	1	0.5	0.707107	4	0	2	2.82843	1	0	0.5	0.707107	0	0	0	0	2	1	1.5	0.707107	0	1	0.5	0.707107
328	TRUE	Empty	TPR_REGION domain-containing protein OS=Dorea sp. CAG:105 OX=1262872 GN=BN457_01234 PE=4 SV=1	R5CYT3_9FIRM	BN457_01234	30 kDa		unknown	0	0	0	0	0	0	0	0	1	0	0.5	0.707107	0	2	1	1.41421	0	0	0	0	0	0	0	0
329	TRUE	Empty	ABC transporter permease protein cysTW family OS=Butyrivibrio crossotus CAG:259 OX=1263062 GN=BN569_00420 PE=3 SV=1	R5LCA0_9FIRM	BN569_00420	28 kDa		unknown	0	2	1	1.41421	0	0	0	0	0	0	0	0	0	0	0	0	0	0	0	0	0	0	0	0
330	TRUE	Empty	Uncharacterized protein OS=Dorea sp. CAG:317 OX=1262873 GN=BN605_01733 PE=4 SV=1	R6XPY9_9FIRM	BN605_01733	19 kDa		unknown	0	0	0	0	1	0	0.5	0.707107	2	4	3	1.41421	2	2	2	0	2	3	2.5	0.707107	1	3	2	1.41421
331	TRUE	Empty	Putative nucleotidyltransferase OS=Aeromonas phage Ahp1 OX=1747286 GN=Ahp1_19 PE=4 SV=1	A0A1S5Q8D4_9CAUD (+22)	Ahp1_19	23 kDa		unknown	0	0	0	0	3	0	1.5	2.12132	1	2	1.5	0.707107	0	4	2	2.82843	0	7	3.5	4.94975	0	2	1	1.41421
332	TRUE	Empty	Lysin B OS=Gordonia phage Obliviate OX=1821559 GN=25 PE=4 SV=1	A0A142KAH1_9CAUD (+11)	25	29 kDa		unknown	3	4	3.5	0.707107	2	3	2.5	0.707107	2	3	2.5	0.707107	2	2	2	0	1	1	1	0	1	1	1	0
333	TRUE	Empty	Endolysin OS=Escherichia phage PGT2 OX=2047782 GN=PGT2_g00044 PE=4 SV=1	A0A2D2W2U6_9CAUD-DECOY		?		unknown	2	1	1.5	0.707107	0	1	0.5	0.707107	0	0	0	0	0	1	0.5	0.707107	0	0	0	0	0	0	0	0
334	TRUE	Empty	D5 family helicase-primase OS=Tetraselmis virus 1 OX=2060617 GN=TetV_375 PE=4 SV=1	A0A2P0VNI6_9VIRU	TetV_375	107 kDa		unknown	3	1	2	1.41421	0	0	0	0	0	1	0.5	0.707107	1	1	1	0	1	0	0.5	0.707107	1	1	1	0
335	TRUE	Empty	DNA polymerase I OS=Vibrio phage VBP47 OX=754073 GN=VPNG_00024 PE=4 SV=1	M4SM00_9CAUD-DECOY		?		unknown	0	0	0	0	0	0	0	0	0	0	0	0	3	0	1.5	2.12132	1	0	0.5	0.707107	1	1	1	0
336	TRUE	Empty	Response regulator receiver modulated metal dependent phosphohydrolase OS=Clostridium sp. CAG:575 OX=1262823 GN=BN717_00211 PE=4 SV=1	R6HFZ7_9CLOT-DECOY		?		unknown	3	0	1.5	2.12132	2	3	2.5	0.707107	2	3	2.5	0.707107	3	3	3	0	2	2	2	0	2	2	2	0
337	TRUE	Empty	4-hydroxy-3-methylbut-2-en-1-yl diphosphate synthase (flavodoxin) OS=Clostridium sp. CAG:452 OX=1262810 GN=ispG PE=3 SV=1	R6Y0C0_9CLOT	ispG	38 kDa		unknown	0	0	0	0	0	0	0	0	0	0	0	0	0	0	0	0	0	0	0	0	0	0	0	0
338	TRUE	Empty	Putative O-methyltransferase OS=Clostridium sp. CAG:508 OX=1262815 GN=BN685_00141 PE=3 SV=1	R6QCS4_9CLOT-DECOY		?		unknown	0	0	0	0	4	0	2	2.82843	4	3	3.5	0.707107	3	2	2.5	0.707107	3	2	2.5	0.707107	4	1	2.5	2.12132
339	TRUE	Empty	Type III restriction enzyme res subunit OS=Dialister sp. CAG:486 OX=1262870 GN=BN678_00944 PE=4 SV=1	R6ALV7_9FIRM-DECOY		?		unknown	0	0	0	0	0	0	0	0	0	0	0	0	1	0	0.5	0.707107	0	0	0	0	0	0	0	0
340	TRUE	Empty	DNA polymerase accessory protein clamp loader subunit OS=Morganella phage vB_MmoM_MP1 OX=1852628 GN=MP1_gp0038 PE=4 SV=1	A0A192YBE4_9CAUD-DECOY		?		unknown	0	1	0.5	0.707107	1	0	0.5	0.707107	1	0	0.5	0.707107	0	0	0	0	0	0	0	0	0	0	0	0
341	TRUE	Empty	Envelope glycoprotein gp160 OS=Human immunodeficiency virus 2 OX=11709 GN=env PE=4 SV=1	A0A1L4CV69_9HIV2-DECOY (+10)		?		unknown	0	0	0	0	2	0	1	1.41421	1	0	0.5	0.707107	0	2	1	1.41421	0	1	0.5	0.707107	1	0	0.5	0.707107
342	TRUE	Empty	Tail assembly protein OS=Stx2-converting phage Stx2a_WGPS8 OX=1226263 PE=4 SV=1	A0A0P0ZDX8_9CAUD		24 kDa		unknown	0	0	0	0	1	1	1	0	2	0	1	1.41421	1	0	0.5	0.707107	0	0	0	0	0	0	0	0
343	TRUE	Empty	dITP/XTP pyrophosphatase OS=Firmicutes bacterium CAG:552 OX=1263029 GN=BN704_00556 PE=3 SV=1	R6HIE6_9FIRM-DECOY		?		unknown	0	0	0	0	1	1	1	0	2	0	1	1.41421	0	0	0	0	0	0	0	0	0	1	0.5	0.707107
344	TRUE	Empty	Internal virion protein gp15 OS=Citrobacter phage SH3 OX=1805466 GN=sh3_0039 PE=3 SV=1	A0A172JGA0_9CAUD	sh3_0039	85 kDa		unknown	0	1	0.5	0.707107	0	0	0	0	0	1	0.5	0.707107	2	2	2	0	1	2	1.5	0.707107	2	2	2	0
345	TRUE	Empty	ATP-dependent helicase/nuclease subunit A OS=Clostridium sp. CAG:91 OX=1262845 GN=BN808_00027 PE=3 SV=1	R6VWK8_9CLOT-DECOY		?		unknown	0	1	0.5	0.707107	2	0	1	1.41421	1	1	1	0	2	0	1	1.41421	0	1	0.5	0.707107	1	1	1	0
346	TRUE	Empty	CRISPR-associated protein Csm1 family OS=Ruminococcus sp. CAG:108 OX=1262950 GN=BN462_00910 PE=4 SV=1	R5E2W6_9FIRM-DECOY		?		unknown	3	4	3.5	0.707107	2	3	2.5	0.707107	1	3	2	1.41421	1	1	1	0	1	1	1	0	0	2	1	1.41421
347	TRUE	Empty	Glycerophosphoryl diester phosphodiesterase OS=Roseburia intestinalis CAG:13 OX=1263104 GN=BN484_00125 PE=4 SV=1	R6ARR0_9FIRM-DECOY (+3)		?		unknown	0	0	0	0	2	3	2.5	0.707107	2	3	2.5	0.707107	3	1	2	1.41421	2	0	1	1.41421	1	0	0.5	0.707107
348	TRUE	Empty	DNA helicase OS=Gordonia phage Kerry OX=2094134 GN=86 PE=4 SV=1	A0A2P1JYJ8_9CAUD	86	48 kDa		unknown	0	0	0	0	3	0	1.5	2.12132	3	2	2.5	0.707107	4	0	2	2.82843	0	2	1	1.41421	1	1	1	0
349	TRUE	Empty	Elongation factor Ts OS=Prevotella sp. CAG:732 OX=1262934 GN=tsf PE=3 SV=1	R6YJS7_9BACT-DECOY		?		unknown	0	0	0	0	0	0	0	0	3	0	1.5	2.12132	1	3	2	1.41421	0	2	1	1.41421	3	1	2	1.41421
350	TRUE	Empty	Uncharacterized protein OS=Bacteroides plebeius CAG:211 OX=1263052 GN=BN536_01315 PE=4 SV=1	R5VEP1_9BACE-DECOY		?		unknown	1	1	1	0	0	0	0	0	0	3	1.5	2.12132	0	0	0	0	1	2	1.5	0.707107	1	0	0.5	0.707107
351	TRUE	Empty	Short-chain dehydrogenase/reductase SDR OS=Akkermansia muciniphila CAG:154 OX=1263034 GN=BN502_01143 PE=4 SV=1	R6IWT5_9BACT-DECOY		?		unknown	0	1	0.5	0.707107	3	2	2.5	0.707107	3	0	1.5	2.12132	2	2	2	0	1	1	1	0	0	0	0	0
352	TRUE	Empty	Formate C-acetyltransferase OS=Streptococcus thermophilus CAG:236 OX=1263110 GN=BN551_00137 PE=4 SV=1	R5ZGN7_9STRE	BN551_00137	87 kDa		unknown	0	0	0	0	2	0	1	1.41421	1	0	0.5	0.707107	0	0	0	0	1	0	0.5	0.707107	1	0	0.5	0.707107
353	TRUE	Empty	Putative RNA-dependent RNA polymerase OS=Raphanus sativus cryptic virus 3 OX=580254 PE=4 SV=1	B8Y0L1_9VIRU		55 kDa		unknown	2	3	2.5	0.707107	1	2	1.5	0.707107	3	1	2	1.41421	2	1	1.5	0.707107	2	0	1	1.41421	0	1	0.5	0.707107
354	TRUE	Empty	Uncharacterized protein OS=Clostridium sp. CAG:448 OX=1262808 GN=BN660_01955 PE=4 SV=1	R6SQQ5_9CLOT-DECOY		?		unknown	1	2	1.5	0.707107	1	0	0.5	0.707107	1	2	1.5	0.707107	0	0	0	0	0	1	0.5	0.707107	1	0	0.5	0.707107
355	TRUE	Empty	Uncharacterized protein OS=Escherichia phage vB_EcoP_SU10 OX=1519788 GN=SU10_0117 PE=4 SV=1	A0A0B4N1R0_9CAUD-DECOY (+7)		?		unknown	0	0	0	0	1	0	0.5	0.707107	0	0	0	0	0	0	0	0	0	0	0	0	0	0	0	0
356	TRUE	Empty	Glutamate--tRNA ligase OS=Coprobacillus sp. CAG:826 OX=1262857 GN=gltX PE=3 SV=1	R7DLU3_9FIRM-DECOY		?		unknown	0	1	0.5	0.707107	1	0	0.5	0.707107	1	0	0.5	0.707107	2	0	1	1.41421	0	0	0	0	0	0	0	0
357	TRUE	Empty	Uncharacterized protein OS=Chlorella variabilis OX=554065 GN=CHLNCDRAFT_50260 PE=4 SV=1	E1Z5K5_CHLVA-DECOY		?		unknown	1	0	0.5	0.707107	0	0	0	0	0	0	0	0	0	0	0	0	0	0	0	0	0	0	0	0
358	TRUE	Empty	Ribosome hibernation promoting factor OS=Clostridium sp. CAG:1193 OX=1262771 GN=hpf PE=3 SV=1	R5J9A0_9CLOT-DECOY		?		unknown	0	0	0	0	1	0	0.5	0.707107	1	0	0.5	0.707107	1	0	0.5	0.707107	0	0	0	0	1	0	0.5	0.707107
359	TRUE	Empty	Regulatory protein RecX OS=Blautia sp. CAG:37 OX=1262757 GN=recX PE=3 SV=1	R7JTZ6_9FIRM	recX	24 kDa		unknown	0	0	0	0	1	0	0.5	0.707107	0	0	0	0	0	0	0	0	0	0	0	0	1	2	1.5	0.707107
360	TRUE	Empty	Uncharacterized protein OS=Anomala cuprea entomopoxvirus OX=62099 PE=4 SV=1	W6JPL7_9POXV-DECOY		?		unknown	0	0	0	0	1	0	0.5	0.707107	0	0	0	0	0	0	0	0	0	0	0	0	0	0	0	0
361	TRUE	Empty	DNA primase OS=Firmicutes bacterium CAG:238 OX=1263011 GN=dnaG PE=3 SV=1	R6E6P1_9FIRM (+4)	dnaG	66 kDa		unknown	0	0	0	0	2	0	1	1.41421	6	3	4.5	2.12132	1	3	2	1.41421	2	4	3	1.41421	4	3	3.5	0.707107
362	TRUE	Empty	Pseudouridine synthase OS=Ruminococcus sp. CAG:403 OX=1262958 GN=BN645_00938 PE=3 SV=1	R7GVC0_9FIRM-DECOY		?		unknown	0	2	1	1.41421	1	2	1.5	0.707107	1	2	1.5	0.707107	2	2	2	0	2	4	3	1.41421	1	0	0.5	0.707107
363	TRUE	Empty	Gp61 OS=Staphylococcus virus IPLA35 OX=575610 PE=4 SV=1	B7T0L2_9CAUD (+1)		13 kDa		unknown	0	1	0.5	0.707107	0	0	0	0	0	1	0.5	0.707107	0	0	0	0	0	0	0	0	0	1	0.5	0.707107
364	TRUE	Empty	ABC transporter ATP-binding protein OS=Clostridium sp. CAG:58 OX=1262824 GN=BN719_01727 PE=4 SV=1	R6RI37_9CLOT	BN719_01727	65 kDa		unknown	1	0	0.5	0.707107	1	0	0.5	0.707107	2	0	1	1.41421	1	0	0.5	0.707107	0	1	0.5	0.707107	1	1	1	0
365	TRUE	Empty	Stage II sporulation protein E OS=Clostridium bartlettii CAG:1329 OX=1263063 GN=BN488_01896 PE=4 SV=1	R5XEM3_9CLOT-DECOY		?		unknown	0	1	0.5	0.707107	2	1	1.5	0.707107	2	0	1	1.41421	1	1	1	0	1	1	1	0	2	0	1	1.41421
366	TRUE	Empty	Putative tape measure protein OS=Corynebacterium phage phi673 OX=2052821 GN=phi673_gp14 PE=4 SV=1	A0A2H4PIU8_9CAUD-DECOY (+1)		?		unknown	0	2	1	1.41421	1	1	1	0	2	1	1.5	0.707107	1	3	2	1.41421	3	1	2	1.41421	3	1	2	1.41421
367	TRUE	Empty	Lysophospholipase L1 and related esterases OS=Clostridium sp. CAG:510 OX=1262816 GN=BN687_00072 PE=4 SV=1	R6CUV2_9CLOT-DECOY		?		unknown	3	1	2	1.41421	2	2	2	0	0	0	0	0	0	0	0	0	1	4	2.5	2.12132	1	1	1	0
368	TRUE	Empty	Regulatory protein E2 OS=Macaca fascicularis papillomavirus 6 OX=471184 GN=E2 PE=3 SV=1	C3PU83_RHPV1-DECOY		?		unknown	0	0	0	0	0	0	0	0	0	0	0	0	1	0	0.5	0.707107	1	0	0.5	0.707107	0	0	0	0
369	TRUE	Empty	Uncharacterized protein OS=Mycoplasma sp. CAG:956 OX=1262908 GN=BN817_00966 PE=4 SV=1	R5MVT0_9MOLU (+1)	BN817_00966	45 kDa		unknown	0	5	2.5	3.53553	0	4	2	2.82843	0	5	2.5	3.53553	0	4	2	2.82843	0	3	1.5	2.12132	0	3	1.5	2.12132
370	TRUE	Empty	Putative replication initiation protein OS=Microviridae sp. OX=2202644 PE=4 SV=1	A0A345MUV2_9VIRU-DECOY (+1)		?		unknown	1	0	0.5	0.707107	0	1	0.5	0.707107	0	1	0.5	0.707107	0	0	0	0	0	0	0	0	1	0	0.5	0.707107
371	TRUE	Empty	Polyprotein (Fragment) OS=Human rhinovirus sp. OX=169066 PE=4 SV=1	B8R0L2_9ENTO		16 kDa		unknown	1	1	1	0	3	0	1.5	2.12132	2	4	3	1.41421	0	3	1.5	2.12132	1	2	1.5	0.707107	1	3	2	1.41421
372	TRUE	Empty	Uncharacterized protein OS=Vibrio phage CKB-S2 OX=1903260 PE=4 SV=1	A0A1E1GEQ5_9VIRU-DECOY		?		unknown	0	2	1	1.41421	0	0	0	0	1	1	1	0	0	0	0	0	0	2	1	1.41421	1	1	1	0
373	TRUE	Empty	Uncharacterized protein OS=Clostridium sp. CAG:277 OX=1262790 GN=BN584_02478 PE=4 SV=1	R7JWW5_9CLOT-DECOY		?		unknown	0	1	0.5	0.707107	0	0	0	0	1	0	0.5	0.707107	0	1	0.5	0.707107	0	0	0	0	0	0	0	0
374	TRUE	Empty	Polyprotein OS=Bean common mosaic virus OX=12196 PE=3 SV=1	A0A2R4STV1_9POTV-DECOY		?		unknown	0	0	0	0	0	1	0.5	0.707107	0	0	0	0	0	1	0.5	0.707107	1	1	1	0	1	1	1	0
375	TRUE	Empty	Uncharacterized protein OS=Chlorella variabilis OX=554065 GN=CHLNCDRAFT_34749 PE=3 SV=1	E1Z9J7_CHLVA-DECOY		?		unknown	0	0	0	0	0	2	1	1.41421	0	0	0	0	0	0	0	0	0	0	0	0	0	0	0	0
376	TRUE	Empty	Transcription-repair-coupling factor OS=Acetobacter sp. CAG:267 OX=1262684 GN=mfd PE=3 SV=1	R5Y181_9PROT	mfd	131 kDa		unknown	3	1	2	1.41421	0	2	1	1.41421	0	1	0.5	0.707107	0	0	0	0	0	0	0	0	0	0	0	0
377	TRUE	Empty	DNA primase/helicase OS=Escherichia phage Av-05 OX=1527519 GN=Av05_00137 PE=4 SV=1	A0A076G6R9_9CAUD (+3)	Av05_00137	76 kDa		unknown	0	0	0	0	0	1	0.5	0.707107	0	0	0	0	0	0	0	0	0	0	0	0	0	0	0	0
378	TRUE	Empty	Uncharacterized protein OS=Streptomyces phage Xkcd426 OX=1784947 GN=SEA_XKCD426_2 PE=4 SV=1	A0A125RNT1_9CAUD (+9)	SEA_XKCD426_2	20 kDa		unknown	0	0	0	0	0	2	1	1.41421	0	2	1	1.41421	1	1	1	0	0	0	0	0	0	0	0	0
379	TRUE	Empty	Uncharacterized protein OS=Firmicutes bacterium CAG:341 OX=1263019 GN=BN614_01467 PE=4 SV=1	R7BBL3_9FIRM	BN614_01467	244 kDa		unknown	0	0	0	0	0	0	0	0	1	0	0.5	0.707107	2	1	1.5	0.707107	1	0	0.5	0.707107	1	1	1	0
380	TRUE	Empty	Polyprotein (Fragment) OS=Saint Louis encephalitis virus OX=11080 PE=4 SV=1	E0YAP1_9FLAV-DECOY		?		unknown	0	0	0	0	0	0	0	0	0	0	0	0	0	0	0	0	0	0	0	0	0	0	0	0
381	TRUE	Empty	Non-structural protein 1 OS=Influenza A virus (A/Nanchang/9/1996(H1N1)) OX=394785 GN=NS1 PE=3 SV=1	Q00PV5_9INFA-DECOY		?		unknown	0	0	0	0	0	1	0.5	0.707107	0	0	0	0	0	0	0	0	0	0	0	0	0	0	0	0
382	TRUE	Empty	Protein Tat OS=Human immunodeficiency virus 1 OX=11676 GN=tat PE=3 SV=1	A0A1U8YIW6_9HIV1	tat	11 kDa		unknown	0	0	0	0	0	0	0	0	1	0	0.5	0.707107	1	0	0.5	0.707107	0	0	0	0	0	0	0	0
383	TRUE	Empty	Coat protein OS=Chalara elegans RNA Virus 1 OX=267285 PE=4 SV=1	Q6Q425_9VIRU-DECOY		?		unknown	0	3	1.5	2.12132	0	0	0	0	2	4	3	1.41421	0	1	0.5	0.707107	0	0	0	0	0	0	0	0
384	TRUE	Empty	Uncharacterized protein (Fragment) OS=Staphylococcus phage Stab23 OX=2490451 GN=g007 PE=4 SV=1	A0A449C355_9CAUD (+2)	g007	11 kDa		unknown	0	0	0	0	0	1	0.5	0.707107	0	1	0.5	0.707107	0	0	0	0	0	0	0	0	1	0	0.5	0.707107
385	TRUE	Empty	DEAD/SNF2-like helicase OS=Mimivirus LCMiAC01 OX=2506608 GN=LCMiAC01_01520 PE=4 SV=1	A0A481Z062_9VIRU	LCMiAC01_01520	92 kDa		unknown	0	0	0	0	0	0	0	0	0	0	0	0	1	0	0.5	0.707107	0	0	0	0	0	0	0	0
386	TRUE	Empty	Transposase IS4 OS=Alistipes sp. CAG:435 OX=1262695 GN=BN655_01931 PE=4 SV=1	R6YN19_9BACT-DECOY (+1)		?		unknown	1	0	0.5	0.707107	0	0	0	0	2	0	1	1.41421	0	1	0.5	0.707107	0	0	0	0	0	0	0	0
387	TRUE	Empty	Uncharacterized protein OS=Clostridium sp. CAG:411 OX=1262802 GN=BN648_02128 PE=4 SV=1	R7I269_9CLOT	BN648_02128	44 kDa		unknown	0	0	0	0	1	0	0.5	0.707107	0	2	1	1.41421	0	1	0.5	0.707107	0	1	0.5	0.707107	1	0	0.5	0.707107
388	TRUE	Empty	Uncharacterized protein OS=Erwinia phage vB_EamM_Alexandra OX=2201424 GN=Alexandra_227 PE=4 SV=1	A0A2Z4QDZ5_9CAUD (+1)	Alexandra_227	21 kDa		unknown	2	3	2.5	0.707107	3	1	2	1.41421	0	1	0.5	0.707107	2	1	1.5	0.707107	1	2	1.5	0.707107	1	3	2	1.41421
389	TRUE	Empty	Uncharacterized protein kp9 OS=Vibrio virus Kappa OX=493906 GN=kp9 PE=4 SV=1	A9ZT12_9CAUD-DECOY (+1)		?		unknown	1	4	2.5	2.12132	0	0	0	0	0	2	1	1.41421	1	0	0.5	0.707107	0	2	1	1.41421	1	1	1	0
390	TRUE	Empty	Aspartate--tRNA ligase OS=Bacteroides intestinalis CAG:564 OX=1263049 GN=aspS PE=3 SV=1	R5ME86_9BACE-DECOY (+2)		?		unknown	0	0	0	0	1	0	0.5	0.707107	0	0	0	0	1	0	0.5	0.707107	0	0	0	0	0	0	0	0
391	TRUE	Empty	Uncharacterized protein OS=Fusobacterium phage Funu1 OX=1640977 GN=HMPREF1993_00025 PE=4 SV=1	A0A0E3Y5D4_9CAUD-DECOY		?		unknown	0	0	0	0	0	1	0.5	0.707107	0	0	0	0	0	0	0	0	0	0	0	0	1	0	0.5	0.707107
392	TRUE	Empty	SporV_AA domain-containing protein OS=Firmicutes bacterium CAG:882 OX=1262991 GN=BN803_00015 PE=4 SV=1	R7BL81_9FIRM	BN803_00015	23 kDa		unknown	1	0	0.5	0.707107	1	0	0.5	0.707107	0	1	0.5	0.707107	1	0	0.5	0.707107	0	0	0	0	0	1	0.5	0.707107
393	TRUE	Empty	Tail fibers protein OS=Escherichia phage P1 OX=10678 PE=4 SV=1	A0A384ZU61_BPP1		119 kDa		unknown	0	0	0	0	0	0	0	0	0	0	0	0	0	0	0	0	0	0	0	0	1	0	0.5	0.707107
394	TRUE	Empty	Small ribosomal subunit biogenesis GTPase RsgA OS=Clostridium sp. CAG:628 OX=1262829 GN=rsgA PE=3 SV=1	R7MF17_9CLOT	rsgA	32 kDa		unknown	0	0	0	0	1	0	0.5	0.707107	2	2	2	0	2	0	1	1.41421	1	2	1.5	0.707107	1	1	1	0
395	TRUE	Empty	Pol protein (Fragment) OS=Human immunodeficiency virus 1 OX=11676 GN=pol PE=3 SV=1	A0A1D9IVI2_9HIV1-DECOY (+1)		?		unknown	0	0	0	0	0	0	0	0	0	5	2.5	3.53553	0	4	2	2.82843	0	0	0	0	0	0	0	0
396	TRUE	Empty	Uncharacterized protein OS=Anaerostipes sp. CAG:276 OX=1262699 GN=BN583_00023 PE=4 SV=1	R6RKC6_9FIRM (+1)	BN583_00023	35 kDa		unknown	1	0	0.5	0.707107	0	0	0	0	1	0	0.5	0.707107	1	0	0.5	0.707107	0	0	0	0	1	0	0.5	0.707107
397	TRUE	Empty	Uncharacterized protein OS=Clostridium phage phiCD211 OX=1582152 GN=PHICD211_20134 PE=4 SV=1	A0A0A8WI28_9CAUD	PHICD211_20134	10 kDa		unknown	0	0	0	0	1	0	0.5	0.707107	0	0	0	0	0	0	0	0	0	0	0	0	0	0	0	0
398	TRUE	Empty	Phosphoadenosine phosphosulfate reductase OS=Pseudomonas phage Dobby OX=2483611 PE=4 SV=1	A0A3G8F1C7_9CAUD-DECOY		?		unknown	0	0	0	0	0	0	0	0	0	0	0	0	0	1	0.5	0.707107	0	1	0.5	0.707107	0	0	0	0
399	TRUE	Empty	Uncharacterized protein OS=Staphylococcus phage phiSA_BS1 OX=2126734 PE=4 SV=1	A0A2P1MXI4_9CAUD		30 kDa		unknown	1	0	0.5	0.707107	1	0	0.5	0.707107	2	2	2	0	2	3	2.5	0.707107	1	1	1	0	0	1	0.5	0.707107
400	TRUE	Empty	Main tail protein OS=Rhodococcus phage REQ2 OX=1109713 PE=4 SV=1	G9FH37_9CAUD		33 kDa		unknown	0	0	0	0	0	1	0.5	0.707107	0	0	0	0	0	0	0	0	0	0	0	0	0	0	0	0
401	TRUE	Empty	VOC domain-containing protein OS=Clostridium bolteae CAG:59 OX=1263064 GN=BN723_02000 PE=4 SV=1	R5EWI8_9CLOT-DECOY		?		unknown	0	0	0	0	0	0	0	0	0	3	1.5	2.12132	2	0	1	1.41421	1	2	1.5	0.707107	7	3	5	2.82843
402	TRUE	Empty	Uncharacterized protein OS=Firmicutes bacterium CAG:194 OX=1263008 GN=BN526_02118 PE=4 SV=1	R5QFK5_9FIRM-DECOY (+1)		?		unknown	0	0	0	0	0	0	0	0	2	0	1	1.41421	2	1	1.5	0.707107	3	3	3	0	4	1	2.5	2.12132
403	TRUE	Empty	DUF4815 domain-containing protein OS=Bacillus phage phiAGATE OX=1204533 PE=4 SV=1	L0L9D4_9CAUD-DECOY		?		unknown	0	0	0	0	1	3	2	1.41421	1	2	1.5	0.707107	1	2	1.5	0.707107	1	1	1	0	2	3	2.5	0.707107
404	TRUE	Empty	Uncharacterized protein OS=Cedratvirus A11 OX=1903266 GN=BQ3484_46 PE=4 SV=1	A0A1M7XTW2_9VIRU	BQ3484_46	52 kDa		unknown	1	0	0.5	0.707107	5	0	2.5	3.53553	0	0	0	0	3	0	1.5	2.12132	1	0	0.5	0.707107	0	0	0	0
405	TRUE	Empty	AhpC/TSA family protein OS=Bacteroides eggerthii CAG:109 OX=1263043 GN=BN464_01115 PE=4 SV=1	R5JSN5_9BACE-DECOY		?		unknown	0	0	0	0	0	0	0	0	0	0	0	0	3	3	3	0	1	3	2	1.41421	2	4	3	1.41421
406	TRUE	Empty	Ribose ABC transporter permease protein OS=Firmicutes bacterium CAG:194 OX=1263008 GN=BN526_00499 PE=3 SV=1	R5QHI1_9FIRM-DECOY		?		unknown	0	0	0	0	0	0	0	0	0	0	0	0	2	0	1	1.41421	3	2	2.5	0.707107	3	3	3	0
407	TRUE	Empty	Core protein (Fragment) OS=Hepacivirus C OX=11103 GN=C PE=4 SV=1	Q68363_9HEPC-DECOY (+1)		?		unknown	0	0	0	0	0	0	0	0	0	0	0	0	0	0	0	0	2	1	1.5	0.707107	0	0	0	0
408	TRUE	Empty	Nicotinate phosphoribosyltransferase OS=Clostridium sp. CAG:349 OX=1262797 GN=BN619_00087 PE=3 SV=1	R6XQX9_9CLOT (+3)	BN619_00087	53 kDa		unknown	1	0	0.5	0.707107	0	0	0	0	1	2	1.5	0.707107	1	2	1.5	0.707107	0	0	0	0	1	1	1	0
409	TRUE	Empty	HTH cro/C1-type domain-containing protein OS=Prevotella sp. CAG:891 OX=1262937 GN=BN805_00290 PE=4 SV=1	R7LFT5_9BACT-DECOY		?		unknown	0	0	0	0	0	0	0	0	2	0	1	1.41421	2	1	1.5	0.707107	0	0	0	0	0	0	0	0
410	TRUE	Empty	Putative outer membrane component of multidrug efflux OS=Brachyspira sp. CAG:700 OX=1262760 GN=BN758_01776 PE=4 SV=1	R5LBS7_9SPIR	BN758_01776	57 kDa		unknown	1	0	0.5	0.707107	1	0	0.5	0.707107	1	0	0.5	0.707107	1	0	0.5	0.707107	0	0	0	0	0	0	0	0
411	TRUE	Empty	Uncharacterized protein OS=Clostridium sp. CAG:75 OX=1262836 GN=BN771_00914 PE=4 SV=1	R5T004_9CLOT	BN771_00914	72 kDa		unknown	0	0	0	0	0	0	0	0	0	2	1	1.41421	1	0	0.5	0.707107	0	0	0	0	1	2	1.5	0.707107
412	TRUE	Empty	GCN5-related N-acetyltransferase OS=Clostridium sp. CAG:1013 OX=1262769 GN=BN452_00163 PE=4 SV=1	R5A5G4_9CLOT-DECOY		?		unknown	0	0	0	0	0	0	0	0	0	0	0	0	0	0	0	0	1	0	0.5	0.707107	0	0	0	0
413	TRUE	Empty	Uncharacterized protein OS=Hubei picorna-like virus 22 OX=1923102 PE=4 SV=1	A0A1L3KM26_9VIRU (+1)		191 kDa		unknown	0	0	0	0	0	0	0	0	0	0	0	0	0	0	0	0	0	0	0	0	0	1	0.5	0.707107
414	TRUE	Empty	Tail sheath protein OS=Arthrobacter phage Timinator OX=2024006 GN=SEA_TIMINATOR_15 PE=4 SV=1	A0A222Z373_9CAUD-DECOY		?		unknown	2	1	1.5	0.707107	0	1	0.5	0.707107	1	2	1.5	0.707107	2	1	1.5	0.707107	1	2	1.5	0.707107	0	2	1	1.41421
415	TRUE	Empty	Genome polyprotein OS=Quang Binh virus OX=643132 PE=4 SV=1	A0A3G2JNX9_9FLAV (+1)		374 kDa		unknown	2	1	1.5	0.707107	0	1	0.5	0.707107	1	0	0.5	0.707107	0	0	0	0	0	0	0	0	0	0	0	0
416	TRUE	Empty	Uncharacterized protein OS=Pantoea phage LIMEzero OX=943335 PE=4 SV=1	F4N9U8_9CAUD-DECOY		?		unknown	1	0	0.5	0.707107	0	0	0	0	1	2	1.5	0.707107	1	2	1.5	0.707107	2	2	2	0	3	2	2.5	0.707107
417	TRUE	Empty	MoxR-type AAA ATPase virus structural protein OS=Acidianus two-tailed virus 2 OX=1898549 PE=4 SV=1	A0A1C9EG61_9VIRU (+1)		69 kDa		unknown	2	2	2	0	1	0	0.5	0.707107	0	2	1	1.41421	0	2	1	1.41421	2	1	1.5	0.707107	3	1	2	1.41421
418	TRUE	Empty	Uncharacterized protein OS=Clostridium sp. CAG:264 OX=1262786 GN=BN572_00278 PE=4 SV=1	R5K5P2_9CLOT (+1)	BN572_00278	13 kDa		unknown	0	0	0	0	0	0	0	0	0	0	0	0	0	0	0	0	0	0	0	0	0	0	0	0
419	TRUE	Empty	aGPT-Pplase1 domain-containing protein OS=Pseudomonas phage vB_PaeS_PAO1_Ab18 OX=1548905 GN=ORF13 PE=4 SV=1	A0A0A1IWZ2_9CAUD-DECOY (+1)		?		unknown	0	3	1.5	2.12132	4	0	2	2.82843	1	2	1.5	0.707107	2	0	1	1.41421	3	0	1.5	2.12132	0	0	0	0
420	TRUE	Empty	Uncharacterized protein OS=Clostridium sp. CAG:221 OX=1262780 GN=BN542_00066 PE=4 SV=1	R6FTJ4_9CLOT-DECOY (+1)		?		unknown	1	0	0.5	0.707107	0	0	0	0	0	1	0.5	0.707107	0	1	0.5	0.707107	0	1	0.5	0.707107	2	2	2	0
421	TRUE	Empty	Uncharacterized protein OS=Escherichia phage slur01 OX=1720493 PE=4 SV=1	A0A0M7Q7L9_9CAUD (+5)		14 kDa		unknown	0	1	0.5	0.707107	0	1	0.5	0.707107	0	0	0	0	0	1	0.5	0.707107	0	2	1	1.41421	2	1	1.5	0.707107
422	TRUE	Empty	AP endonuclease family 2 OS=Eubacterium sp. CAG:603 OX=1262891 GN=BN730_01670 PE=4 SV=1	R5NSB7_9FIRM	BN730_01670	71 kDa		unknown	0	0	0	0	0	0	0	0	1	1	1	0	0	0	0	0	0	0	0	0	1	1	1	0
423	TRUE	Empty	Head completion adaptor OS=Vibrio phage 1.013.O._10N.286.54.F9 OX=1881244 GN=NVP1013O_16 PE=4 SV=1	A0A2I7QK32_9CAUD (+2)	NVP1013O_16	15 kDa		unknown	0	0	0	0	0	0	0	0	0	0	0	0	0	0	0	0	0	1	0.5	0.707107	0	0	0	0
424	TRUE	Empty	SGNH_hydro domain-containing protein OS=Ruminococcus sp. CAG:330 OX=1262954 GN=BN611_01921 PE=4 SV=1	R7FDY7_9FIRM-DECOY		?		unknown	0	0	0	0	0	0	0	0	0	0	0	0	0	0	0	0	0	1	0.5	0.707107	0	0	0	0
425	TRUE	Empty	Pol protein (Fragment) OS=Human immunodeficiency virus 1 OX=11676 GN=pol PE=3 SV=1	A0A2Z4CAF2_9HIV1-DECOY (+1)		?		unknown	1	3	2	1.41421	1	0	0.5	0.707107	1	1	1	0	2	1	1.5	0.707107	0	3	1.5	2.12132	1	0	0.5	0.707107
426	TRUE	Empty	Uncharacterized protein OS=Firmicutes bacterium CAG:555 OX=1263030 GN=BN705_00982 PE=4 SV=1	R5D7J2_9FIRM-DECOY		?		unknown	0	0	0	0	0	0	0	0	3	2	2.5	0.707107	4	3	3.5	0.707107	0	1	0.5	0.707107	2	3	2.5	0.707107
427	TRUE	Empty	Hemagglutinin OS=Influenza A virus (A/Mississippi/06/2008(H1N1)) OX=535865 GN=HA PE=3 SV=1	B3W5R3_9INFA	HA	63 kDa		unknown	1	2	1.5	0.707107	0	0	0	0	0	0	0	0	0	0	0	0	0	0	0	0	0	0	0	0
428	TRUE	Empty	Protease (Fragment) OS=Human immunodeficiency virus 1 OX=11676 GN=pol PE=4 SV=1	A8JSW5_9HIV1-DECOY (+1)		?		unknown	1	0	0.5	0.707107	0	0	0	0	0	0	0	0	1	0	0.5	0.707107	0	0	0	0	0	0	0	0
429	TRUE	Empty	Uncharacterized protein OS=Escherichia phage G AB-2017 OX=1933113 GN=G_16 PE=4 SV=1	A0A1Q1PUL5_9CAUD (+5)	G_16	17 kDa		unknown	0	1	0.5	0.707107	0	0	0	0	1	0	0.5	0.707107	0	0	0	0	0	0	0	0	0	0	0	0
430	TRUE	Empty	Acetyltransferase GNAT family OS=Bifidobacterium bifidum CAG:234 OX=1263058 GN=BN549_01231 PE=4 SV=1	R6GKT1_9BIFI-DECOY		?		unknown	0	0	0	0	0	0	0	0	0	0	0	0	0	0	0	0	0	1	0.5	0.707107	0	0	0	0
431	TRUE	Empty	Uncharacterized protein OS=Odoribacter laneus CAG:561 OX=1263089 GN=BN709_00840 PE=4 SV=1	R5VD98_9BACT	BN709_00840	84 kDa		unknown	0	0	0	0	0	0	0	0	0	0	0	0	0	1	0.5	0.707107	0	0	0	0	1	0	0.5	0.707107
432	TRUE	Empty	HLA class I histocompatibility antigen, alpha chain E OS=Homo sapiens OX=9606 GN=HLA-E PE=1 SV=4	HLAE_HUMAN	HLA-E	40 kDa	TRUE	unknown	0	2	1	1.41421	0	1	0.5	0.707107	0	0	0	0	0	0	0	0	1	2	1.5	0.707107	7	6	6.5	0.707107
433	TRUE	Empty	Histone H2B OS=Chlorella variabilis OX=554065 GN=CHLNCDRAFT_48411 PE=3 SV=1	E1Z2X4_CHLVA (+5)	CHLNCDRAFT_48411	14 kDa		unknown	0	0	0	0	0	0	0	0	0	0	0	0	0	0	0	0	0	0	0	0	5	4	4.5	0.707107
434	TRUE	Empty	ATPase/histidine kinase/DNA gyrase B/HSP90 domain protein OS=Eubacterium sp. CAG:146 OX=1262879 GN=BN498_00540 PE=4 SV=1	R5GGA7_9FIRM	BN498_00540	54 kDa		unknown	4	2	3	1.41421	0	1	0.5	0.707107	0	2	1	1.41421	0	1	0.5	0.707107	1	2	1.5	0.707107	1	2	1.5	0.707107
435	TRUE	Empty	Desmo_N domain-containing protein OS=Adoxophyes orana nucleopolyhedrovirus OX=542343 PE=4 SV=1	B6S2J0_9ABAC		79 kDa		unknown	0	0	0	0	0	0	0	0	0	0	0	0	0	0	0	0	0	0	0	0	0	1	0.5	0.707107
436	TRUE	Empty	Protein Tat OS=Human immunodeficiency virus 1 OX=11676 GN=tat PE=3 SV=1	A0A0E3E9G9_9HIV1-DECOY (+3)		?		unknown	0	0	0	0	0	0	0	0	1	0	0.5	0.707107	2	1	1.5	0.707107	1	1	1	0	3	2	2.5	0.707107
437	TRUE	Empty	Uncharacterized protein OS=Lymphocystis disease virus Sa OX=1898060 GN=LCDVSa002R PE=4 SV=1	A0A1B2RVR1_9VIRU-DECOY		?		unknown	1	1	1	0	3	0	1.5	2.12132	2	1	1.5	0.707107	2	1	1.5	0.707107	1	0	0.5	0.707107	0	0	0	0
438	TRUE	Empty	Two-component system sensor histidine kinase/response regulator OS=Bacteroides sp. CAG:754 OX=1262750 GN=BN772_01204 PE=4 SV=1	R6D1Z6_9BACE-DECOY (+4)		?		unknown	0	2	1	1.41421	0	0	0	0	1	1	1	0	0	0	0	0	1	3	2	1.41421	0	0	0	0
439	TRUE	Empty	Uncharacterized protein OS=Eubacterium sp. CAG:603 OX=1262891 GN=BN730_01769 PE=4 SV=1	R5NLS9_9FIRM	BN730_01769	44 kDa		unknown	1	2	1.5	0.707107	2	0	1	1.41421	3	3	3	0	1	1	1	0	1	0	0.5	0.707107	1	1	1	0
440	TRUE	Empty	Thiamine biosynthesis protein ThiH OS=Vibrio sp. 10N.286.49.B3 OX=1880855 GN=BCU68_07550 PE=4 SV=1	A0A2N7D7L7_9VIBR (+2)	BCU68_07550	42 kDa		unknown	0	0	0	0	0	0	0	0	1	1	1	0	0	0	0	0	1	1	1	0	2	3	2.5	0.707107
441	TRUE	Empty	tRNA pseudouridine synthase A OS=Bifidobacterium adolescentis CAG:119 OX=1263057 GN=truA PE=3 SV=1	R5H593_9BIFI-DECOY		?		unknown	0	1	0.5	0.707107	1	1	1	0	1	2	1.5	0.707107	1	2	1.5	0.707107	0	0	0	0	3	0	1.5	2.12132
442	TRUE	Empty	Gag protein (Fragment) OS=Human immunodeficiency virus 1 OX=11676 GN=gag PE=4 SV=1	A0A142BSI1_9HIV1-DECOY (+1)		?		unknown	0	0	0	0	0	0	0	0	0	0	0	0	0	0	0	0	0	1	0.5	0.707107	0	0	0	0
443	TRUE	Empty	Cytosolic 5'-nucleotidase III-like protein OS=Clostridium sp. CAG:452 OX=1262810 GN=BN664_00261 PE=4 SV=1	R6Z838_9CLOT-DECOY		?		unknown	0	1	0.5	0.707107	0	1	0.5	0.707107	0	2	1	1.41421	0	1	0.5	0.707107	2	2	2	0	0	0	0	0
444	TRUE	Empty	DFP domain-containing protein OS=Caulobacter phage CcrBL9 OX=2283270 GN=CcrBL9_gp053c PE=4 SV=1	A0A385EE27_9CAUD (+3)	CcrBL9_gp053c	29 kDa		unknown	0	0	0	0	0	0	0	0	0	0	0	0	0	0	0	0	0	0	0	0	0	1	0.5	0.707107
445	TRUE	Empty	Ribosomal RNA small subunit methyltransferase E OS=Clostridium sp. CAG:81 OX=1262842 GN=BN789_01574 PE=3 SV=1	R5GJ73_9CLOT (+1)	BN789_01574	27 kDa		unknown	0	0	0	0	0	0	0	0	0	0	0	0	0	0	0	0	0	0	0	0	0	1	0.5	0.707107
446	TRUE	Empty	Uncharacterized protein gp7 OS=EBPR siphovirus 3 OX=1048522 GN=gp7 PE=4 SV=1	F8TVA3_9CAUD	gp7	14 kDa		unknown	1	0	0.5	0.707107	1	0	0.5	0.707107	0	1	0.5	0.707107	0	0	0	0	0	0	0	0	0	0	0	0
447	TRUE	Empty	P32 major envelope protein (Fragment) OS=Sheeppox virus OX=10266 GN=P53 PE=4 SV=1	A0A2L0WTQ9_SHEV-DECOY (+2)		?		unknown	0	0	0	0	1	2	1.5	0.707107	0	0	0	0	0	0	0	0	0	0	0	0	0	0	0	0
448	TRUE	Empty	Stage III sporulation protein AA OS=Eubacterium sp. CAG:248 OX=1262885 GN=BN561_01747 PE=4 SV=1	R6JSR2_9FIRM (+1)	BN561_01747	33 kDa		unknown	0	1	0.5	0.707107	0	0	0	0	0	0	0	0	0	0	0	0	0	0	0	0	0	1	0.5	0.707107
449	TRUE	Empty	Uncharacterized protein OS=Pandoravirus salinus OX=1349410 GN=psal_cds_34 PE=4 SV=1	S4VSY2_9VIRU-DECOY (+1)		?		unknown	0	0	0	0	1	0	0.5	0.707107	0	0	0	0	0	0	0	0	1	0	0.5	0.707107	0	0	0	0
450	TRUE	Empty	Orf58-like protein OS=Ambystoma tigrinum virus OX=265294 GN=83L PE=4 SV=1	A0A0U2RTD0_9VIRU	83L	57 kDa		unknown	0	0	0	0	0	1	0.5	0.707107	0	0	0	0	0	0	0	0	0	0	0	0	0	0	0	0
451	TRUE	Empty	Putative ANTAR domain protein OS=Ruminococcus sp. CAG:382 OX=1262957 GN=BN636_00727 PE=4 SV=1	R6VXN5_9FIRM-DECOY		?		unknown	1	0	0.5	0.707107	0	0	0	0	0	1	0.5	0.707107	0	0	0	0	0	0	0	0	0	0	0	0
452	TRUE	Empty	Pol protein (Fragment) OS=Human immunodeficiency virus 1 OX=11676 GN=pol PE=4 SV=1	A0A1Q1G7E7_9HIV1	pol	34 kDa		unknown	0	0	0	0	0	0	0	0	0	0	0	0	0	0	0	0	0	0	0	0	0	1	0.5	0.707107
453	TRUE	Empty	Heat shock protein 90 (Fragment) OS=Panonychus citri OX=50023 GN=HSP90 PE=2 SV=1	D7RXX5_PANCT (+2)	HSP90	26 kDa		unknown	0	0	0	0	0	0	0	0	0	0	0	0	0	0	0	0	2	2	2	0	5	3	4	1.41421
454	TRUE	Empty	Adenosylcobinamide amidohydrolase OS=Eubacterium hallii CAG:12 OX=1263078 GN=BN476_01421 PE=4 SV=1	R6G991_9FIRM	BN476_01421	43 kDa		unknown	0	3	1.5	2.12132	1	0	0.5	0.707107	2	2	2	0	3	1	2	1.41421	1	3	2	1.41421	2	0	1	1.41421
455	TRUE	Empty	Protease (Fragment) OS=Human immunodeficiency virus 1 OX=11676 GN=pol PE=4 SV=1	I7BQY2_9HIV1	pol	11 kDa		unknown	1	0	0.5	0.707107	1	1	1	0	1	1	1	0	1	1	1	0	2	2	2	0	2	0	1	1.41421
456	TRUE	Empty	Uncharacterized protein OS=Enterobacteria phage vB_EcoM_VR5 OX=1567026 GN=VR5_062 PE=4 SV=1	A0A0A7HF27_9CAUD (+3)	VR5_062	9 kDa		unknown	2	1	1.5	0.707107	0	1	0.5	0.707107	2	1	1.5	0.707107	3	2	2.5	0.707107	2	2	2	0	2	0	1	1.41421
457	TRUE	Empty	Scaffolding protein OS=Microbacterium phage Chepli OX=2584495 GN=7 PE=4 SV=1	A0A4Y5NYW5_9CAUD-DECOY		?		unknown	2	2	2	0	1	0	0.5	0.707107	1	3	2	1.41421	0	2	1	1.41421	0	1	0.5	0.707107	1	2	1.5	0.707107
458	TRUE	Empty	Genome polyprotein OS=Hubei picorna-like virus 46 OX=1923127 PE=4 SV=1	A0A1L3KJ73_9VIRU (+2)		350 kDa		unknown	1	0	0.5	0.707107	0	0	0	0	0	1	0.5	0.707107	2	2	2	0	0	1	0.5	0.707107	0	2	1	1.41421
459	TRUE	Empty	Uncharacterized protein OS=Bacillus phage BCP12 OX=1913122 GN=BCP12_059 PE=4 SV=1	A0A2S0CSM3_9CAUD	BCP12_059	11 kDa		unknown	2	2	2	0	0	1	0.5	0.707107	2	2	2	0	0	1	0.5	0.707107	0	0	0	0	1	0	0.5	0.707107
460	TRUE	Empty	Putative ABC transport system lipoprotein OS=Bacteroides finegoldii CAG:203 OX=1263045 GN=BN532_00435 PE=4 SV=1	R6RY25_9BACE-DECOY		?		unknown	0	0	0	0	1	0	0.5	0.707107	0	0	0	0	0	0	0	0	0	0	0	0	0	0	0	0
461	TRUE	Empty	Beta-galactosidase OS=Tannerella sp. CAG:51 OX=1262979 GN=BN686_01568 PE=3 SV=1	R7DEN5_9BACT	BN686_01568	122 kDa		unknown	0	0	0	0	0	0	0	0	0	0	0	0	0	0	0	0	0	0	0	0	0	0	0	0
462	TRUE	Empty	Replicase protein OS=Halastavi arva RNA virus OX=1088890 PE=4 SV=1	G9F6F8_9VIRU		203 kDa		unknown	2	2	2	0	1	2	1.5	0.707107	0	0	0	0	0	1	0.5	0.707107	1	0	0.5	0.707107	0	0	0	0
463	TRUE	Empty	CRISPR-associated endoribonuclease Cas2 OS=filamentous cyanobacterium Phorm 6 OX=2107706 GN=cas2 PE=3 SV=1	A0A2T1FW19_9CYAN	cas2	11 kDa		unknown	1	2	1.5	0.707107	0	0	0	0	1	0	0.5	0.707107	0	0	0	0	0	0	0	0	0	1	0.5	0.707107
464	TRUE	Empty	AAA ATPase OS=Clostridium sp. CAG:571 OX=1262822 GN=BN716_00221 PE=4 SV=1	R5XNZ3_9CLOT-DECOY		?		unknown	0	0	0	0	0	1	0.5	0.707107	0	0	0	0	0	1	0.5	0.707107	0	2	1	1.41421	0	0	0	0
465	TRUE	Empty	Uncharacterized protein OS=Azospirillum sp. CAG:239 OX=1262705 GN=BN554_01721 PE=4 SV=1	R6J3T1_9PROT-DECOY		?		unknown	0	1	0.5	0.707107	0	0	0	0	0	0	0	0	0	0	0	0	0	0	0	0	0	0	0	0
466	TRUE	Empty	Rne/Rng family ribonuclease OS=Bacteroides sp. CAG:927 OX=1262753 GN=BN813_01900 PE=4 SV=1	R5BBD7_9BACE-DECOY		?		unknown	1	0	0.5	0.707107	0	0	0	0	0	0	0	0	0	0	0	0	0	0	0	0	0	0	0	0
467	TRUE	Empty	Glucose-6-phosphate 1-dehydrogenase OS=Lactobacillus phage 521B OX=2510942 GN=B521_0075 PE=4 SV=1	A0A4Y5FEG6_9CAUD (+1)	B521_0075	40 kDa		unknown	0	0	0	0	0	0	0	0	0	1	0.5	0.707107	0	0	0	0	0	0	0	0	0	0	0	0
468	TRUE	Empty	tRNA-2-methylthio-N(6)-dimethylallyladenosine synthase OS=Roseburia intestinalis CAG:13 OX=1263104 GN=miaB PE=3 SV=1	R6ARZ6_9FIRM	miaB	56 kDa		unknown	1	0	0.5	0.707107	2	2	2	0	1	1	1	0	1	0	0.5	0.707107	0	0	0	0	1	0	0.5	0.707107
469	TRUE	Empty	DNA polymerase family B elongation subunit OS=Hyperionvirus sp. OX=2487770 GN=Hyperionvirus20_7 PE=4 SV=1	A0A3G5AFS1_9VIRU-DECOY		?		unknown	0	1	0.5	0.707107	0	1	0.5	0.707107	0	1	0.5	0.707107	0	1	0.5	0.707107	0	2	1	1.41421	0	2	1	1.41421
470	TRUE	Empty	Inhibitor_G39P domain-containing protein OS=Firmicutes bacterium CAG:170 OX=1263006 GN=BN515_00329 PE=4 SV=1	R6LQQ5_9FIRM	BN515_00329	21 kDa		unknown	0	1	0.5	0.707107	1	1	1	0	1	1	1	0	0	0	0	0	0	0	0	0	0	1	0.5	0.707107
471	TRUE	Empty	Matrix protein OS=La Piedad-Michoacan-Mexico virus OX=53179 GN=M PE=4 SV=1	A0A1P8D8A5_LPMV-DECOY		?		unknown	0	0	0	0	0	0	0	0	0	1	0.5	0.707107	0	1	0.5	0.707107	1	1	1	0	1	1	1	0
472	TRUE	Empty	Uncharacterized protein OS=Alistipes sp. CAG:831 OX=1262698 GN=BN796_01210 PE=4 SV=1	R5HXL4_9BACT	BN796_01210	167 kDa		unknown	0	0	0	0	0	0	0	0	0	2	1	1.41421	0	0	0	0	0	1	0.5	0.707107	1	2	1.5	0.707107
473	TRUE	Empty	Membrane carboxypeptidase (Penicillin-binding protein) OS=Mycoplasma sp. CAG:611 OX=1262905 GN=BN735_00245 PE=4 SV=1	R5YNN9_9MOLU	BN735_00245	111 kDa		unknown	0	4	2	2.82843	0	1	0.5	0.707107	1	1	1	0	0	1	0.5	0.707107	0	2	1	1.41421	0	1	0.5	0.707107
474	TRUE	Empty	Orn_Arg_deC_N domain-containing protein OS=Nanohaloarchaea archaeon SG9 OX=1737403 GN=AQV86_04815 PE=4 SV=1	A0A1D8MT82_9EURY	AQV86_04815	54 kDa		unknown	0	0	0	0	0	0	0	0	0	0	0	0	0	0	0	0	0	0	0	0	0	0	0	0
475	TRUE	Empty	Uncharacterized protein OS=Vibrio splendidus OX=29497 GN=BCV19_18150 PE=4 SV=1	A0A2N7C911_VIBSP-DECOY		?		unknown	0	0	0	0	0	0	0	0	0	0	0	0	0	1	0.5	0.707107	1	0	0.5	0.707107	3	0	1.5	2.12132
476	TRUE	Empty	Tape measure protein OS=Gordonia phage Fryberger OX=2250392 GN=51 PE=4 SV=1	A0A346FCK5_9CAUD-DECOY (+1)		?		unknown	0	1	0.5	0.707107	0	0	0	0	0	0	0	0	0	0	0	0	1	0	0.5	0.707107	0	1	0.5	0.707107
477	TRUE	Empty	Uncharacterized protein OS=Pseudomonas phage Psa21 OX=2530023 GN=PSA21_176 PE=4 SV=1	A0A481W4W0_9CAUD	PSA21_176	13 kDa		unknown	0	0	0	0	0	0	0	0	0	0	0	0	0	1	0.5	0.707107	0	1	0.5	0.707107	0	0	0	0
478	TRUE	Empty	Signal peptide peptidase SppA 67K type OS=Prevotella sp. CAG:474 OX=1262926 GN=BN673_00695 PE=4 SV=1	R6VSS3_9BACT-DECOY		?		unknown	0	0	0	0	0	0	0	0	0	0	0	0	0	0	0	0	0	1	0.5	0.707107	0	1	0.5	0.707107
479	TRUE	Empty	Cobalt import ATP-binding protein CbiO 2 OS=Dialister invisus CAG:218 OX=1263072 GN=BN540_00057 PE=4 SV=1	R5T6N5_9FIRM	BN540_00057	54 kDa		unknown	0	0	0	0	1	0	0.5	0.707107	0	0	0	0	0	0	0	0	0	0	0	0	0	0	0	0
480	TRUE	Empty	Uncharacterized protein OS=Clostridium sp. CAG:780 OX=1262839 GN=BN780_00979 PE=4 SV=1	R5Q960_9CLOT (+3)	BN780_00979	48 kDa		unknown	0	2	1	1.41421	1	0	0.5	0.707107	0	2	1	1.41421	0	2	1	1.41421	0	3	1.5	2.12132	1	2	1.5	0.707107
481	TRUE	Empty	Putative transcription regulator (Winged helix DNA-binding domain) OS=Methanobrevibacter smithii CAG:186 OX=1263088 GN=BN522_00083 PE=4 SV=1	R7PVD6_9EURY (+1)	BN522_00083	11 kDa		unknown	0	2	1	1.41421	1	0	0.5	0.707107	0	2	1	1.41421	0	2	1	1.41421	0	3	1.5	2.12132	1	2	1.5	0.707107
482	TRUE	Empty	Putative DNA replication protein OS=Listeria phage LP-032 OX=1173746 GN=LP032_037 PE=4 SV=1	A0A059T7V2_9CAUD (+3)	LP032_037	30 kDa		unknown	0	2	1	1.41421	0	0	0	0	1	0	0.5	0.707107	0	0	0	0	0	0	0	0	0	0	0	0
483	TRUE	Empty	RNA polymerase sigma-24 subunit ECF subfamily OS=Odoribacter splanchnicus CAG:14 OX=1263090 GN=BN493_02562 PE=4 SV=1	R6F779_9BACT	BN493_02562	42 kDa		unknown	0	0	0	0	0	0	0	0	0	0	0	0	0	0	0	0	0	0	0	0	0	0	0	0
484	TRUE	Empty	Uncharacterized protein OS=Blautia sp. CAG:37 OX=1262757 GN=BN630_00944 PE=4 SV=1	R7JMW0_9FIRM-DECOY		?		unknown	1	1	1	0	0	0	0	0	2	0	1	1.41421	1	0	0.5	0.707107	1	0	0.5	0.707107	0	1	0.5	0.707107
485	TRUE	Empty	2-oxoglutarate dehydrogenase E1 component OS=Vibrio sp. 10N.222.52.B12 OX=1880840 GN=BCT11_00375 PE=4 SV=1	A0A2N7NB25_9VIBR-DECOY (+5)		?		unknown	0	3	1.5	2.12132	1	0	0.5	0.707107	1	1	1	0	1	1	1	0	1	0	0.5	0.707107	1	1	1	0
486	TRUE	Empty	Putative fibritin neck whiskers OS=Enterobacteria phage GEC-3S OX=1222338 GN=wac PE=4 SV=1	A0A0B7MSW4_9CAUD (+5)	wac	64 kDa		unknown	1	1	1	0	1	0	0.5	0.707107	2	3	2.5	0.707107	1	0	0.5	0.707107	0	0	0	0	0	0	0	0
487	TRUE	Empty	Uncharacterized protein ORF228 OS=Bacillus phage 0305phi8-36 OX=458639 GN=ORF228 PE=4 SV=1	A7KV02_9CAUD	ORF228	21 kDa		unknown	1	0	0.5	0.707107	0	0	0	0	0	0	0	0	1	0	0.5	0.707107	1	0	0.5	0.707107	0	0	0	0
488	TRUE	Empty	Aspartate--tRNA(Asp/Asn) ligase OS=Megasphaera elsdenii CAG:570 OX=1263087 GN=aspS PE=3 SV=1	R7MWG2_9FIRM	aspS	69 kDa		unknown	0	0	0	0	0	0	0	0	0	0	0	0	1	0	0.5	0.707107	0	0	0	0	0	0	0	0
489	TRUE	Empty	Restriction modification system DNA specificity domain protein OS=Clostridium sp. CAG:127 OX=1262774 GN=BN482_01531 PE=4 SV=1	R5NXC1_9CLOT	BN482_01531	57 kDa		unknown	1	2	1.5	0.707107	0	3	1.5	2.12132	0	1	0.5	0.707107	2	2	2	0	2	0	1	1.41421	1	2	1.5	0.707107
490	TRUE	Empty	Peptidase T OS=Clostridium sp. CAG:448 OX=1262808 GN=BN660_00212 PE=3 SV=1	R6T2V5_9CLOT-DECOY		?		unknown	0	0	0	0	0	0	0	0	0	0	0	0	0	0	0	0	1	0	0.5	0.707107	1	0	0.5	0.707107
491	TRUE	Empty	319-kDa protein OS=Clostridium sp. CAG:1219 OX=1262772 GN=BN478_00250 PE=4 SV=1	R5ST05_9CLOT	BN478_00250	79 kDa		unknown	0	0	0	0	0	0	0	0	0	0	0	0	2	0	1	1.41421	2	0	1	1.41421	2	0	1	1.41421
492	TRUE	Empty	MSHA biogenesis protein MshI OS=Enterovibrio norvegicus OX=188144 GN=BCT23_03775 PE=4 SV=1	A0A2N7LCZ7_9GAMM-DECOY		?		unknown	0	0	0	0	0	0	0	0	0	1	0.5	0.707107	0	1	0.5	0.707107	0	1	0.5	0.707107	0	0	0	0
493	TRUE	Empty	Catalase OS=Tannerella sp. CAG:51 OX=1262979 GN=BN686_02584 PE=4 SV=1	R7DHT3_9BACT	BN686_02584	57 kDa		unknown	0	0	0	0	0	0	0	0	0	0	0	0	1	0	0.5	0.707107	0	0	0	0	0	0	0	0
494	TRUE	Empty	Uncharacterized protein OS=Clostridium sp. CAG:62 OX=1262828 GN=BN737_00005 PE=4 SV=1	R7C859_9CLOT-DECOY		?		unknown	0	0	0	0	0	0	0	0	0	0	0	0	0	1	0.5	0.707107	0	0	0	0	0	0	0	0
495	TRUE	Empty	Uncharacterized protein OS=Acetobacter sp. CAG:977 OX=1262685 GN=BN820_01103 PE=4 SV=1	R5QMT3_9PROT (+2)	BN820_01103	20 kDa		unknown	0	0	0	0	0	3	1.5	2.12132	0	0	0	0	0	0	0	0	0	0	0	0	0	0	0	0
496	TRUE	Empty	Chlorovirus glycoprotein repeat domain-containing protein OS=Paramecium bursaria Chlorella virus OR0704.2.2 OX=1278265 GN=OR0704.2.2_235R PE=4 SV=1	M1HIA9_9PHYC (+5)	OR0704	68 kDa		unknown	0	0	0	0	0	0	0	0	1	1	1	0	0	0	0	0	0	1	0.5	0.707107	0	1	0.5	0.707107
497	TRUE	Empty	Integrase (Fragment) OS=Human immunodeficiency virus 2 OX=11709 GN=pol PE=4 SV=1	A0A346NSX0_9HIV2-DECOY		?		unknown	0	0	0	0	2	0	1	1.41421	1	0	0.5	0.707107	0	1	0.5	0.707107	0	0	0	0	0	0	0	0
498	TRUE	Empty	Uncharacterized protein OS=Clostridium sp. CAG:1219 OX=1262772 GN=BN478_00285 PE=4 SV=1	R5SZP8_9CLOT	BN478_00285	106 kDa		unknown	0	0	0	0	0	0	0	0	0	0	0	0	0	0	0	0	0	0	0	0	1	0	0.5	0.707107
499	TRUE	Empty	Pol protein OS=Japanese macaque simian foamy virus OX=2170198 GN=pol PE=4 SV=1	A0A077JIG0_9RETR-DECOY (+16)		?		unknown	0	0	0	0	0	0	0	0	1	0	0.5	0.707107	0	0	0	0	0	1	0.5	0.707107	0	1	0.5	0.707107
500	TRUE	Empty	Fumarate reductase flavoprotein subunit OS=Parasutterella excrementihominis CAG:233 OX=1263099 GN=BN548_00233 PE=4 SV=1	R5E5I0_9BURK (+3)	BN548_00233	76 kDa		unknown	0	0	0	0	0	0	0	0	1	0	0.5	0.707107	0	0	0	0	0	1	0.5	0.707107	0	0	0	0
501	TRUE	Empty	Tetraacyldisaccharide 4'-kinase OS=Alistipes sp. CAG:514 OX=1262696 GN=lpxK PE=3 SV=1	R5BBB8_9BACT (+1)	lpxK	44 kDa		unknown	0	0	0	0	0	1	0.5	0.707107	0	0	0	0	0	2	1	1.41421	0	0	0	0	0	0	0	0
502	TRUE	Empty	Uncharacterized protein OS=Bacteroides sp. CAG:189 OX=1262737 GN=BN523_00710 PE=4 SV=1	R5JUE5_9BACE	BN523_00710	47 kDa		unknown	0	0	0	0	0	0	0	0	1	0	0.5	0.707107	0	0	0	0	0	0	0	0	0	0	0	0
503	TRUE	Empty	Genome polyprotein OS=Fathead minnow picornavirus OX=1401263 PE=4 SV=1	A0A023IN43_9PICO (+1)		259 kDa		unknown	0	1	0.5	0.707107	1	0	0.5	0.707107	0	0	0	0	1	0	0.5	0.707107	0	1	0.5	0.707107	0	0	0	0
504	TRUE	Empty	HNH endonuclease OS=Clostridium sp. CAG:914 OX=1262846 GN=BN809_00879 PE=4 SV=1	R7M601_9CLOT	BN809_00879	36 kDa		unknown	0	0	0	0	0	0	0	0	1	2	1.5	0.707107	4	1	2.5	2.12132	1	0	0.5	0.707107	3	2	2.5	0.707107
505	TRUE	Empty	Thymidylate synthase OS=Rheinheimera phage vB_RspM_Barba8S OX=2565696 GN=Barba8S_gp006 PE=4 SV=1	A0A4P8N9J6_9CAUD	Barba8S_gp006	35 kDa		unknown	0	0	0	0	0	0	0	0	0	1	0.5	0.707107	0	1	0.5	0.707107	0	0	0	0	0	2	1	1.41421
506	TRUE	Empty	Diguanylate cyclase OS=Vibrio sp. 10N.261.55.A7 OX=1880851 GN=BCU12_04880 PE=4 SV=1	A0A2N7GCT1_9VIBR	BCU12_04880	65 kDa		unknown	1	1	1	0	0	2	1	1.41421	0	2	1	1.41421	0	0	0	0	0	1	0.5	0.707107	1	2	1.5	0.707107
507	TRUE	Empty	Putative tail tape measure protein OS=Proteus phage VB_PmiS-Isfahan OX=1969841 PE=4 SV=1	A0A1U9ZA43_9CAUD-DECOY (+1)		?		unknown	1	0	0.5	0.707107	1	0	0.5	0.707107	0	1	0.5	0.707107	0	2	1	1.41421	0	3	1.5	2.12132	2	1	1.5	0.707107
508	TRUE	Empty	CRISPR-associated endoribonuclease Cas2 OS=Halococcus thailandensis JCM 13552 OX=1227457 GN=cas2 PE=3 SV=1	M0NGA4_9EURY	cas2	10 kDa		unknown	1	0	0.5	0.707107	0	0	0	0	0	0	0	0	0	1	0.5	0.707107	0	1	0.5	0.707107	2	1	1.5	0.707107
509	TRUE	Empty	RIIA OS=Vibrio phage qdvp001 OX=1003177 GN=qdvp001_051 PE=4 SV=1	A0A0S1WEM6_9CAUD-DECOY		?		unknown	0	0	0	0	1	0	0.5	0.707107	0	0	0	0	0	0	0	0	0	0	0	0	1	0	0.5	0.707107
510	TRUE	Empty	MFS domain-containing protein OS=Bacteroides caccae CAG:21 OX=1263037 GN=BN535_00912 PE=4 SV=1	R5UG80_9BACE-DECOY (+1)		?		unknown	0	1	0.5	0.707107	1	2	1.5	0.707107	1	2	1.5	0.707107	0	2	1	1.41421	1	1	1	0	1	2	1.5	0.707107
511	TRUE	Empty	Uncharacterized protein OS=Eubacterium sp. CAG:115 OX=1262878 GN=BN470_00188 PE=4 SV=1	R5LKJ0_9FIRM-DECOY		?		unknown	0	1	0.5	0.707107	1	1	1	0	2	1	1.5	0.707107	3	0	1.5	2.12132	1	1	1	0	1	0	0.5	0.707107
512	TRUE	Empty	Envelope glycoprotein (Fragment) OS=Human immunodeficiency virus 1 OX=11676 GN=env PE=4 SV=1	A0A286LIM1_9HIV1-DECOY (+1)		?		unknown	0	0	0	0	0	0	0	0	0	2	1	1.41421	0	1	0.5	0.707107	0	0	0	0	0	0	0	0
513	TRUE	Empty	Envelope glycoprotein gp160 OS=Human immunodeficiency virus 1 OX=11676 GN=env PE=3 SV=1	Q8USY7_9HIV1-DECOY		?		unknown	2	1	1.5	0.707107	0	0	0	0	0	0	0	0	0	0	0	0	0	0	0	0	0	0	0	0
514	TRUE	Empty	DNA helicase OS=Prevotella sp. CAG:487 OX=1262928 GN=BN679_00911 PE=3 SV=1	R5PCW6_9BACT-DECOY		?		unknown	0	0	0	0	0	0	0	0	0	0	0	0	0	1	0.5	0.707107	0	0	0	0	0	0	0	0
515	TRUE	Empty	Peptidase M16B family protein OS=Eubacterium sp. CAG:841 OX=1262894 GN=BN797_01026 PE=4 SV=1	R7FYM7_9FIRM-DECOY		?		unknown	0	0	0	0	0	0	0	0	0	0	0	0	0	0	0	0	0	0	0	0	0	1	0.5	0.707107
516	TRUE	Empty	Probable membrane transporter protein OS=Eubacterium sp. CAG:180 OX=1262882 GN=BN519_01559 PE=3 SV=1	R5N609_9FIRM-DECOY		?		unknown	1	1	1	0	0	0	0	0	1	2	1.5	0.707107	3	2	2.5	0.707107	0	0	0	0	2	2	2	0
517	TRUE	Empty	Uncharacterized protein OS=Firmicutes bacterium CAG:884 OX=1262990 GN=BN804_00321 PE=4 SV=1	R5N8V0_9FIRM-DECOY		?		unknown	1	1	1	0	1	1	1	0	1	1	1	0	0	1	0.5	0.707107	0	2	1	1.41421	0	1	0.5	0.707107
518	TRUE	Empty	Flagellar biosynthetic protein FlhB OS=Clostridium sp. CAG:122 OX=1262773 GN=flhB PE=3 SV=1	R5S1U8_9CLOT-DECOY (+1)		?		unknown	1	0	0.5	0.707107	0	0	0	0	2	0	1	1.41421	0	0	0	0	1	0	0.5	0.707107	1	0	0.5	0.707107
519	TRUE	Empty	Uncharacterized protein OS=Bacteroides fragilis CAG:558 OX=1263047 GN=BN707_00536 PE=4 SV=1	R5RI03_9BACE	BN707_00536	106 kDa		unknown	1	0	0.5	0.707107	0	0	0	0	1	0	0.5	0.707107	0	0	0	0	0	0	0	0	0	0	0	0
520	TRUE	Empty	Uncharacterized protein OS=Mycoplasma sp. CAG:776 OX=1262906 GN=BN778_00502 PE=4 SV=1	R7NCW1_9MOLU	BN778_00502	45 kDa		unknown	0	0	0	0	0	0	0	0	0	0	0	0	0	0	0	0	1	0	0.5	0.707107	0	0	0	0
521	TRUE	Empty	Small capsomere-interacting protein OS=Anatid alphaherpesvirus 1 OX=104388 GN=UL35 PE=2 SV=1	A2TIV6_9ALPH	UL35	13 kDa		unknown	0	0	0	0	0	0	0	0	0	0	0	0	1	0	0.5	0.707107	0	0	0	0	0	0	0	0
522	TRUE	Empty	NGN domain-containing protein OS=Prevotella sp. CAG:1124 OX=1262920 GN=BN467_02408 PE=4 SV=1	R5KXL1_9BACT	BN467_02408	18 kDa		unknown	1	0	0.5	0.707107	0	0	0	0	1	0	0.5	0.707107	0	0	0	0	0	0	0	0	0	0	0	0
523	TRUE	Empty	Uncharacterized protein OS=Rhodococcus phage Finch OX=2094144 GN=3 PE=4 SV=1	A0A2P1JXA4_9CAUD	3	10 kDa		unknown	1	0	0.5	0.707107	0	0	0	0	0	2	1	1.41421	0	2	1	1.41421	3	0	1.5	2.12132	0	1	0.5	0.707107
524	TRUE	Empty	Putative phage terminase, large subunit OS=Clostridium phage phiSM101 OX=396359 GN=CPR_C0015 PE=4 SV=1	Q0SPK1_9CAUD-DECOY (+1)		?		unknown	0	1	0.5	0.707107	0	1	0.5	0.707107	0	1	0.5	0.707107	0	1	0.5	0.707107	1	1	1	0	1	1	1	0
525	TRUE	Empty	Phosphoribosyl transferase OS=Rhodococcus phage Peregrin OX=2182361 GN=166 PE=4 SV=1	A0A2U8UKK6_9CAUD	166	31 kDa		unknown	0	0	0	0	0	0	0	0	0	0	0	0	0	0	0	0	0	0	0	0	0	0	0	0
526	TRUE	Empty	Uncharacterized protein OS=Prevotella sp. CAG:604 OX=1262932 GN=BN731_00113 PE=4 SV=1	R6B3L2_9BACT-DECOY		?		unknown	0	0	0	0	0	0	0	0	0	1	0.5	0.707107	0	0	0	0	0	0	0	0	0	0	0	0
527	TRUE	Empty	Wsv045-like protein OS=Metopaulias depressus WSSV-like virus OX=1675544 PE=4 SV=1	A0A0K0VLR8_9VIRU-DECOY (+1)		?		unknown	0	0	0	0	0	0	0	0	0	0	0	0	1	0	0.5	0.707107	0	0	0	0	0	0	0	0
528	TRUE	Empty	Molybdopterin dehydrogenase FAD-binding protein OS=Clostridium sp. CAG:1024 OX=1262770 GN=BN454_01185 PE=4 SV=1	R5AJ73_9CLOT	BN454_01185	31 kDa		unknown	0	0	0	0	0	0	0	0	0	0	0	0	1	0	0.5	0.707107	0	0	0	0	0	0	0	0
529	TRUE	Empty	Pyridoxal phosphate homeostasis protein OS=Firmicutes bacterium CAG:41 OX=1263021 GN=BN647_01271 PE=3 SV=1	R6NB43_9FIRM-DECOY		?		unknown	0	0	0	0	1	1	1	0	0	0	0	0	0	0	0	0	0	0	0	0	0	0	0	0
530	TRUE	Empty	Cluster of Putative heat shock protein 70 OS=Organic Lake phycodnavirus 2 OX=938082 GN=162300134 PE=3 SV=1 (F2Y2E1_9PHYC)	F2Y2E1_9PHYC [2]	162300134	69 kDa	TRUE	unknown	0	0	0	0	0	0	0	0	0	0	0	0	0	0	0	0	1	2	1.5	0.707107	12	4	8	5.65685
531	TRUE	Empty	Uncharacterized protein OS=Sylvanvirus sp. OX=2487774 GN=Sylvanvirus24_3 PE=4 SV=1	A0A3G5AIW8_9VIRU	Sylvanvirus24_3	59 kDa		unknown	0	0	0	0	1	0	0.5	0.707107	0	2	1	1.41421	0	0	0	0	0	2	1	1.41421	0	2	1	1.41421
532	TRUE	Empty	Glycosyltransferase OS=Bacteroides sp. CAG:1076 OX=1262735 GN=BN461_01779 PE=4 SV=1	R5MH25_9BACE-DECOY		?		unknown	0	0	0	0	0	0	0	0	0	1	0.5	0.707107	0	2	1	1.41421	0	1	0.5	0.707107	1	1	1	0
533	TRUE	Empty	Cobalt chelatase OS=Vibrio tasmaniensis OX=212663 GN=BCT76_15825 PE=4 SV=1	A0A2N7I0V0_9VIBR (+1)	BCT76_15825	32 kDa		unknown	1	2	1.5	0.707107	0	2	1	1.41421	2	2	2	0	3	0	1.5	2.12132	0	1	0.5	0.707107	0	1	0.5	0.707107
534	TRUE	Empty	Putative transcriptional regulator MarR family OS=Eubacterium sp. CAG:192 OX=1262883 GN=BN525_00418 PE=4 SV=1	R6FH16_9FIRM-DECOY		?		unknown	0	0	0	0	0	0	0	0	0	0	0	0	0	0	0	0	0	1	0.5	0.707107	1	0	0.5	0.707107
535	TRUE	Empty	HspR heat shock response regulator OS=Bifidobacterium bifidum CAG:234 OX=1263058 GN=BN549_01239 PE=4 SV=1	R6H7J1_9BIFI (+1)	BN549_01239	19 kDa		unknown	2	2	2	0	0	1	0.5	0.707107	1	2	1.5	0.707107	0	0	0	0	0	0	0	0	0	0	0	0
536	TRUE	Empty	Pyridine nucleotide-disulfide oxidoreductase OS=[Ruminococcus] gnavus CAG:126 OX=1263106 GN=BN481_02251 PE=4 SV=1	R5TMS1_9FIRM (+22)	BN481_02251	70 kDa		unknown	1	2	1.5	0.707107	1	1	1	0	2	2	2	0	1	0	0.5	0.707107	0	2	1	1.41421	0	1	0.5	0.707107
537	TRUE	Empty	Uncharacterized protein OS=Cyanophage S-RIM12 OX=1278402 GN=Np140310_038 PE=4 SV=1	A0A1D7SN88_9CAUD (+9)	Np140310_038	30 kDa		unknown	0	0	0	0	1	1	1	0	0	0	0	0	0	0	0	0	0	0	0	0	0	1	0.5	0.707107
538	TRUE	Empty	Cysteine desulfurase OS=Tannerella sp. CAG:118 OX=1262978 GN=BN472_00841 PE=3 SV=1	R5IE86_9BACT (+1)	BN472_00841	45 kDa		unknown	1	1	1	0	1	1	1	0	1	0	0.5	0.707107	0	0	0	0	0	0	0	0	1	0	0.5	0.707107
539	TRUE	Empty	Phospho-2-dehydro-3-deoxyheptonate aldolase OS=Bacteroides sp. CAG:1060 OX=1262734 GN=BN459_01522 PE=3 SV=1	R5BKJ0_9BACE (+5)	BN459_01522	38 kDa		unknown	0	0	0	0	0	0	0	0	0	0	0	0	0	0	0	0	0	0	0	0	2	0	1	1.41421
540	TRUE	Empty	Acetylornithine aminotransferase OS=Clostridium sp. CAG:352 OX=1262798 GN=argD PE=3 SV=1	R6RTB3_9CLOT	argD	43 kDa		unknown	0	2	1	1.41421	0	0	0	0	0	1	0.5	0.707107	0	1	0.5	0.707107	0	2	1	1.41421	0	1	0.5	0.707107
541	TRUE	Empty	ODV-E25 OS=Spodoptera exempta nucleopolyhedrovirus OX=1242863 GN=p25 PE=4 SV=1	A0A410S7R3_9ABAC-DECOY		?		unknown	0	0	0	0	2	0	1	1.41421	0	0	0	0	0	0	0	0	0	0	0	0	0	0	0	0
542	TRUE	Empty	Polyprotein OS=Phaseolus vulgaris endornavirus 3 OX=2268393 PE=4 SV=1	A0A2Z5FJD2_9VIRU-DECOY		?		unknown	0	0	0	0	1	1	1	0	0	0	0	0	0	0	0	0	0	0	0	0	0	0	0	0
543	TRUE	Empty	Uncharacterized protein OS=Bacteroides uniformis CAG:3 OX=1263055 GN=BN594_00956 PE=4 SV=1	R7ENV1_9BACE-DECOY		?		unknown	0	2	1	1.41421	0	0	0	0	0	0	0	0	0	0	0	0	1	0	0.5	0.707107	0	0	0	0
544	TRUE	Empty	Signal recognition particle receptor FtsY OS=Blautia hydrogenotrophica CAG:147 OX=1263061 GN=ftsY PE=3 SV=1	R5BSY7_9FIRM-DECOY		?		unknown	0	0	0	0	0	0	0	0	0	2	1	1.41421	0	1	0.5	0.707107	0	1	0.5	0.707107	0	0	0	0
545	TRUE	Empty	30S ribosomal protein S15 OS=Clostridium sp. CAG:349 OX=1262797 GN=rpsO PE=3 SV=1	R6WY27_9CLOT	rpsO	10 kDa		unknown	0	0	0	0	0	0	0	0	0	0	0	0	2	1	1.5	0.707107	0	0	0	0	0	0	0	0
546	TRUE	Empty	CRISPR-associated exonuclease Cas4 OS=Azoarcus indigens OX=29545 GN=C7389_1383 PE=3 SV=1	A0A4R6DI34_9RHOO	C7389_1383	23 kDa		unknown	0	0	0	0	0	0	0	0	1	2	1.5	0.707107	0	2	1	1.41421	0	0	0	0	0	0	0	0
547	TRUE	Empty	VP2 OS=Gokushovirus WZ-2015a OX=1758150 PE=4 SV=1	A0A1L2BKW3_9VIRU-DECOY (+3)		?		unknown	0	0	0	0	0	1	0.5	0.707107	0	1	0.5	0.707107	0	0	0	0	0	0	0	0	0	0	0	0
548	TRUE	Empty	Pyridoxine 5'-phosphate synthase OS=Vibrio sp. 10N.222.52.B12 OX=1880840 GN=pdxJ PE=3 SV=1	A0A2N7NAY4_9VIBR (+9)	pdxJ	27 kDa		unknown	0	0	0	0	0	1	0.5	0.707107	0	0	0	0	0	0	0	0	0	0	0	0	0	0	0	0
549	TRUE	Empty	Multifunctional fusion protein OS=Bacteroides cellulosilyticus CAG:158 OX=1263038 GN=nnrE PE=3 SV=1	R6L7S4_9BACE-DECOY		?		unknown	1	0	0.5	0.707107	0	0	0	0	0	0	0	0	0	0	0	0	0	0	0	0	0	0	0	0
550	TRUE	Empty	Uncharacterized protein OS=uncultured marine virus OX=186617 PE=4 SV=1	A0A0F7LA85_9VIRU-DECOY		?		unknown	0	1	0.5	0.707107	0	0	0	0	0	0	0	0	0	0	0	0	0	0	0	0	0	0	0	0
551	TRUE	Empty	Uncharacterized protein OS=[Ruminococcus] gnavus CAG:126 OX=1263106 GN=BN481_01591 PE=4 SV=1	R5TKN5_9FIRM-DECOY (+2)		?		unknown	0	0	0	0	0	0	0	0	0	0	0	0	1	0	0.5	0.707107	0	0	0	0	1	0	0.5	0.707107
552	TRUE	Empty	TonB-dependent receptor plug domain protein OS=Bacteroides ovatus CAG:22 OX=1263050 GN=BN541_00831 PE=3 SV=1	R6JQ53_9BACE-DECOY		?		unknown	0	0	0	0	0	1	0.5	0.707107	0	0	0	0	0	0	0	0	0	0	0	0	0	0	0	0
553	TRUE	Empty	Uncharacterized protein OS=Chlorella variabilis OX=554065 GN=CHLNCDRAFT_49011 PE=3 SV=1	E1ZL24_CHLVA	CHLNCDRAFT_49011	21 kDa		unknown	0	0	0	0	0	0	0	0	0	0	0	0	0	0	0	0	0	0	0	0	7	4	5.5	2.12132
554	TRUE	Empty	Uncharacterized protein OS=Staphylococcus phage SPbeta-like OX=1732063 GN=SPbetalike_00040 PE=4 SV=1	A0A0N9S885_9CAUD-DECOY		?		unknown	0	0	0	0	3	0	1.5	2.12132	0	2	1	1.41421	0	1	0.5	0.707107	1	1	1	0	1	1	1	0
555	TRUE	Empty	Acyl_transf_3 domain-containing protein OS=Akkermansia muciniphila CAG:154 OX=1263034 GN=BN502_00454 PE=4 SV=1	R6J1C2_9BACT	BN502_00454	35 kDa		unknown	0	0	0	0	0	0	0	0	0	0	0	0	0	1	0.5	0.707107	0	0	0	0	0	0	0	0
556	TRUE	Empty	Uncharacterized protein OS=Escherichia phage vB_EcoP_GA2A OX=1755695 GN=GA2A_48 PE=4 SV=1	A0A1B0TRB3_9CAUD-DECOY		?		unknown	1	0	0.5	0.707107	2	1	1.5	0.707107	2	1	1.5	0.707107	1	1	1	0	3	0	1.5	2.12132	1	0	0.5	0.707107
557	TRUE	Empty	Uncharacterized protein OS=Bacteroides sp. CAG:754 OX=1262750 GN=BN772_01962 PE=4 SV=1	R6D4N2_9BACE (+1)	BN772_01962	61 kDa		unknown	0	1	0.5	0.707107	0	0	0	0	0	0	0	0	1	0	0.5	0.707107	0	0	0	0	0	0	0	0
558	TRUE	Empty	Minor structural protein OS=Ovine hokovirus OX=1096142 GN=VP2 PE=4 SV=1	G8E0N4_9VIRU-DECOY		?		unknown	1	1	1	0	1	0	0.5	0.707107	0	0	0	0	1	0	0.5	0.707107	0	0	0	0	0	0	0	0
559	TRUE	Empty	Flavodoxin OS=Fusobacterium sp. CAG:649 OX=1262900 GN=BN748_00789 PE=4 SV=1	R5X9C9_9FUSO-DECOY		?		unknown	0	0	0	0	0	0	0	0	0	2	1	1.41421	0	2	1	1.41421	0	1	0.5	0.707107	0	0	0	0
[truncated: 966 more rows]
